# Supplementary material for: A discovery platform for identification of host-induced bacterial biosensors from diverse sources
Source: Mol Syst Biol. 2025 Jun 9;21(9):1237–62. doi: 10.1038/s44320-025-00123-3 (PMC12405535; doi:10.1038/s44320-025-00123-3)
Supplement: Supplementary file 5 — Dataset EV1 [file 44320_2025_123_MOESM5_ESM.xlsx]

## Sheet: Legend
Protein_information	TCS DNA sequences, including intergenic regions up to neighboring genes, and strain and gene information
Bulk_sensor_primer_sequences	Primer sequences used to amplify the TCS and promoter sensors
Ind_sensor_primer_sequences	Additional primers used to amplify promoter sensors
Barcode_assignments_and_seq	Barcode sequences and their assigned TCS

## Sheet: Protein_Information
Count	Sensor Name	Strain Name from which HK & RR were extracted in MistDB	Strain accession and version from which HK & RR were extracted in MistDB	Strain from which TCS were amplified (if strain information available)	HK, RR or Intergenic region	MistDB gene_id	MistDB component_id	MistDB input domains	MistDB output domains	Genome stable_id	Protein accession	Protein version	Gene locus	strand	start	stop	length	MistDB product	DNA sequence
1	B_caccae_TCS4	Bacteroides caccae strain ATCC 43185	NZ_CP022412.2	Strain information unavailable, strain isolated from stool	RR	5645799	55524	[]	['HTH_8']	GCF_002222615.2-CGC64_RS15670	WP_005677972	WP_005677972.1	CGC64_RS15670	+	3797442	3798800	1359	sigma-54-dependent Fis family transcriptional regulator	ATGGAAACCGGAACTATTTTAATAGTAGATGATAATAAAAGTGTGTTGGCTTCGCTGGAACTTTTACTCGAAAATGAATTCAGTACAGTCCGCACAGCTGCCAATCCTAATCAAATAACAACACTGCTCACTACCACTTCCATTGATATCGTAATTCTCGATATGAATTTTTCGGCCGGTATCAATAACGGCAACGAAGGACTATACTGGCTGAAACATATTCACGAAATCCGCCCCGCACTCCCTGTGGTAATGTTAACTGCTTACGGAGATGTGGAACTAGCCGTAAAAGCTTTGAAGAACGGAGCTACCGACTTTCTTCTCAAACCTTGGGATAACCGGACACTGGTTCAGAAAATAAAGGAAGCATACAATAATAAATCGAACAGGAAAAGTTCC…
	B_caccae_TCS4	Bacteroides caccae strain ATCC 43185	NZ_CP022412.2	Strain information unavailable, strain isolated from stool	HK	5645800	55524	[]	[]	GCF_002222615.2-CGC64_RS15675	WP_005681456	WP_005681456.1	CGC64_RS15675	+	3798806	3800059	1254	GHKL domain-containing protein	ATGATATTCAGCCGACACATCTATTGGATTATACTACTACACGTCATGCTTATCCTCGTCACCTCGGGAACAGGCGCCTGGCTTATCATCTCACAACGCGGATTTGTAATAGGCACATTACTAATTACCTGTTCCCTCTTCCAAATCAGCAGGCTGGTAAATAAACTAAATTCATTCAACCAAAAGTTGCGTGTCTTTTTCGATGCCATAGAAGACAAGGATAATATGCTTTACTTTCCCGAACAAAACGTTAGTAAAGAACAGGAAAAACTGAACCGCTCTCTCAACCGCATCAATTTCCTGCTCGCCAAAACTCAATCAGAATATTCCAAACAGGAACACTTCTACCGCTCACTCTTGGAAGAAGTGCCCAGCGGTGTATTAGCATGGGATTCTACC…
	B_caccae_TCS4	Bacteroides caccae strain ATCC 43185	NZ_CP022412.2	Strain information unavailable, strain isolated from stool	Target		55524			GCF_002222615.2-CGC64_RS15665	WP_085962127	WP_085962127.1	CGC64_RS15665	-	3795763	3797004	1242	TolC family protein	ATGAGGAACATTTTCTTTTTATTGTTTTTATTGCCCGTGATTACGTATGCTCAATCTGCAATGAGTTTGGATGAATGTATCCGTTTGGCATGGAAACAGAATCCTTCTATACGGAATAGTGCCATTAACATAAAGGAAGCACGAACGGATTATGCTGCCGCTATCGGTACATTTCTTCCCCGCATAGTAGCCAACGCAGAAACAGGAAAGCGTTTCGGGCGTTCGATAGACCCGGATACCAATGGTTATACAGAAAAGACTTTTGAAGAAGGAACGATAGGTCTTGATATGACTTTGTCTTTGTTTGAAGGTTTTTCACGTATCAATCAGGTTCGTTTTCGGAAAATAAATCGGGAACGCAGCAAATGGGAACTGAAAGACAGGCAGAATGAACTCGCC…
2	B_caccae_TCS5	Bacteroides caccae strain ATCC 43185	NZ_CP022412.2	Strain information unavailable, strain isolated from stool	RR	5645811	55524	[]	['Trans_reg_C']	GCF_002222615.2-CGC64_RS15730	WP_005677957	WP_005677957.1	CGC64_RS15730	+	3813470	3814159	690	DNA-binding response regulator	ATGAACGAAACCCGTATTTTAGTTGTCGACGATGAAGAAGACCTCTGTGAGATTCTGAAATTCAATCTTGAAAACGAAGGTTATGAAGTGGATACCGCCAATTCTGCCGAAGAAGCGCTAAAAATGGACATCAGCAGTTATCACCTGATTCTCCTCGATGTGATGATGGGAGAAATCTCCGGCTTCAAAATGGCGAATATGTTGAAAAAAGACAAGAAAACAGCTAAAGTGCCCATTATCTTTATCACAGCCAAAGATACGGAAAACGATACGGTCACAGGCTTTAACCTGGGAGCGGATGATTATATTTCCAAGCCTTTCTCCCTGCGTGAAGTGATCGCACGTGTGAAGGCCGTACTCCGGCGTACCGCAACAGCGGAAACGGAAAGAGCCCCCGAA…
	B_caccae_TCS5	Bacteroides caccae strain ATCC 43185	NZ_CP022412.2	Strain information unavailable, strain isolated from stool	HK	5645812	55524	[]	[]	GCF_002222615.2-CGC64_RS15735	WP_005677956	WP_005677956.1	CGC64_RS15735	+	3814169	3815950	1782	two-component sensor histidine kinase	ATGAACCTACCTGTCAATCAAAAACATTTCCTCTCTTTCAGCCGGAAACTCTTTCTTTCGGTCATTTCGTTGTTCCTGGTATTCGCAATCTGTTTCATCGCCTATCAGTACCAACGGGAAAGGGAATATAAAGTCGAACTGCTGAATACACAGTTACAAGACTATAACAGCCGGCTGTACGAACAACTGAACGATAGTCCGGCTATCGAAGAAACTACCGACAAATATATCCGTAACCATGCATTGAAGGATTTGCGTGTGACGCTGATTGATTTGCAGGGAAATGTCATTTATGACAGTTATAAGACACAAGAAATAAAACACGAAAACCACCGCGACCGTCCCGAAGTGCAGAGAGCCTTGAAAGAAGGAAACGGATTCGATGTACGCCGTACTTCC…
	B_caccae_TCS5	Bacteroides caccae strain ATCC 43185	NZ_CP022412.2	Strain information unavailable, strain isolated from stool	Target		55524			GCF_002222615.2-CGC64_RS15725	WP_005677958	WP_005677958.1	CGC64_RS15725	-	3812035	3813228	1194	hypothetical protein	ATGATAAAATTTGACTTGAAAAATCACAGGCGCGAAGTGATAGGGGCGATCATCGTCCTTTTCCTTCTGATAGGAGGGATTTCCGTTTTTAAATACACCTCTTTCAATTCCGGTTTCGAGATTGTTGATGATCTGGGAGGGAATATCTTTCCTTCCGCCATACTGTCGGTAGCCACCACGGATGCGCAAGTAATCACGCCTTCGGACTCTATGTATCTGGGAAATCCGAAGTCATGTATTGCCGTGCGGGTGAAATCAAGAACCGCTTATAGCCGTGTGCGTATCGAGGTGGCGGAGACGCCTTTCTTCTCCCGTTCCGTGTCGGAGTTCGTTCTAAATAGACCGCGGACTGAGTATACCATTTATCCTGATATAATCTGGAATTATGAAGCATTGAAA…
3	B_dorei_TCS1	Bacteroides dorei CL03T12C01	GCF_001640865.1	Strain information unavailable, strain isolated from stool	RR	446711786	12251354	[]	['HTH_8']	GCF_001640865.1-ABI39_RS17605	WP_007843223	WP_007843223.1	ABI39_RS17605	+	4447042	4448382	1341	sigma-54-dependent Fis family transcriptional regulator	ATGAGCAAACAAGGAACCATCATAGTAGTAGATGATAACAAAGGAGTGCTGTCGGCAGTAAAGCTATTGCTGAAAAATCATTTCGAACATATCGTCACACTGCCCTCACCCATCACACTGCCCGCTGCGCTACGTGAAGAAAACGCGCAAGTAGTGCTGCTGGATATGAATTTCAGCAGCGGACTGAATACCGGGAATGAAGGTCTGTACTGGTTACACGAGATAAAGAAAATACACCCCTCCCTGCCCGTAGTACTTTTCACAGCCTATGCTGACATAGACCTGGCAGTGCGCGGCATCAAGGAAGGAGCAACAGACTTCATCGTCAAGCCTTGGGACAATGCCCGGCTGATAGAAACCTTGCTGTCTGCCTGCCGCAATTCCTCCAAGAACAAGAAG…
	B_dorei_TCS1	Bacteroides dorei CL03T12C01	GCF_001640865.1	Strain information unavailable, strain isolated from stool	HK	446711787	12251354	[]	[]	GCF_001640865.1-ABI39_RS17610	WP_007835131	WP_007835131.1	ABI39_RS17610	+	4448467	4449768	1302	sensor histidine kinase	GTGAAACAATTCTTCTTCCGTTTTTTCACTGTACTGTTCCTAGGTATTGCCTGCACCTTACTAATCCAGCAGCGCAATTGGCTGTGGCTATGCATAGCCGTACCTTCATTCCTTGTTTCCATAGGCTGGTTTTACCGCCTGTACACTTTTAATACCCGGAAGATAGCCTTTCTGCTCGACGCCATCGAAAACGACGACCCCGCTGTTCGTTTTTATGAACATGCCTCCCCTGGCGATTCTTCCATGGTCAATGTCATGCTGAACCGTATCGCACGTATTTTGTACAATGTAAAACAGGAAACGGCACAACGAGAGAAATATTATGAGCTCATCATGGACTTTGTAGAAACCGGCATTGTGGTGCTGAACAGCAAAGGCTCCGTTTATCAAAAGAATAAA…
	B_dorei_TCS1	Bacteroides dorei CL03T12C01	GCF_001640865.1	Strain information unavailable, strain isolated from stool	Target		12251354			GCF_001640865.1-ABI39_RS17600	WP_007843221	WP_007843221.1	ABI39_RS17600	-	4446385	4446924	540	glutathione peroxidase	ATGAAGACATTTATATTAAGCATAATTGTAACCATGATCACATCGGTAGCTGGTGCACAGCAAAAAAGTTTTTATGACTTTACGGTCAAGGCTATTGACGGGAAGGATTTGCCACTTTCCACGTTCAAAGGTAAGAAAGTATTGGTAGTCAATGTGGCATCTAAATGCGGTTTCACTCCCCAGTACGCCAAGTTGGAGGAATTGTATGAGAAATATGGAAAAGATGATTTTGTCGTTATCGGATTTCCTGCCAATAATTTCCTACATCAGGAACCCGGCACGAATGAAGAAATCAAGGAGTTTTGTACGTTGAATTATGGAGTTACTTTTCCTATGATGGCTAAAATATCTGTAAAGGGGAAAGATATAGCTCCCCTTTATCAATGGCTTACGCATAAA…
4	B_dorei_TCS2	Bacteroides dorei CL03T12C01	GCF_001640865.1	Strain information unavailable, strain isolated from stool	RR	446711801	12251354	[]	['HTH_8']	GCF_001640865.1-ABI39_RS17680	WP_007851534	WP_007851534.1	ABI39_RS17680	+	4469891	4471222	1332	sigma-54-dependent Fis family transcriptional regulator	ATGGAAAAAGGAACAATTTTAATAGTAGATGATAATAAAGGAGTATTGGCCTCGCTGGAACTGTTGCTGGAAACGGAGTTCAGCGAAATAAAGACAGCCCATCATCCGAATCAAATTATATCTATTCTGAATACCTCTCCGGTAGATGTAATTATTCTTGATATGAATTTCTCAGCAGGAATCAATAACGGCAACGAAGGATTGTATTGGCTGAAACGAATCCGCGAGATAGCTCCTGCACTACCTGTAGTCATGCTTACGGCATACGGGGATGTGGAACTGGCGGTAAGAGCTTTAAAGAATGATGCGACCGATTTCTTGTTGAAGCCTTGGGACAACCGGACCTTGGTATGCAAAATAAAAGAAGCTTTCGGAAGTGGTAAGAAAAGGAAAAACAGA…
	B_dorei_TCS2	Bacteroides dorei CL03T12C01	GCF_001640865.1	Strain information unavailable, strain isolated from stool	HK	446711802	12251354	['PAS']	[]	GCF_001640865.1-ABI39_RS17685	WP_032950600	WP_032950600.1	ABI39_RS17685	+	4471228	4472550	1323	ATP-binding protein	ATGGTATTCAGCAAACATCTATATATGGTTATCCTGAGCTACATCTTATTAATAATCGCTGTGGCCGGAGCAGGGATCGCACTTGTCATTACACATACCGCCCTCATTCTAGGCAGTCTGCTATTCATCTTTTCGCTTTTTTTAATCGAAACTTTGGTAAAACGGTTGAATAAGTTCAATACCAAAATAAGGATATTTCTGGATGCGGTGGAAGATAAAGAGAACATGATATTGTTCAACGAGCGATCGGCAGATAAAGAAATGAATGCACTGAGCCATTCACTAAACCGGATCAATGAATTGCTTGCCACAACGAAATCGCAGAGCCGGATACAGGAGAACTTTTATTACTCTTTACTGGAAGAAGTACCGAATGGAGTGCTAGCGTGGAACTCCGAA…
	B_dorei_TCS2	Bacteroides dorei CL03T12C01	GCF_001640865.1	Strain information unavailable, strain isolated from stool	Target		12251354			GCF_001640865.1-ABI39_RS17675	WP_007849436	WP_007849436.1	ABI39_RS17675	-	4468252	4469559	1308	TolC family protein	ATGAAAAATAATTTGATAATTGTGTGTTTGTTGTCGAGTTTGTCTTTGCCTGTGTGTGGGCAAAGTACACTAGACGATTGCATACGCTATGCCTGGGAACATAATCCCGGTTTCAAGAATATCCGGATAGACGTAAAGGAAGCACGTACAGACTATGTGGCTGCCATGGGTAAATTTCTTCCTCATGTTTCAGTACAGGCGGAAGTAGGCAGGCACATCGGGCGTTCTGTCGATCCGGATACCAATGGATACACTGCCGATTCGTATAATCAAGGGACTATAGGAATGGATATCACTCTTTCTTTATTTGAAGGGTTTGCCCGGATTAATCGTTTGCGATATACACATTGGACTAAAAAAGAGAAGGAATGGGATCATTTGGCAAAGCAAAATGATCTG…
5	B_frag_TCS2	Bacteroides fragilis NCTC 9343	NC_003228.3	Bacteroides fragilis NCTC 9343	HK	208017443	6395970	[]	[]	GCF_000025985.1-BF9343_RS07385	WP_010992595	WP_010992595.1	BF9343_RS07385	-	1866619	1867869	1251	GHKL domain-containing protein	ATGATATTCAGTCAACGCATCTATTTCATCATACTGTTTCACGTATTGCTGATACTGGTCACAGCAGGCACCGGACTATGGTTGGTCGTGTCACATACGGGATACATCATCGGCGGTATACTGCTGCTCTGTTCGCTGTTCCAGATCGGTGCATTGACCCGGCAGTTGAATACGTTTAACCGGAAAATCAGACTGTTCTTCGACGCCGTGCAGGATAAGGATAATATGCTCTACTTTCCGGAGGCAAATGTCGGCAAAGAGCAGGCACAGCTGAACCGCTCCCTCAACCGGCTTAACGACCTCCTTGCCCGCACCAAAGGCGAAAGTCACAAACAAGAACATTTCTATCAATCACTGCTCGAGGAGGTGCCTAGCGGCGTGCTTGCCTGGGACGACTCA…
	B_frag_TCS2	Bacteroides fragilis NCTC 9343	NC_003228.3	Bacteroides fragilis NCTC 9343	RR	208017444	6395970	[]	['HTH_8']	GCF_000025985.1-BF9343_RS07390	WP_010992596	WP_010992596.1	BF9343_RS07390	-	1867875	1869212	1338	sigma-54-dependent Fis family transcriptional regulator	ATGAACACAGGAACCATTCTGATTGTAGACGATAACAAAGGAGTATTGGCCTCACTCGAACTTCTGCTCGAAAACTACTTCAGCAAGATACTGACAGCTTCGAATCCAAATCAGATCACCGCCCTGCTGACAACGCACCGCATCGATGTAGTCATCCTGGACATGAACTTCTCGGCGGGTATCAACAATGGCAACGAGGGACTTTACTGGTTGGGGCACATCCGGCAGATGGCTCCCACCCTACCCGTAGTGATGCTGACAGCTTACGGAGATGTGGAACTTGCCGTTAAAGCACTTAAAAACGGTGCAGCCGACTTCCTGCTGAAACCATGGGACAACCAGACCCTGATCGACAAGGTGACGGAAGCCTACCGTAGCCGCAAAGCTCCGGAACATACT…
	B_frag_TCS2	Bacteroides fragilis NCTC 9343	NC_003228.3	Bacteroides fragilis NCTC 9343	Target		6395970			GCF_000025985.1-BF9343_RS07395	WP_005786410	WP_005786410.1	BF9343_RS07395	+	1869493	1870812	1320	TolC family protein	ATGAAACATTTTATATCATTTTGTACCTTTCTTCTTTTTTCAACTCTCTTGTTTGCACAAGCAGAGAGGTCGCTCGACGAATGTATCCGTATTGCATGGAAACAGAATCCGTCTTTACGGAATAGCGGGATAGATATCAAAGAAGCCCGGATGGATTACATCTCTTCTGTGGCGAGTTTCCTGCCCCGTGTCAGTGTATCGGCCGAAGCCGGACGTAACTTCGGGCGTTCCATCGACCCGAATACCAACGGATATACCAACGATACCTTTGATGAAGGAACCGTCGGGCTGGACATGACCCTTTCGCTCTTTGAGGGTTTCACCCGTATCAATCGGGTACGTTTTGAGAAGATGAACCGCAACCGGAGTGAGTGGGCTTTGAAAGAACGCCGTAACGAA…
6	B_frag_TCS3	Bacteroides fragilis NCTC 9343	NC_003228.3	Bacteroides fragilis NCTC 9343	RR	208018129	6395970	[]	['Trans_reg_C']	GCF_000025985.1-BF9343_RS10595	WP_005787526	WP_005787526.1	BF9343_RS10595	-	2630694	2631389	696	DNA-binding response regulator	ATGAAAGAGAAAATCAAAGTATTGTTGGCAGAGGACGAACTGACCCTCGCCATGATTATCAAAGACACACTCGAAGAGGACGACTTCATTCTCACTATTGCAGCCAACGGTGAAGAAGGATTACGCATGTTTTTCGATATTCGTCCGGACGTGCTGGTGGCCGATGTAATGATGCCCCGCATGGATGGCTTTGAAATGGTAAGACGTATCCGCCAGACCGATAAACAAACACCGGTACTTTTCCTGACAGCACGTTCGGCTATTAACGATGTGGTAGAAGGCTTCGAACTAGGCGCCAACGACTACCTGAAGAAGCCATTCGGCATGCAGGAGCTGATCATACGCATCAAAGCATTGGTTGGCAAAGCATTCAGTTTCAATGAAGAAAAGAAAACAACC…
	B_frag_TCS3	Bacteroides fragilis NCTC 9343	NC_003228.3	Bacteroides fragilis NCTC 9343	HK	208018130	6395970	[]	[]	GCF_000025985.1-BF9343_RS10600	WP_077687767	WP_077687767.1	BF9343_RS10600	-	2631386	2632828	1443	sensor histidine kinase	ATGGCCATCTTTGCCTACCAGGCATACTGGTTGGTTAGTATGTACCATACCATGAAAAGTGATATGGAACATTCGATTATCGAGGCTATGCGCACAAGTGATTACAATGAGATGATGTTACGCATAGAACGCATGCGTCGGGATGACCAAGATCATGGTGAAATCTCTGTTTCCGCCGGATACAATGATGAAGGTGGAACACTGGTTCGCAGCAGCACTATGGTCCATAAAGAAAAGATTCCGGGAAGTAGAGGAATACAACAAGATTCCATTCTCAAAACCGAACGGAAACTGGACACCCTGATCGTCGTTCGTAATGATCAGAAAGAAATAAAAGTAGTTCCGCAAGATTCCACTTCGCAGGAGGTAAAAGCTGCCATGCTGCAAACAAAAGGCGGG…
	B_frag_TCS3	Bacteroides fragilis NCTC 9343	NC_003228.3	Bacteroides fragilis NCTC 9343	Target		6395970			GCF_000025985.1-BF9343_RS10605	WP_010992922	WP_010992922.1	BF9343_RS10605	+	2633122	2635239	2118	hypothetical protein	ATGAAACGAATTTACTTGACTTTTGTGTTTGCAGGTGCTGTCTGCTTTCAGGTAGCGGCACAGAACGCGGATGAAGATCGGATACTTTCTGCGGATAGTCTGATTACGATGGATGGACGTTTAGACAGTTTGTACAGATCCTTGCCCGAAGTGATGGTGGTAGGTGAACGTCCGGTGGTGAAAGCAATGCAGGGAAAACTTGTATATGATTTGCCTCGACTTATTCAGAATTTTGCAGTAGACAATGCATATGACGCGATAAAGGAACTCCCCGGAGTGAGCGAAATGAATGATAATCTGACTTTAGGAGGAAAAAGTGTTACGGTTGTATTGGATGGCAAAGTAACCACAATGACTCAGGAACAACTGAACACTCTTTTAAAAAGCATTCCTGCCGGG…
7	B_producta_TCS1	Blautia producta strain DSM 2950	NZ_CP039126.1	Blautia producta strain DSM 2950	RR	528924823	13862150	[]	['HTH_18']	GCF_014131715.1-E5259_RS00585	WP_018595295	WP_018595295.1	E5259_RS00585	-	149897	151414	1518	response regulator transcription factor	ATGATATTTTACCTGATGATCGTGGATGACGAAACCACCATAAGAAAAGGACTGACCCAGGTGGTGAACTGGGAAGCCATTGACTGCATTATCCAGGACACCGCCAGTGACGGGCTGGAAGCCATTGAAAAACTGAAAGAAAATCCGGTAGATATTATTATAACGGATATCCGCATGCCGGAATCCGACGGCCTTGACCTGGCCAAATATGTGATGGAGCATTATCCGGAAATCAAGGTCATAATCCTGACCGGATATGCTGACTTCGAGTACGCCAAAACCGCCATCAAATACAACGTAAGCGATTTTCTGCTCAAGCCGATCTCCATAGAACAAGTCGTGGCCTCTGTACAGAGCGCGCAGAAGAAGATCATAACCTCCAGGCAGAAAAACACGGCA…
	B_producta_TCS1	Blautia producta strain DSM 2950	NZ_CP039126.1	Blautia producta strain DSM 2950	HK	528924824	13862150	[]	[]	GCF_014131715.1-E5259_RS00590	WP_018595296	WP_018595296.1	E5259_RS00590	-	151435	153177	1743	sensor histidine kinase	ATGGCAATTCCCCTGTTTATCAATAAGAAAAAAGGCACGTTGAGAATGTACATCACCCTGGTGATAACCATCATACTGGCTGTTTCCCTGATCTTGAGCGGAATCTTCTTTTATAAAAAAACTGCCAATATACTGATTGAAAACCAGAAACAACAGGTCATGAAGGAGCTCTCCCAGGTCAACCAGAACATCACAGGCCAGGTGAACAATCTGGACTATGTGAACGCGCTCTTTGTCTCCAACACCATTATAAGAGAAGCCATAGAGCCTTCCGTGGATGATTCCCGCAATAAGCTGGATATCGAAAAGCAGATGAGTTTCCTTCTGATCAATACTTATATGTGGGAACAGAACTATATTAACGGCGTCTGCATTTTTCAAAGCCCCTCCGAATATTAC…
	B_producta_TCS1	Blautia producta strain DSM 2950	NZ_CP039126.1	Blautia producta strain DSM 2950	Target		13862150			GCF_014131715.1-E5259_RS00595	WP_018595297	WP_018595297.1	E5259_RS00595	+	153472	154800	1329	extracellular solute-binding protein	ATGAGAAAGAAACTGGTAAGCGTGCTGCTGTGTGCAGGTATGATCGCATCTATGGCAGCCGGATGCGGCAGTAATGAGGGCGGAAACAGCAAACAGGAAGAGACAAAGTCATCCGATAGTAAAGTGGTGCTCAACGTGATCAATTACCACGTAGGTACAGACTATGCGGCTGAATATTATGATTACCTCTTCACGGAATTCCAGAAGACAGAAGAGGGCAAGAATGTAGAATTCAAATTCGAGGAGATTCCCACAACAGATGCATACAACCAGAAGATCAAACTGCTGATCTCCAGCGGTGACCTTCCGGACATTGTATTCAATGGCGGAAACAATATCATCAATCTGGCCGTGGAGTCAGGAAAGGTTCAGGATTTGACATCGTACTTTGAGGAAGAC…
8	B_producta_TCS10	Blautia producta strain DSM 2950	NZ_CP039126.1	Blautia producta strain DSM 2950	RR	528928190	13862150	[]	['Trans_reg_C']	GCF_014131715.1-E5259_RS17420	WP_018596007	WP_018596007.1	E5259_RS17420	+	3827655	3828353	699	response regulator transcription factor	ATGAATAATTTATTACTTCTGGAAGATGATATAAGCTTAATAGATGGATTACAATACTCTCTTAATAAAAATGGTTTTCATGTTGATATTGCCCGAACCGTTGAGGAAGCAAGAAAGCGTTTGGTTGAAATAGAAAAGTATGATTTGCTCATTCTTGATGTTACATTACCAGACGGAACAGGATTTGAAGTTTGTGAAAAAGTCCGAAAACACAATATACAAATACCAATTATCTTCTTAACTGCTTCTGATGAAGAAGTTAATATAATTCGAGGATTAGATTGCGGTGGAGATGATTATGTCACAAAGCCGTTTAAGTTAGGAGAATTATGTTCCCGTATACGCGCATTACTACGCCGCGCAGGAGTATCAACACAAGATAAAGCAAATGTATTAGAA…
	B_producta_TCS10	Blautia producta strain DSM 2950	NZ_CP039126.1	Blautia producta strain DSM 2950	HK	528928191	13862150	[]	[]	GCF_014131715.1-E5259_RS17425	WP_018596006	WP_018596006.1	E5259_RS17425	+	3828350	3829579	1230	HAMP domain-containing histidine kinase	ATGAGCATTTTCCGCGACAAACAAATAAAGTGGTTTTGCTTTTTTATCGTTATATATGCTGCTTTGATTTTCGGTACTGCTATATGGTTTTCTCAAAATCAAATAGCTGCTGCAAAATCTATGTATTTGGAACATGACAGCGCCATTGTATCTTCACTGTTAGAGCAAGGTGTTTCAGAAGAAGTGATTGCAAATGCCATTTCTTCCACAGAAGCAAATAACGCAGGAATAAAATTGTTAAGTGATTTTGGAATTGGTAAAAATACAATGGGAACTTTGCTCCCACATTTTTCACAGTTTCAATATCATTCTTTGAGTATGTCGCTGTTTGTCTGTATTTTCTTAATAGTGATTTTGTTTATAGGGGTTATTTCTTTCCTTTTGGTAAGAAATCAGCTA…
	B_producta_TCS10	Blautia producta strain DSM 2950	NZ_CP039126.1	Blautia producta strain DSM 2950	Target		13862150			GCF_014131715.1-E5259_RS17410	WP_026255543	WP_026255543.1	E5259_RS17410	-	3826961	3827314	354	helix-turn-helix transcriptional regulator	ATGGCAAAAAGACCAGTAAAAAAATACGACTTCAAGGCTTTTGGGGAAGCGATAAAAGTAGCGCGGAAAGAGCGCAAGGAAAGCCGTAAGAAAGTAAGCGATGAAATGTATATTTCCCCACGCTACCTTGCAAATATTGAGAACAACGGGCAACACCCAAGTTTACAGATTTTCTTTGAGCTTATGCTGCGCTATCATATATCCGTAGACCAGTTCCTTTTAGATACGCCGCCAGAAAAGAATACACAGCGGCGGCAGCTTGACGCGCTTCTTGATGATATGAGCGATACGGGTATACAGATTGTGACTGCAACCGCAAAGGAGATTATCGAAGTCGAAAAAAATCACAGTTAA
9	B_producta_TCS12	Blautia producta strain DSM 2950	NZ_CP039126.1	Blautia producta strain DSM 2950	HK	528928609	13862150	[]	[]	GCF_014131715.1-E5259_RS19515	WP_018596277	WP_018596277.1	E5259_RS19515	-	4204518	4205690	1173	HAMP domain-containing histidine kinase	ATGGAAAAAATAAGGAATCTTTCGCTTAGGAAAACAATTGTACTTTACATGACTGCGGCGATCATTATCACCTTTTTCCTCTCAGCCGTGGTTGTCAAAATGGCGGAGCGGACTCAAAGACAAATCTGGGCGGAATATACAGACTGGGATAAACATCTGGACTTTGAGGAGGAGACAGGAAATGTCACGGAGATCACAAGGCCCGCACAGAAGGATATGCTTCACAGAGATTATGTCATGACCCAGATCTGCGACGCGGTGGAAACATGGTCCATGCTTATACTGCCTATGATCGGCAGTGTGATCGCGGTTTTTTGCTTTTACCGTGATAAGATCAGGGAGCCGCTTCAGATACTGACAGAAGGTTCCAGAAAAATACAGGAAAACCATCTGGATTTT…
	B_producta_TCS12	Blautia producta strain DSM 2950	NZ_CP039126.1	Blautia producta strain DSM 2950	RR	528928610	13862150	[]	['Trans_reg_C']	GCF_014131715.1-E5259_RS19520	WP_018596278	WP_018596278.1	E5259_RS19520	-	4205678	4206349	672	response regulator transcription factor	ATGTATAAACTGTTGTTTGTTGATGATGATAAAGCCCTGCTCAAAATGCTGGAAAATTATTTCCGTCTAAGGGGATACAGCATTTTGCTTGCAGATGACGGCTTAACGGCCCTGGAGAAAATAGATGATAACCCGGATTTGATCTTGCTGGATATTAATATGCCGCGTATGGACGGAATAGAACTGTGTATGAAGATCAGGGAATTCGTCTTATGTCCCATATTGTTCCTGACAGCCAGAGTTGAGGAGCAGGACAGGATAAACGGCCTGCTTTCCGGGGGAGATGACTATATTGTCAAGCCGTTCAGCCTGAAGGAACTGGAGGCGAGGATCACGGCACATATAAAAAGAGAGGAACGAGGCAGGAAAAAGCCAAATCTCAGATACAGGGAGGGGCTG…
	B_producta_TCS12	Blautia producta strain DSM 2950	NZ_CP039126.1	Blautia producta strain DSM 2950	Target		13862150			GCF_014131715.1-E5259_RS19525			E5259_RS19525	+	4206565	4206638	74		GGAAGCATAGCTCAGCCGGGATGAGCGTTCGCCTCACACGCGAAAGGTCAGGAGTTCGAGCCTCCTTGCTTCCA
10	B_producta_TCS13	Blautia producta strain DSM 2950	NZ_CP039126.1	Blautia producta strain DSM 2950	RR	528928647	13862150	[]	['Trans_reg_C']	GCF_014131715.1-E5259_RS19705	WP_018596313	WP_018596313.1	E5259_RS19705	+	4245383	4246063	681	response regulator transcription factor	ATGAGGATTTTAATAATAGAAGATGACCGCAAACTCTGCGATTCCCTGAAATTCCAGTTAGAAAAGGAGGGGATTCTCACGGATTTATGTTATGACGGGGAGGACGGGCTGGATTATATCCGGCAGCGCACCCATGATCTGATTCTTTTGGACCGCATGCTTCCCTCCATGGATGGACTTACCGTCCTGGAGAAAATGCGCTGGGAGGGCATTTCCACACCTGTCATTTTAGTCACAGCACTGGGAGAGCTTTCAGATAAGATCACAGGGCTTAACCAGGGAGCCGACGATTATCTGGTCAAGCCCTACGATTTTCAGGAGCTTCTGGCACGTATCCGCTGTATCACCCGTCGCCCGGGTAATCTGGAGATGTCAGGAGATATCACTTTTGGCGATGTC…
	B_producta_TCS13	Blautia producta strain DSM 2950	NZ_CP039126.1	Blautia producta strain DSM 2950	HK	528928648	13862150	[]	[]	GCF_014131715.1-E5259_RS19710	WP_018596314	WP_018596314.1	E5259_RS19710	+	4246056	4247390	1335	HAMP domain-containing histidine kinase	ATGATTAGAAAAGAAGGGAGACCGCCACACCCACCCTTGGTCCGTAAAATGCGTATCCGGCTCACTTTGCTCTGCCTGGCTGTCACAGGACTCATTCTGGCTGCTGCCACCTGCCTGTGTCTCTACTTTTCCGAATCCGGGATCGCAAAGAACGGAAGCACTTCCTTTACCAACAGTTTAAATTCCATTCTCACACATCTGGAAAGCCAAAATACCATCACACTCCAGTGGATCGCAGGCATAGAGCAAAACCATACTACCATCCTCTCGCTGTATGACAATGGCAGACCTCTTTTCTATCAGGAGCTGCGCAGAACGCAGAAGGAAAAGGATGCCATAACCCTGGCAAAGGAGACGGCATCTTCCAGATACGGGCTGGATCTGGACGCGGCAGACACC…
	B_producta_TCS13	Blautia producta strain DSM 2950	NZ_CP039126.1	Blautia producta strain DSM 2950	Target		13862150			GCF_014131715.1-E5259_RS19700	WP_018596312	WP_018596312.1	E5259_RS19700	-	4242945	4245227	2283	extracellular solute-binding protein	ATGAACCGATACATAAAAAAAGCAGTATGCCTGACAGCGGCTCTCGCCATTGCTGTGGCAGGTCTTGCAGGATGCGGGAAACAAAGTGAGGATAAGAGCGCGGAAGGTGCTAAGGGACGTTATCTGGAGGAGGATATAGCCCTCCCCGGGAACACAGGTAAGATCCTGGCCATGGAGAGACTGGATGACAACAGCCTGTCACTTTTTACGGAGGATAAGGACACAGGAGAACGCTGTCTGTGGAAGTCAGAGGATTCAGGAAAAAGCTGGGAGGAGGATATCCTGCCGGAAGGACTCAGGCTTTCCGAGTGTGCCTACATAGACTGGGCCTGTATCAGCGGGAGTGGAGACATTGCTGTTTCTGCCATGCAGGAGGCGGCAGAGGTAGTCGTATCCCAG…
11	B_producta_TCS16	Blautia producta strain DSM 2950	NZ_CP039126.1	Blautia producta strain DSM 2950	RR	528930103	13862150	[]	['Trans_reg_C']	GCF_014131715.1-E5259_RS26985	WP_018594688	WP_018594688.1	E5259_RS26985	+	5820575	5821255	681	response regulator transcription factor	ATGCGGATTTTATTGATAGAGGATGACCAGGAACTTTGCCATGTGCTGAAAATTTCCTTAGAAAAAGCGGGATATCAGACAGATATCTGCCTGACCGGAACAGATGCGCTCTATTATGCCCTACAGCCTGTCTACAATCTGATCATTTTAGACCGCATGCTGCCGGGGATGGATGGTCTGTCTCTTTTAAAACTCATAAGAAGTAATGAGATCACAACCCCTGTTATCCTGGCAACCGCCATAGACGCGGTGCCGGAGAGAATTGCCGGGTTGGACTGCGGAGCTGATGACTATATTGTAAAGCCATACGACATTGAAGAACTGATGGCCCGTATCCGCGCACTGATACGGCGCCCCCAGCCTATTGAGGACCACCAAAATATGGAATACGGCGACCTG…
	B_producta_TCS16	Blautia producta strain DSM 2950	NZ_CP039126.1	Blautia producta strain DSM 2950	HK	528930104	13862150	[]	[]	GCF_014131715.1-E5259_RS26990	WP_018594689	WP_018594689.1	E5259_RS26990	+	5821249	5822565	1317	HAMP domain-containing histidine kinase	ATGCTGACTACCTTCCGAAGACGTCTGACCCTGCTCTTTGCAGGAACCACCAGCCTGATCCTGACTGTCATTTTTCTGATCGTCTGGATATACCAGAACCATCTGTATCAGGCTCAGCAGGAAAACCTGTTCCAGAACTATCTGCTGGAACTCTCCAATAAACTGGAGGCAGATATCTATTTTTCAGATAACTGGCTTGCTGTAATGGAGGCAGACAACAAGCTCATCATTCATATAGAAGAAAACAGGACTCCCCTTTTCTTTCCCGGCTCCTGGGAACCGGCTACCAACCGTGATACCCTGATCAAAAAGGCAAAAAAACAGGCGCTCGAGGAAAATGTGGATATCACCCGCTCTCCGCTTTCCAACTCTATGCAGAAAACTTCCGTCATGCATATC…
	B_producta_TCS16	Blautia producta strain DSM 2950	NZ_CP039126.1	Blautia producta strain DSM 2950	Target		13862150			GCF_014131715.1-E5259_RS26980	WP_018594687	WP_018594687.1	E5259_RS26980	-	5817949	5820204	2256	hypothetical protein	ATGAAATGGAGAAAAATACTGGCCGCAGGGATGGGTCTTGTATTGGCAGCAGGGCTGATATCAGGATGCGGAGGCCAAAAAAAGGAAACAGGTAACGGAAAGAAAGATGATCAGGAAAAGGCCATGGGCCGCTATGTGGAGGAGGACTTAAAGCCGCCTGTACAGGATGGAGAAACCCCTCTGGGCGCATATAAAAAGGATGGAATCCTCTATTTGTATACTTCAGGAGGCAGCCAGGATTCAGATGTAAAATACTATTCTTATCAATATAAGGATGGACAATGGTCAGATGCGCAGGAGGAAACAGGCCTGATTGATGTGGCATCAGACTTTGGACTGAACTATCTGGGGTATGGACAGGATGGAAGCGTGTACGCAATAGGACAGACGTTAAACCCA…
12	B_producta_TCS17	Blautia producta strain DSM 2950	NZ_CP039126.1	Blautia producta strain DSM 2950	RR	528930111	13862150	[]	['LytTR']	GCF_014131715.1-E5259_RS27025	WP_018594696	WP_018594696.1	E5259_RS27025	+	5828751	5829452	702	response regulator transcription factor	ATGATCAAAATAGGAATCTGTGATGATGAACAACAGATGAGAAAAACGCTCAGACAGATACTGGAACAGGTCTTACAGCTCCGGGGAACGGATCATCAGATATCTGAATATGGATCCGGTGAGGAACTCACTGCCGGAATCTCTTATCTGGATACGGACATTCTTTTTTTAGATATTGAAATGAAAAACCTAGACGGCATTGAGACAGCAAAACTGCTGCGAAAAAAGGGGATGAAAGGCATTATCATATTTGTGACTGCATATCCTGATTTCGTTTTCCAGGGCTATGAAGTCCATGCCTTTCATTATATTCTGAAACCTTATAGAAAAGAAAAAATAGAAGAGGTTCTGAGCCAGGCCTTGAATGAACTGGAGTTGTCTAAAGAACAGTATTTTGTG…
	B_producta_TCS17	Blautia producta strain DSM 2950	NZ_CP039126.1	Blautia producta strain DSM 2950	HK	528930112	13862150	[]	[]	GCF_014131715.1-E5259_RS27030	WP_018594697	WP_018594697.1	E5259_RS27030	+	5829523	5830815	1293	sensor histidine kinase	ATGGACAGTAAAATCATCATAGAAAATGCAGTGCGGCTGGCAAGCATGATCCTGTATGTAATGACCTCAGTCTTCTTCAGCCGAATGCTCTGCTGTCTCCTTCCCAAAAAGCAGGGACGTCACTTTAATATTCTCATTTTTATATCCGGCATTTTCATCCCCGGCATGGTCATTGATCCCAAGGACATGTTCAACGTTACGCTGGCGCTGATCTGGCTTCTGCTGTTAATGCTGTTTTGCTTTCAAGGTTCTGTAATCTCCAAGTTCTCCGTGACTGCCGTCATCTACCCTCTGATCATTGCACTGAATTTTTTATCCTCAGATGTCTCCTTAAGTATCTGGCTTGCCAGTGGGAAAAGTCACCTGGTAGATATGACAGTCAATATCATGGACGGCTGC…
	B_producta_TCS17	Blautia producta strain DSM 2950	NZ_CP039126.1	Blautia producta strain DSM 2950	Target		13862150			GCF_014131715.1-E5259_RS27020	WP_018594695	WP_018594695.1	E5259_RS27020	-	5827741	5828496	756	ABC transporter ATP-binding protein	ATGCTGCAGGTGGAACATTTATCAAAGAGTTACAGAACCGGGAACCAGGTGTATCCCGTTCTCCGGGATATATCAATTGACGTGGAGAGAGGGGAATTTGTGGCTGTCATGGGGCCTTCCGGCAGTGGAAAGACTACCCTCCTCAACTGTATTTCAAGATTTGTTCCCTTTGATGAGGGGGCAGTTCTTCTTGGAGGACAGGATATATCTGCGCTTAGGGAGGAGGAACTGGCAGAGGTCAGAAACAGGAAGATGGGATTTGTGTTCCAGGATTTTATGCTGCTTGACGGTCTCACTGTGTTTGAGAACATCTGTCTTCCCCAGATAATTGATGAGCGGCCTGTGGCTCAGATGGAGTCCAAGGCAGAGAATATCTGTCAGATCTTTGGCATTGATAAG…
13	B_producta_TCS3	Blautia producta strain DSM 2950	NZ_CP039126.1	Blautia producta strain DSM 2950	RR	528925179	13862150	[]	['GerE']	GCF_014131715.1-E5259_RS02365	WP_018593425	WP_018593425.1	E5259_RS02365	-	575889	576515	627	response regulator transcription factor	ATGAAAATAATAATTGTTGATGATGACCCTTTTGTATGTATTTCGCTGAAAACCATCCTGCAGGCAGAGCCAGGAATTGAGGTATGTGCCTCAGGAAACAGCGGAGAGGAAGCAGTCCGCCTGTATAAAGAAATGCTTCCCGATATTCTGCTCATGGATATCCAGATGGGAAGCTACTCCGGACTGGACGCAGGCGCCAAGATTTTGGAAAAGCATCCTGATGCCAGGATTCTTTTTCTGACCACATTTTCCGACGATGAATATATTATCCGTGCCCTGCGTATCGGTGCCAAGGGTTATCTGATCAAACAGGATATTGAGACTATTGCCCCTGCCCTGCACTCTGTCATGTCCGGTCAGAGCGTATTCGGCAGTGAGATCATCACAAAAATCCCTAAA…
	B_producta_TCS3	Blautia producta strain DSM 2950	NZ_CP039126.1	Blautia producta strain DSM 2950	HK	528925180	13862150	[]	[]	GCF_014131715.1-E5259_RS02370	WP_018593424	WP_018593424.1	E5259_RS02370	-	576552	577625	1074	two-component sensor histidine kinase	ATGAGGCAGCTACAGGATAAAGCCATTATTTTCATACTCTGTACATTAAATCTTTTTGGACATCCTATTGATATTCCTCTTATCTCAGCGCTGTTATTATCCGTCAGCGCCTCCTCCTTTATTTCCTATATTGACAGGGAACGGCCTATGGAATATCTCTGTGCAGGAGGGCTTGTTCTCTCCCTTTTTGTCCCTGATCTGGCTTTATTTCTTCCGCTGTTTTTTTACGACTGCTTCAGATCAAAGAAATGGTATCTGCGTTTTGCCTGGGTTCCCCTTTATTTGTACCATTTCCACAACTTCACGGTCTCATCATTTTTCATGTTTCTTTTTACAGGTCTGCTGGCACTGTACATATCCCGGCGGACAACGGAATATGAAAATATGATGGCAGAGTTC…
	B_producta_TCS3	Blautia producta strain DSM 2950	NZ_CP039126.1	Blautia producta strain DSM 2950	Target		13862150			GCF_014131715.1-E5259_RS02375	WP_018593423	WP_018593423.1	E5259_RS02375	+	577823	578755	933	ABC transporter ATP-binding protein	ATGATCATAGAAGTAAACAATCTTGTAAAACGATATAAAGACCTGGTAGCCCTGGACCATTTTAATCTTCAGGTAAACAAAGGTGAGATATACGGCCTGTTAGGACCAAACGGCAGCGGCAAGACCACAGCTATCAACTGTATGCTGTCTCTGCTGAAATATGACAGAGGTGAGATCAGGCTTTTCGGTGAACCCATGGTACCTGACAACCGCGCAGTCAAGCAGCGGATAGGAGTTGTCATGCAGAATGTGGCTGTCTTCAATGAACTGACCGTATATGAAAACATTGACTATTTCTGCGGTATGTATGTACCTGAAAAAGTGAAAAGAAAAAGTTTGATAGAGGAAGCATTGGAATTTACAGATTTAAAAGATTTCAGAAAATTTCTGCCTAAAAAA…
14	B_producta_TCS5	Blautia producta strain DSM 2950	NZ_CP039126.1	Blautia producta strain DSM 2950	RR	528925552	13862150	[]	['HTH_18']	GCF_014131715.1-E5259_RS04230	WP_018593040	WP_018593040.1	E5259_RS04230	-	986478	988070	1593	helix-turn-helix domain-containing protein	ATGAATGTACTTCTTATTGACGATGACCGTTTTGTGGTAGCAGCACTACAGAAAAAAATCGACTGGACTTCTCTGTCTGTTTCAGAGATATTCAGCGCTTATAATATCCGCCAGGCAAAAAAAATCATGGAAGATAATTCCATAAGAATCTGTGTGTGCGATATTGAAATGCCCGGAGGAAGCGGCCTTGAACTGCTGGCCTGGGTCCGCGAACATGATATTGACACGGAATTTATTTTTCTCACCAGCTACGCTGATTTTGAATACGCTCAAAAGGCCATTGAACTTTCTTCTCTTGATTACCAGTTAAAACCTCTTGATTTCGGAAAGCTCTATGAGATTCTTCTGAAAGCTGTAAGTAAAGTCAAAAAGGCCGAAGCACTGAATAAAACTATGATG…
	B_producta_TCS5	Blautia producta strain DSM 2950	NZ_CP039126.1	Blautia producta strain DSM 2950	HK	528925553	13862150	[]	[]	GCF_014131715.1-E5259_RS04235	WP_018593039	WP_018593039.1	E5259_RS04235	-	988067	989836	1770	sensor histidine kinase	ATGACTTCCAGAAAGCACCACACAAGCTATTCTGTCGATAATGTAATAAAGCTTCTTTTTTTTATCCTGCTCCCTGTAGTCATCCTGGATATTCTGATCAGCTGCTATGTCATATATTCTATGCGCAGCCAGACTGTTCAGTCGCTCCAGGATACCACCTCACTTTACATATCACAGATTGACACCGCCCATACCTCTATCAATAAATATATGATAAGACGCCTGAGCGAAAATGCGGATTTTAAGACAGCTCTGGAAACTTCGGACAACCTGGAACTGATCAGCGCCTACAATGCTATTACCAAGGATGTGGACACTTTTATGGAATCCTTTGAAAGCGGCTATCAGCTTTTTCTGTATAATGAAAACAATCATCGCTTACTTCGGCCTACCAGTGCT…
	B_producta_TCS5	Blautia producta strain DSM 2950	NZ_CP039126.1	Blautia producta strain DSM 2950	Target		13862150			GCF_014131715.1-E5259_RS04240	WP_018593038	WP_018593038.1	E5259_RS04240	+	990073	991548	1476	ABC transporter substrate-binding protein	ATGAAAAAGAAAATGATTGCAGCAGCGGCAGCTTTGACTCTGGCAGTAACCTGCCTGACCGCATGCGGGGATTCTGGTTCAAAGGGAGATAAAGATTCCTCCGATGCCTATACGGTGACCATGGCTTACATAGGTGACAAGAAAGAAGATACGGACCGTATTGAAAAGAAAATCAATGAGATTATGAAAAAAGACATTAACATGCAGATTGACATTGAACCGATCAGTTGGGGTTCCTATGGAGAGACTATGAAGCTGATCCTGTCCGGAGGAGAGAAGATGGATATTGTGCCGGTTCTGGTAGAACAGGCAAACTCCATGGTGAATGCAAAACAGGTTATAGATCTGTCAGAGTACATTGATAAATACGGAAAAAATATTAAAAACCTTCTCGGCGAT…
15	B_producta_TCS6	Blautia producta strain DSM 2950	NZ_CP039126.1	Blautia producta strain DSM 2950	HK	528925731	13862150	[]	[]	GCF_014131715.1-E5259_RS05125	WP_018595657	WP_018595657.1	E5259_RS05125	-	1179234	1180658	1425	HAMP domain-containing histidine kinase	ATGAAGAGTATTCTAAAACTGATCAAACGGTTTATTGTCACTATGCTGTTTACTCTCGTTCTGCTGTTTTTTCTGAATCTCTTTCTTTTCCTTCTTGTCTCTTACAGACAGGCTGCAAACCATGGGGCATGGTCCTCCGCGGATACTGTGGCATCTGCTCTTACTCAGAACGGAGATGGAACGTATCAGCTCTCCGCACAGGGAGAGGATATTCTTTCCAGGACAGATGCCTGGGCTATCTTAGTGGATAATGAGACAGGTTATATTCTCTGGAACAGCAGCAATCTTCCTGAGGGGATACCCACGCAATACTCTGCCGCCAGCATTGCCATGGCAGTCAGAGGGTATATCAATGACTATCCTGTCACGTCCAGCGGGTATGGTGATGATTTGATCCTG…
	B_producta_TCS6	Blautia producta strain DSM 2950	NZ_CP039126.1	Blautia producta strain DSM 2950	RR	528925732	13862150	[]	['Trans_reg_C']	GCF_014131715.1-E5259_RS05130	WP_018595656	WP_018595656.1	E5259_RS05130	-	1180655	1181362	708	response regulator transcription factor	ATGGCAGATGACCGTTTGAAAAGAAAAAGGATTCTTCTCGTAGATGATGAACCGGAGCTGCTCCATATGGTTCTCTCTATTTTACAGGAAGAGGGCTATTTGCAGATAAAGACAGCAAAAAATGCAGCGGAGGCACTGACAGCCTGTCGTGAATGGTGTCCCGAGCTTGGTATTTTCGATGTAATGCTGCCCGATGGAGACGGCTTTTCCCTATTTCAAAAGGTACGGAATTTTTCTGACTTTCCCATCCTTTTTTTGACCGCGCGGGGAGAAGATGAGGATAAATTTACAGGGCTTGGCCTGGGTGCTGATGATTATATGGTAAAACCGTTTCTGCCCAGAGAATTGATCCTGCGGATTCATGTGATATTAAAACGATGCTATAAAAATGAGTCAAAC…
	B_producta_TCS6	Blautia producta strain DSM 2950	NZ_CP039126.1	Blautia producta strain DSM 2950	Target		13862150			GCF_014131715.1-E5259_RS05135	WP_018595655	WP_018595655.1	E5259_RS05135	+	1181568	1182323	756	ABC transporter ATP-binding protein	ATGAATATTATAGAAACATATCATCTGACAAAAGAATACGCTGATTTTACCGCTGTCACAGACCTGAACATGCACATACGCCAGGGCAGTGTCTATGGATTCCTGGGCCCAAACGGAGCCGGAAAATCCACGACTATGAAAATGTTTCTGGGATTGACAAAACCCACAAAAGGCCGTTTTACCATTAACAACCACACATTTCCCGGAGACAGGATGAAAATTCTCAGGGAGGTAGGCTCTTTTATAGAGGCCCCTGCCTTTTACGGCAATCTTACAGGTGAGGAGAATCTGGAGATCATAAGAAAAATCCTGGGTCTTCCCAAATCCAGTGTGGCGGAAACCCTGGAGATGGTGGGGCTGACCCAGTACCGCAGCCGCCTTGCCAGAAAATATTCTCTT…
16	B_producta_TCS9	Blautia producta strain DSM 2950	NZ_CP039126.1	Blautia producta strain DSM 2950	RR	528927897	13862150	[]	['Trans_reg_C']	GCF_014131715.1-E5259_RS15955	WP_018594410	WP_018594410.1	E5259_RS15955	+	3491790	3492464	675	response regulator transcription factor	TTGTATCACATATTAATTATTGAGGACGATACCGATATCCGCAGTGAACTGAAGCTGATGCTGGAAAATGCCCTGTATCAGGCAGACAGCATTGAGGATTTTTCCCATATTCCCGCACAGATAGATAAGCTTTCCCCCGATTTGATCCTGCTTGATATCCAGCTTCCGGGACTTGACGGTCTGTCCCTGTGCAGGGAGATCCGCAGGACCAAAAATACACCCGTCATCTTTGTGACCAGCCGCAGCTCCTCCATGGATGAACTGAACGGCATTATGATGGGTGGGGATGACTATATTACAAAACCCTACGTTGCCCCTGTACTGCTTGCCCGGATAGCAGCGGTGCTGAAACGTTCCGGCAGCCAAAACAAAGCATCCGACTCCTGTATCCTGACCTGC…
	B_producta_TCS9	Blautia producta strain DSM 2950	NZ_CP039126.1	Blautia producta strain DSM 2950	HK	528927898	13862150	[]	[]	GCF_014131715.1-E5259_RS15960	WP_018594411	WP_018594411.1	E5259_RS15960	+	3492461	3493495	1035	sensor histidine kinase	ATGAATTTTCCGGATTATATAAAAGACAAAACCCTCACCATACTGCTTCATTTCCTGTGCATCACATGCAGTTTTATTTACTTATACACCTGCGGTCTTAAAAAGAACCAGCTTCTGCTTTTTTATCTCTCCTGGCTCTTTCTTCTGGCTGTCTGCCTGGTGACTGACTGGTATAAGAAAAACAGATATTTCAAGGAGCTGTTCCACATTTTAAATTCCCTGGACAAGCCCTATCTCATCTCAGAAGTTATGCCGGACTCTTTCCGCTTGGAAGACAGGCTTTACAAAAGGGTGCTCAGAAGCTCCAACAAATCTGTGATTGACGCTGTCCATCATCTGGAATCTGAGCGCACAGAATATAAAGACTTTATAGAAAACTGGATCCACGAGGTAAAGCTT…
	B_producta_TCS9	Blautia producta strain DSM 2950	NZ_CP039126.1	Blautia producta strain DSM 2950	Target		13862150			GCF_014131715.1-E5259_RS15950	WP_018594409	WP_018594409.1	E5259_RS15950	-	3491023	3491607	585	histidine phosphatase family protein	ATGATGGATTTGCTGCTTGTCAGACATGGTGAGCCGGATTATTCGGATATTGATGAGAGAGGGTATATAGGGCATGGCCGTGATCTGGCTAAATTAACGGAAAAAGGAGTGCGGCAGGCAGAGAGGGCGGCTGAGGATGCAAGGCTGCAGGGCGCGGAGCTGATCCTGTCCTCACCCTATACCAGGGCGCTTCAGACGGCGTCGATCATATCACGGATCACGCAGATTCCGCTTACAGTGGAGACGGATCTTCACGAGTGGATGCCTGATCTGTCTTTTATGTATGAAGGACCGGAAGAGATCCCGGCTGTATTAAGAGAAATGGAGATGTATAGAGGAGAGTGGTGCCGGGAATGCCGTTATCGGTGGGAAAGCCTCTCAAAGGTGGGAGAACGCGCC…
17	B_theta_TCS2	Bacteroides thetaiotaomicron VPI-5482	NC_004663.1	Bacteroides thetaiotaomicron VPI-5482	HK	1669528	12092	[]	[]	GCF_000011065.1-BT_0989	NP_809902	NP_809902.1	BT_0989	-	1220329	1221696	1368	two-component system sensor histidine kinase	ATGAAAATCCGGACAACGCTGACTCTGCAATATGCGGGCATTACAGCTGCGGTATTCTTCGCATTTGTCATAGCTGTCTATTACGTAAGCGAGCATTCGCGCAGCAATGCTTTCTTTCGCAACCTGCAAAGTGAAGCTATAACCAAAGCCCACTTATTTCTTAATAATCAGGTAGATGCAAAAACGATGCAGTCTATTTACCTGAACAATCAGAAGTTTATTAATGAAGTAGAGGTAGCCGTCTATACCACAGATTTTAAAATACTATATCATGATGCCCTTCAAAACGACATAGTCAAGGAAACACCCGAAATGGTAAAACGTATTCTGAAACGAAAGAATATCAGTTTCTATGTGGACGAATATCAGGCAATAGGACTTGTGTATCCGTTTGAAGGA…
	B_theta_TCS2	Bacteroides thetaiotaomicron VPI-5482	NC_004663.1	Bacteroides thetaiotaomicron VPI-5482	RR	1669529	12092	[]	['Trans_reg_C']	GCF_000011065.1-BT_0990	NP_809903	NP_809903.1	BT_0990	-	1221693	1222379	687	two-component system response regulator	ATGTACACAATACTAATTATAGAAGACGAACCCAGAGTGGCAAGTTTGCTGATGAACGGGCTGGAAGAAAATGGTTATCAGACCATGGTAGCTTATGACGGATTAATGGGGCTGCGGCTTTTTCAGGCACATACGTTCGATCTGGTTATATCTGATATTGTTCTGCCTAAGATGGACGGATTTGAGCTGACGAAAGAAATCCGTAAGTCCAATCCCCGTATTCCTATATTAATGTTGACGGCATTAGGATCAACGAACGATAAGCTGGATGGTTTCGATGCCGGTGCAGACGACTATATGGTGAAGCCCTTTGATTTCAGAGAGTTGAATGCCAGAATCAAAGTTCTATTGAAACGTGTCTCGGGAAATGTACCGGAATTGCCACAGGAACTTGTTTAT…
	B_theta_TCS2	Bacteroides thetaiotaomicron VPI-5482	NC_004663.1	Bacteroides thetaiotaomicron VPI-5482	Target		12092			GCF_000011065.1-BT_0991	NP_809904	NP_809904.1	BT_0991	+	1222442	1222918	477	hypothetical protein	TGACTCTTTTAAACCATTTTATATTTGCTATATTTGCGCAATTATCATCAGTTGAACTTATGTCAGGTATTAAAGAGTTAGAACTATTATTATCCAATATGGAGCCTGTGTTGGATGAGCGGGATTTTGTTTTTTGTTCTTTCCCAACGCTCGATTGGGATCAAATGCGGGAGCTGAACCCCATCGGGATTTTCCATGAGAAAGAGGGTGTAACCTTCATTCTTGACACGAAAAATGCTGTAGACAAAAAGATAGATTACCTGTCCGTTTACAGACTTATCACTCTCAATGTACATTCAAGTCTGGATGCGGTGGGGCTGACTGCTGCCTTTTCTGCCAAGCTGGCAGAAAAAAATATTAGTGCTAATGTGGTGGCGGCCTATTATCATGACCATATCT…
18	C_diff_TCS4	Clostridioides difficile strain BR81	NZ_CP019870.1	Clostridioides difficile strain DSM1684	HK	290111523	8594942	[]	[]	GCF_002007885.1-BZ168_RS12005	WP_021378197	WP_021378197.1	BZ168_RS12005	+	2682229	2683392	1164	sensor histidine kinase	ATGAACAGAGAAAAATTAGTTGCTTTTATACGATATTTATCTTTATTTATATTAGTTGTAAGCTATTTGAAAAATGTTGAAAATACATTGTATCCGGTCATAACTATGATAATATTATTTCTAATTATAATAAATAATCAAGTTAGATTTTTTTCTTTATCAAATGAGAATACATTTATACTTATTTCTTACTTTTTAGAACTTATATTAATTTTTTTACTTTGTAATTATACAAAAACTTTTAATTCGATTTACTTTGTTCCTTTAATATTAGATATATCATTTTTAATAAAGGAAAAATATAAGTACATATTGTTCTCTTTTGTTATAATATCTTCTCTTGTTATTAGTTTAGATAAAAACATATATTTGGCACTGGAGTCAAGCTCTATATTGCTA…
	C_diff_TCS4	Clostridioides difficile strain BR81	NZ_CP019870.1	Clostridioides difficile strain DSM1684	RR	290111524	8594942	[]	['GerE']	GCF_002007885.1-BZ168_RS12010	WP_009896181	WP_009896181.1	BZ168_RS12010	+	2683385	2684032	648	DNA-binding response regulator	TTGAATAAAATTAAAGTTCTTATAGTAGATGACGAAAAATTAATTAGAAAAGGTCTTAAAATTATATTATCATCTTATAATGATTTAGAAATTGTAGGAGATGCTTCTAATGGATATGAAGCTTTAGAATTTTGTAAAATGAATGATGTAGACATAGTTCTTATGGATATACGAATGAAAGTATGTGATGGGGTTCTAGGTACAAGGCTTATAAAGGAATATAATAATTCTATAACATTATTAATTTTAACAACTTTTAATGATGATGAATATATAAAAGATGCTATGAAGTTTGGTGCTTCAGGATACCTTTTAAAAGATAGCTCTGATGAAGTATTGCATGAAGGGATTCGTTCTTCATTTTTTGGCAATATTGTGCTTGATAAAAGTGTAGCTGAA…
	C_diff_TCS4	Clostridioides difficile strain BR81	NZ_CP019870.1	Clostridioides difficile strain DSM1684	Target		8594942			GCF_002007885.1-BZ168_RS12000	WP_003438259	WP_003438259.1	BZ168_RS12000	-	2681701	2682045	345	YraN family protein	ATGAATAATAAAGAAAAAGGTGATTTTGGAGAAAAAGTAGCAGTTAATTATTTGCTATCAAAAGGAGCAAAGATACTAGAAAAAAATTACAGATTAAAGATAGGGGAAATAGATATAATAGCAAAAATGGAAGATGAAATTATATTTGTGGAGGTGAAATCAAGGTCTAACATAAAGTTTGGCTACCCTTGTGAATCTGTAAGCTTCAAAAAAAGAAAAAAGATAATTGGAGTTGCAAGTTATTATATTATAAAAAATAACTTAAATAACACTCCCATAAGATTTGATGTTATAGAGGTATATTTATTAGAAAAAAGAATAAATCACATAATGAATGCTTTTTAA
19	C_rodentium_TCS1	Citrobacter rodentium ICC168	NC_013716.1	Citrobacter rodentium ICC168	HK	417535852	11541976	['MASE1']	[]	GCF_000027085.1-ROD_RS02065	WP_012904766	WP_012904766.1	ROD_RS02065	-	458754	460301	1548	sensor histidine kinase	ATGTCGCATCCGCTTCGTTATGTCGTGATCTCGCTGTTTATCGTACTGGCCTGGGGAACCGGCTGGCTGATGCTGTGGACGCTCGGCTTTTATCTGACCCATAACGGCCAGCAGGCGGCGCTGTTCCTGCCGCACGGCGTCTATCTGGCGCTGCTGATCCTGCTTGCGCGCCGCTACTGGCCGGCGCTGGTGCTGCCGCCAATGCTGATGCTGCTCTGGCTGCGCAGCGAACAGCTGCTGAGCGGCGATCTCCTCGTCCTGCTGGCTGCGCCGCTGGTCAGCCTGCTTCCCGCCAGCATAGCGCAACGCTTCTGGCAGCGCTTTCCTCTGTACTGGCAGCGGCTGACGCTGCTGCTGACAGCGGTCACCGTCGCGTCACTGCTCAATACCGCCCTGCTT…
	C_rodentium_TCS1	Citrobacter rodentium ICC168	NC_013716.1	Citrobacter rodentium ICC168	RR	417535853	11541976	[]	['GerE']	GCF_000027085.1-ROD_RS02070	WP_012904767	WP_012904767.1	ROD_RS02070	-	460301	460930	630	DNA-binding response regulator	ATGATACGTGTGGTGCTGGTGGACGACCATGTGGTGGTGCGTTCCGGCTTTGCGCAATTACTCAGTCTCGAAGAGGACCTTGAGGTCGCGGGCCAGTTCAGCCGCGCGGCGGACGCGTGGCCTGCGCTGTTGCGCGACGACGTTAGCGTGGCGGTGATGGATATCGCCATGCCGGATGAGAACGGCCTGAGCCTGCTGAAGCGCCTGCGGGCGCAGAAGCCGCAGTTTCGCGCCATTATTCTCAGCATCTATGATTCGCCCACCTTTGTACAAAGCGCGCTGACCGCCGGGGCCAGCGGCTACCTGACCAAGCGCTGCGGGCCGGAGGAGCTGGTGCAGGCGGTACGCTCCGTCGGCCTGGGGGGACATTATCTCTGCGCCGACGCGCTGCGGGCGTTG…
	C_rodentium_TCS1	Citrobacter rodentium ICC168	NC_013716.1	Citrobacter rodentium ICC168	Target		11541976			GCF_000027085.1-ROD_RS02075	WP_012904768	WP_012904768.1	ROD_RS02075	+	461184	462146	963	taurine ABC transporter substrate-binding protein	ATGGCACTTTCATCGCGTAATACACTTCTTGCCGCGCTGGCGTTTATCGCCTTTCAGGCGCAGGCGGTTAACGTCACCGTCGCGTATCAGACCTCCGCCGAACCGGCCAAGGTCGCCCAGGCGGATAACACCTTTGAGAAAGCGAGCGGGGCGACCGTGGCGTGGCGTAAATTCGACAGCGGCGCGAGCATCGTGCGCGCGCTGGCCTCCGGCGACGTGCAGATTGGCAATCTCGGCTCCAGCCCGCTGGCGGTCGCCGCCAGCCAGCAGGTGCCGATTGAAGTTTTCCTGCTCGCCTCAAAACTCGGTAATTCTGAAGCGCTGGTGGTGAAGAAAACGATCGGCAAACCGCAGGATCTGATCGGCAAGCGCATCGCGGTGCCGTTTATCTCCACCACC…
20	C_rodentium_TCS10	Citrobacter rodentium ICC168	NC_013716.1	Citrobacter rodentium ICC168	RR	417539977	11541976	[]	['Trans_reg_C']	GCF_000027085.1-ROD_RS21785	WP_001157751	WP_001157751.1	ROD_RS21785	+	4672333	4673052	720	DNA-binding response regulator	ATGCAAGAGAACTATAAAATTCTGGTGGTGGATGACGACATGCGTCTGCGTGCGCTGCTGGAGCGTTATCTGACCGAGCAGGGCTTCCAGGTTCGAAGCGTCGCTAACGCTGAGCAAATGGATCGTCTCCTGACCCGCGAATCTTTTCATCTTATGGTACTGGATCTGATGCTGCCGGGTGAAGATGGCCTGTCGATCTGCCGCCGTCTGCGTAGCCAGAGCAACCCGATGCCGATCATTATGGTGACGGCGAAAGGAGAAGAGGTCGATCGCATTGTCGGGCTGGAAATCGGCGCCGATGACTACATCCCGAAACCGTTTAACCCGCGTGAACTGCTGGCGCGTATTCGCGCGGTGCTGCGTCGTCAGGCTAACGAACTGCCGGGCGCGCCTTCACAG…
	C_rodentium_TCS10	Citrobacter rodentium ICC168	NC_013716.1	Citrobacter rodentium ICC168	HK	417539978	11541976	[]	[]	GCF_000027085.1-ROD_RS21790	WP_012908350	WP_012908350.1	ROD_RS21790	+	4673049	4674401	1353	two-component system sensor histidine kinase EnvZ	ATGAGGCGAATGCGCTTCTCGCCACGAAGTTCTTTTGCCCGCACGCTGCTGCTCATCGTCACCCTGCTGTTCGTCAGCCTGGTGACGACCTATCTGGTGGTGCTGAACTTTGCGATCCTGCCGAGTCTCCAGCAGTTTAATAAGGTCCTCGCCTACGAAGTGCGTATGCTGATGACCGATAAGCTGCAGCTGGAGGACGGCACGCAGCTGGTGGTGCCTCCCGCCTTTCGTCGGGAAATTTACCGTGAACTGGGGATTTCCCTCTACTCCAACGAAGCTGCCGAAGAGGCGGGACTGCGTTGGGCGCAACATTATGAATTTCTAAGCCATCAGATGGCGCAGCAGCTGGGCGGCCCGACGGAAGTGCGCGTTGAGGTCAATAAAAGCTCGCCCGTCGTG…
	C_rodentium_TCS10	Citrobacter rodentium ICC168	NC_013716.1	Citrobacter rodentium ICC168	Target		11541976			GCF_000027085.1-ROD_RS21780	WP_012908349	WP_012908349.1	ROD_RS21780	-	4671633	4672106	474	transcription elongation factor GreB	ATGAAAACGCCCCTGATCACCCGGGAAGGGTACGAGAAGCTGAAACAAGAACTGAATTATCTCTGGCGCGAAGAGCGCCCGGAGGTCACAAAAAAGGTAACCTGGGCCGCAAGCCTCGGCGACCGCAGCGAGAACGCCGACTATCAGTATAATAAAAAGCGCCTGCGTGAGATCGACAGGCGGGTTCGCTACCTGACCAAATGCATGGAACATTTAAAAATTGTCGACTATTCCCCGCAGCAGGAAGGCAAAGTGTTTTTCGGCGCGTGGGTGGAAATTGAAAATGACGATGGCGACACCCGCCGCTTCCGCATTGTCGGCTACGATGAAATTTTCGGTCGTAAGGATTACATTTCCATTGATTCGCCGATGGCGCGCGCCCTGCTGAAAAAAGAGGTT…
21	C_rodentium_TCS11	Citrobacter rodentium ICC168	NC_013716.1	Citrobacter rodentium ICC168	HK	417537845	11541976	[]	[]	GCF_000027085.1-ROD_RS11635	WP_012906545	WP_012906545.1	ROD_RS11635	+	2466844	2469513	2670	phosphotransferase RcsD	ATGAGTCAGTCTGATACCACGGCTACGTCCCGATTTTCCCTGCTGCCGGGAAGCATTACCCGCTTCTTTTTATTGCTGATCATTGTGCTGCTGGTGACGATGGGTGTGATGGTGCAAAGCGCCGTCAACGCCTGGCTGAAGGACAAAAGCTATCAGATTGTCGATATTACCCATGCCATTCATAAACGCGTGGATACCTGGCGATATGTGACCTGGCAAATCTATGACAACATCGCTGCCGCCGCCAGCCCCTCCTCCGGCGAAGGGCTGCAGGAAACGCGCCTGAAGCAGGATGTTTACTATCTCGAAAAACCGCGGCGTAAAACGGAAGCGCTGATTTTTGGTTCTCACGACAGCTCCACGCTGGAGATGACCCAGCGTATTTCCACCTATCTCGAT…
	C_rodentium_TCS11	Citrobacter rodentium ICC168	NC_013716.1	Citrobacter rodentium ICC168	RR	417537846	11541976	[]	['GerE']	GCF_000027085.1-ROD_RS11640	WP_001061919	WP_001061919.1	ROD_RS11640	+	2469530	2470180	651	DNA-binding response regulator	ATGAACAATATGAACGTAATTATTGCCGATGACCATCCGATTGTACTGTTCGGTATTCGCAAGTCACTTGAACAAATCGAATGGGTGAATGTTGTCGGCGAATTTGAAGACTCCACAGCACTGATCAACAATCTGCCAAAATTAGACGCGCATGTATTGATTACCGATCTCTCCATGCCGGGCGATAAATATGGCGACGGGATTACGTTGATTAAATACATCAAGCGTCATTTTCCGAGCCTGTCGATTATTGTTCTGACCATGAACAATAACCCGGCGATTCTGAGCGCGGTACTTGATCTTGATATCGAAGGGATTGTCCTGAAACAGGGCGCGCCGACCGATCTGCCGAAGGCGCTCGCAGCGCTGCAGAAAGGCAAAAAATTCACTCCGGAAAGC…
	C_rodentium_TCS11	Citrobacter rodentium ICC168	NC_013716.1	Citrobacter rodentium ICC168	Target		11541976			GCF_000027085.1-ROD_RS11630	WP_012906544	WP_012906544.1	ROD_RS11630	-	2464986	2466104	1119	porin OmpC	ATGAAAGTTAAAGTACTGTCCCTCCTGGTACCGGCTCTGCTGGTAGCGGGCGCAGCAAATGCGGCTGAAATTTATAATAAAGACGGCAACAAATTAGACCTGTTTGGTAAAGTAGACGGTCTGCACTATTTCTCCGATGACAACAGCAAAGATGGCGATCAGACCTACATGCGTATCGGCTTTAAAGGCGAAACGCAGGTCAACGACCAAATCACCGGCTACGGCCAGTGGGAGTATCAGATTCAGGGGAATACCTCTGAAAACGAAAATGACTCCTGGACCCGTGTGGCGTTCGCCGGTGTGAAATTTGGCGATGCGGGTTCGTTTGACTACGGTCGTAACTACGGCGTGGCTTATGACGTGACCTCCTGGACCGACGTTCTGCCGGAGTTCGGCGGC…
22	C_rodentium_TCS12	Citrobacter rodentium ICC168	NC_013716.1	Citrobacter rodentium ICC168	HK	417537265	11541976	['PilJ']	[]	GCF_000027085.1-ROD_RS08830	WP_012906022	WP_012906022.1	ROD_RS08830	+	1894693	1896489	1797	nitrate/nitrite two-component system sensor histidine kinase NarX	ATGCTAAAACGTTGTCTCTCCCCGCTCACGCTGGTCAACCAGGTGGCGCTTATCGTGATGCTCTCCACCGCCATTGGCGTGGCGGGCATGGCCGTCTCCGGCTGGCTGGTGCAGGGGGTACAGGGTAGCGCGCACGCGATTAACAAAGCGGGTTCGCTGCGAATGCAGAGCTATCGTCTGCTGGCCGCCGTGCCGTTGCAGAACAGCGACCAGACGCTGCTGGATGAGATGACGCGCACGGCGTTCAGTCCGGAACTCACCCGCGCCGCGCAGCGCGACGGCCAGCAGGCGCAGCTTAAAGCGTTGCAGGACTACTGGCGCAGCGAGCTGATGCCGGGTCTGCAGAACGCCACAGCCCGCGATGCCGTGGCGGCGGATGTGGGACGTTTCGTTACCGGG…
	C_rodentium_TCS12	Citrobacter rodentium ICC168	NC_013716.1	Citrobacter rodentium ICC168	RR	417537266	11541976	[]	['GerE']	GCF_000027085.1-ROD_RS08835	WP_012906023	WP_012906023.1	ROD_RS08835	+	1896482	1897132	651	two-component system response regulator NarL	ATGAATAATCCGGAACAGGCAACCATCCTGCTCATCGACGATCATCCGATGCTGCGGACCGGCGTCAAACAGCTTGTCAGCATGGCGGCGGACATTACCGTGGTCGGCGAAGCCAGTAACGGCGAACAGGGTATTGAACTGGCGGAATCGCTTGACCCGGATCTGATCCTGCTGGATCTGAATATGCCAGGCATGAACGGACTGGAAACCCTCGACAAGCTGCGCGAAAAGGCGCTGTCAGGGCGGATTGTGGTGTTCAGCGTCTCAAACCATGAAGAAGACGTCGTGACGGCGCTGAAACGCGGCGCGGACGGCTATCTGCTGAAAGATATGGAGCCGGAAGATCTGCTGAAATCTCTCCAGCAGGCCGCCGCTGGCGAGATGGTGCTCAGCGAGGCG…
	C_rodentium_TCS12	Citrobacter rodentium ICC168	NC_013716.1	Citrobacter rodentium ICC168	Target		11541976			GCF_000027085.1-ROD_RS26160	WP_071820584	WP_071820584.1	ROD_RS26160	-	1894440	1894643	204	hypothetical protein	TGACGATACGGCAGGCAGGGGCGTTATTCTCGGCTATCACCTGGAGTATACCCATACCTATAACGAGTTACCCCTTAATTGCCGCTAACAGGGGTGATTCTGGAAAGAGAGGAGTAGGGGCGGTCAGGGCCGTGAAAAACCACGTAATTTTTGCCGATTCTCGCTACTCACTTAGGATGATCATCATTTTTTGGCACGTATAA
23	C_rodentium_TCS13	Citrobacter rodentium ICC168	NC_013716.1	Citrobacter rodentium ICC168	RR	417535885	11541976	[]	['Trans_reg_C']	GCF_000027085.1-ROD_RS02230	WP_012904798	WP_012904798.1	ROD_RS02230	+	494580	495269	690	phosphate regulon transcriptional regulatory protein PhoB	ATGGCGAGACGTATTCTGGTCGTAGAGGATGAAGCTGCAATTCGCGAAATGGTCTGCTTCGTGCTCGAGCAAAATGGCTTTCAGCCTGTCGAAGCCGAAGATTATGACACTGCGGTGAACCAACTTAATGAACCCTGGCCGGATCTGATCCTCCTCGACTGGATGTTGCCCGGCGGTTCTGGTCTACAGTTTATTAAACATCTGAAGCGTGAAGCGATGACCCGCGATATTCCGGTGGTGATGCTTACCGCCAGAGGCGAAGAAGAGGATCGCGTTCGCGGTCTGGAAACCGGCGCGGACGACTATATTACCAAACCCTTCTCCCCGAAAGAGCTGGTGGCGCGCATTAAGGCCGTGATGCGCCGCATTTCACCGATGGCGGTGGAAGAGGTGATTGAG…
	C_rodentium_TCS13	Citrobacter rodentium ICC168	NC_013716.1	Citrobacter rodentium ICC168	HK	417535886	11541976	['DUF3329', 'PAS']	[]	GCF_000027085.1-ROD_RS02235	WP_012904799	WP_012904799.1	ROD_RS02235	+	495321	496628	1308	two-component system sensor histidine kinase PhoR	GTGCTGGAAAGATTGTCATGGAAGAGGCTGGTGCTGGAACTGATCCTGTGTTGTATCCCGGCCTTTATCCTCAGCGCTTTTTTCGGTTACCTGCCGTGGTTTTTGCTGGCATCGGTAACGGGACTGCTTATCTGGCATTTCTGGAATTTATTACGCCTGTCCTGGTGGCTGTGGGTCGACAGAAGCATGACGCCGCCGCCGGGACGCGGAAGCTGGGAGCCGCTGTTGTACGGGTTGCATCAGATGCAGCTGCGCAACAAAAAGCGTCGGCGCGAGCTGGGCAATTTGATCAAACGCTTTCGCAGCGGAGCCGAATCGCTGCCGGACGCGGTGGTGCTGACCACCGAAGAGGGCGGCATTTTCTGGTGTAACGGCCTGGCGCAACAGCTGCTGGGCTTA…
	C_rodentium_TCS13	Citrobacter rodentium ICC168	NC_013716.1	Citrobacter rodentium ICC168	Target		11541976			GCF_000027085.1-ROD_RS02225	WP_012904797	WP_012904797.1	ROD_RS02225	-	493188	494390	1203	exonuclease subunit SbcD	ATGCGCCTCCTGCACACCTCTGACTGGCATCTGGGACAAAATTTTTACAGCAAAAGCCGCGCCGCGGAACATCAGGCCTTTCTCGACTGGCTGCTGAGCACGGCGACAGAACAGCAGGTGGACGCCATTATTGTCGCAGGCGACATTTTCGACACCGGTTCGCCGCCAAGCTACGCCCGCGAACTGTATAACCGGTTTGTCGTCAGGCTACAGCAAACGGGCTGCCATCTGGTGGTGCTGGCGGGCAATCATGACTCTGTCGCCACGCTCAACGAGTCCCGCGAGATTCTGGCGTTTCTGAATACCACCGTTGTCGCCAGCGCCGGTTGCGCGCCGCACATCCTGCATCGACGCGACGGCACGCCGGGCGCGGTACTGTGCCCGATACCGTTTTTACGC…
24	C_rodentium_TCS2	Citrobacter rodentium ICC168	NC_013716.1	Citrobacter rodentium ICC168	HK	417536081	11541976	['PAS']	[]	GCF_000027085.1-ROD_RS03180	WP_012904972	WP_012904972.1	ROD_RS03180	+	695978	697639	1662	GHKL domain-containing protein	ATGTTGGTTCAAAAAAATAAAAAACCTTTTTCTTTTTTTCGCCAGTTAGCATTTCCGCTGCGTATTTTTTTGCTCATTCTTGCTTTTTCAGTGCTGATCATTGCCGCGCTGGCGCAATATTTCTCCGCCAGCTTTGAGGATTATTTGAGTTTGCACGTTCGCGATATGGCAATGAATCAGGCCAAGATCATTGCCGCTAACGACAGCATTATTGCGGCCGTGAAGCAGCGCGATTATAAACGGCTGGCGACCATTGCCGATAAACTGCAGAGCGATACCGATTTCGATTATGTGGTGATCGGCGACAAAAACTCTATCCGCCTCTACCACCCTAATCCGGAGAAGATCGGTTACCCGATGCAGTTCACCCGGCCTGGCGCGCTGGAGCGCGGTGAAAGT…
	C_rodentium_TCS2	Citrobacter rodentium ICC168	NC_013716.1	Citrobacter rodentium ICC168	RR	417536082	11541976	[]	[]	GCF_000027085.1-ROD_RS03185	WP_012904973	WP_012904973.1	ROD_RS03185	+	697608	698285	678	response regulator	ATGACGGAACCACTAACCCTGTTAATCGTTGAGGATGAAATGCTGCTTGCGGAGATGCACGCAGAGTACATCCGCCATATTCCCGGCTTTAACCAGATCTGGCTGGCCGGTAACCTGGCGCAGGCGAGAATGATGATCCGACGGTTTAAGCCGGGACTGATATTGCTGGATAACTACCTGCCTGACGGGAAGGGGATTACGCTGTTGCATGAGTTGAGGGAGACACATTATCCCGGCGGGGTGGTGTTTACGACTGCCGCAAGCGACATGGAGACGGTATCAGAGGCCGTGCGTAGCGGGGCGTTTGACTATCTGATTAAACCCATCGCCTACGAGCGGCTTGGTCAGACGCTGACGCGTTATCAACAGCGTAAACGGATGCTGGAAGGTAACGACAGC…
	C_rodentium_TCS2	Citrobacter rodentium ICC168	NC_013716.1	Citrobacter rodentium ICC168	Target		11541976			GCF_000027085.1-ROD_RS03175	WP_012904971	WP_012904971.1	ROD_RS03175	-	694512	695588	1077	[citrate (pro-3S)-lyase] ligase	ATGTTTAGTAATAATGTGTTTACGCGAGTCAAACGCTCAGAAAATATAAAAATGGCGGAGATCGCGCAATTCCTGAAAGAGAATGATTTGAGCGTAGACACCACCGTGGAAGTGTTTATTACGGTAACGCGCGATGACCGTCTTATCGCCTGCGGCGGCATTGCCGGAAATATCATTAAGTGCGTGGCCATCTGCGAGTCGGTGCGCGGCGAAGGGTTAGCGCTCACGCTGGCGACGGAATTAATCAACCTCGCCTATGAAAGACACTGCACGCACCTTTTTATCTACACCAAAACGGAATATGAAGCGCTGTTCAGACAGTGCGGCTTCTCAACGCTGGCAACGGTTCCCGACATTATGGTGCTGATGGAAAACAGCACCACGCGGCTGAAACGCTAC…
25	C_rodentium_TCS3	Citrobacter rodentium ICC168	NC_013716.1	Citrobacter rodentium ICC168	HK	417536936	11541976	[]	[]	GCF_000027085.1-ROD_RS07265	WP_012905716	WP_012905716.1	ROD_RS07265	-	1554913	1556199	1287	two-component system sensor histidine kinase RstB	ATGAAAAAGCTGTTTGTGCAGTTTTATCTCCTGCTGTTCGTCTGCTTTCTGGTGATGACCCTGCTGGTCGGGCTGGTGTATAAATTCACCGCCGAACGCGCCGGAAGGCAGTCGCTGGATGACCTGATGAAAAGCTCGCTGTACCTGATGCGCAGCGAACTGCGTGAAATCCCACCGCGCGACTGGGGCAAAACGATTAAACGCATGGACCTGAATCTCTCATTCGATCTGCGCGTCGAGCCGCTGTCAAAATTCCGGCTGGATGCGGCATCGATGCAGCGTCTGCGTCAGGGCGATATTATTGCGCTGGACGAAGAGTACACCTTTATTCAGCGTATTCCGCGCAGCCATTATGTGCTGACCGTCGGTCCGGTGCCCTATCTCTATTTTTTGCATCAG…
	C_rodentium_TCS3	Citrobacter rodentium ICC168	NC_013716.1	Citrobacter rodentium ICC168	RR	417536937	11541976	[]	['Trans_reg_C']	GCF_000027085.1-ROD_RS07270	WP_012905717	WP_012905717.1	ROD_RS07270	-	1556212	1556946	735	two-component system response regulator RstA	ATGAATAAGATTGTATTTGTTGAAGACGATCCGGAAGTCGGCGCGCTGATTGCCGCTTATCTGGCAAAGCATGACTTCGACGTGGTTGTGGAGCCGCGCGGCGATATGGCGGAAGCGCGAATTTTTGAGGTGCAGCCGGATCTGGTGCTGCTCGATATCATGCTTCCCGGTAAAGATGGCATGACGCTGTGTCGCGATTTACAGGGGCGCTGGCAGGGGCCTGTCGTGCTGCTGACCTCTCTCGACAGCGATATGAACCATATTCTGGCGCTGGAAATGGGCGCCTGCGACTACATTCTGAAAACCACGCCGCCTGCGGTGTTGCTGGCGCGTTTGCGTCTGCATTTACGCCAGCACGACCGTGCGCCCCATGCCAACGGCATTCAAAGCGCGGGCCTG…
	C_rodentium_TCS3	Citrobacter rodentium ICC168	NC_013716.1	Citrobacter rodentium ICC168	Target		11541976			GCF_000027085.1-ROD_RS07275	WP_012905718	WP_012905718.1	ROD_RS07275	+	1557073	1557408	336	GlpM family protein	ATGGGACTTATGATTAAGGCCGCTCTCGGGGCGCTGGTAGTGGTGATAATTGGTTTACTGGCAAAAACGAAAAATTACTATATTGCGGGCCTGATTCCCCTGTTCCCGACGTTTGCGCTGCTGGCCCACTATATCGTCGCCAGCGAGCGCGGGATTGAAGCGCTGAGAACCACCATCATTTTCAGCATGTGGTCCATTATTCCCTATTTTGTTTATCTGCTCTCGCTGTGGTATTTCATCGGCTTTCTGAAGCTGCCGCTGGCGCTCGGCGGGGCGGTTGTCTGCTGGTGCCTGAGCGCCTGGCTACTGATTTTTTGCTGGGTCAGACTGCATTAA
26	C_rodentium_TCS4	Citrobacter rodentium ICC168	NC_013716.1	Citrobacter rodentium ICC168	RR	417537729	11541976	[]	['LytTR']	GCF_000027085.1-ROD_RS11090	WP_012906440	WP_012906440.1	ROD_RS11090	-	2348703	2349422	720	two-component system response regulator YehT	ATGATTAAAGTGCTGATTGTGGATGATGAGCCGTTGGCGCGGGAAAATCTGCGGATCCTGTTACAGGAACAAAGTGATATAGAGATAGTGGGCGAGTGCGCCAACGCCGTTGAAGCGATAGGCGCGGTGCATAAGCTGCGCCCGGATGTGCTGTTTCTCGACATCCAGATGCCGCGCATCAGCGGCCTGGAAATGGTCGGGATGCTCGACCCGGAACACCGCCCGTACATTGTGTTTCTGACCGCCTTCGACGAGTACGCAATTAAGGCGTTTGAAGAACACGCCTTTGACTATCTGCTGAAGCCTATTGAAGAGGGGCGGCTGGAGAAAACCCTCAACCGTCTGCGCCAGGAGCGCAGTAAGCAGGATGTCTCTGTGCTGCCGGATAATCAGCAGGCG…
	C_rodentium_TCS4	Citrobacter rodentium ICC168	NC_013716.1	Citrobacter rodentium ICC168	HK	417537730	11541976	['5TM-5TMR_LYT', 'GAF']	[]	GCF_000027085.1-ROD_RS11095	WP_012906441	WP_012906441.1	ROD_RS11095	-	2349419	2351104	1686	sensor histidine kinase	ATGTACGAGTTTAATCTGGTGTTGCTGCTGCTTCAGCAAATGTGCGTGTTTCTGGTTATCGCATGGCTGATGAGCAAGACGCGTTTATTCATACCCTTAATGCAGGTTACCGTGCGCCTGCCACATAAGCTGCTGTGCTACGTTACCTTTTCCATCTTCTGTATTCTCGGCACCTATTTTGGTCTGCATATCGATGACTCCATCGCCAATACCCGGGCGATCGGCGCGGTGATGGGGGGGCTGCTCGGCGGACCGGTGGTCGGCGGGCTGGTGGGTTTAACCGGCGGCCTGCACCGCTACTCGATGGGCGGCATGACCGCGCTAAGCTGTATGATCTCCACTATCGTCGAAGGTCTGCTGGGCGGGCTGGTGCACAGCGTTCTGACGCGGCGCGGGCGT…
	C_rodentium_TCS4	Citrobacter rodentium ICC168	NC_013716.1	Citrobacter rodentium ICC168	Target		11541976			GCF_000027085.1-ROD_RS11100	WP_012906442	WP_012906442.1	ROD_RS11100	+	2351327	2352058	732	HTH-type transcriptional regulator MlrA	ATGGCGCTTTACACCATAGGTGAAGTGGCTTTGCTTTGTGATATTAACCCTGTCACGCTCCGCGCGTGGCAGCGGCGTTATGGACTGTTGAAACCGCAGCGTACCGACGGCGGTCATCGTCTTTTCAACGATTCGGATATTGACCGCATCCGTGAAATCAAGCGCTGGATCGACAACGGCGTGCAGGTCAGCAAAGTGAAAATGTTGCTGAGCAGCGACAGCGTTGACCCGCAGAACGACTGGCGCCGACATCAGGAAACGCTGCTCCACTATCTGCAAAGCAACAATCTGCATAGCCTGCGCGCCTGGCTTAAGGAGCGCGGCCAGGATTACCCGGCGCAAACGCTGACCACCCATCTGTTTATTCCGCTGCGCCGCCGTTTACAGTACCAGCAGGCA…
27	C_rodentium_TCS5	Citrobacter rodentium ICC168	NC_013716.1	Citrobacter rodentium ICC168	HK	417538297	11541976	['5TM-5TMR_LYT']	[]	GCF_000027085.1-ROD_RS13785	WP_012906954	WP_012906954.1	ROD_RS13785	+	2954168	2955862	1695	sensor histidine kinase	GTGCACGAAATATTTACTATGCTGCTGGCGGTTTTCGATCGGGCAGCGCTGATGCTTTTCTGTCTGTTCTTTCTTATCCGCATCCGTCTGTTCCGTGAATTACTGCACAAATCAGCCCACACGCCGCAGGAATTGCTCGGCGTTACCGCCATTTTTTCACTGTTCGCGCTGTTCAGCACCTGGTCCGGCGTGCCGGTAGAAGGCTCGCTGGTGAATGTGCGCATCATCGCTGTGATGTCGGGCGGTATTCTGTTTGGACCCTGGGTGGGGATTATTACGGGGATGATTGCCGGTACGCACCGCTATCTGATCGATATCGGCGGCGTCACTGCGGTTCCCTGCTTCATCACCAGCATCCTGGCCGGCTGTATTTCAGGCTGGATTAACCGCAGGATACCG…
	C_rodentium_TCS5	Citrobacter rodentium ICC168	NC_013716.1	Citrobacter rodentium ICC168	RR	417538298	11541976	[]	['LytTR']	GCF_000027085.1-ROD_RS13790	WP_012906955	WP_012906955.1	ROD_RS13790	+	2955877	2956611	735	DNA-binding response regulator	GTGAAAGTCATCATCGTTGAAGATGAATTCCTTGCCCAGCAGGAACTCAGCTGGCTGATAAAAGAGCACAGCCAGATGGAGATCGTCGGTACCTTCGACGACGGTCTGGACGTGCTGAAGTTTTTACAGCACAACCGCGTCGATGCCATTTTTCTGGATATCAATATTCCGTCGCTCGACGGCGTACTGCTGGCGCAAAATATCAGCCAGTTCGCGCACAAGCCGTTTATCGTGTTCATCACCGCCTGGAAAGAGCACGCGGTGGAAGCGTTTGAGCTGGAAGCGTTTGATTACATTCTCAAACCCTATCAGGAGTCGCGCATCGTCGGGATGCTGCAAAAGCTGGAGGCCGCCTGGCAACAGCAGCAGTCCGGCGCAGCGCCAGCCGGTCCGGTCACG…
	C_rodentium_TCS5	Citrobacter rodentium ICC168	NC_013716.1	Citrobacter rodentium ICC168	Target		11541976			GCF_000027085.1-ROD_RS26400			ROD_RS26400	-	2953799	2954137	339	hypothetical protein	TGATAGGTAACCGTGAGGCGGATGACCAGCCTGTAACAAGCGTGTGCGTAATGAGGAAAAACCACAGTTTCAAAAGGGGATTGTCTGATAACCGACGCGTTTACATTGTATTTCGCCAAATAATGTGTCGCCAGGTTAATTTGATAACAAGGAACTGTTATGAGAAAGTAAAGTGGAAAATGGATGAATATCAATAGCTTCCCCTTTTTATATTGTGCTTCCTCTTTTAAGCGGCGGAAAAATATTTCTTCGCCCCTCTCGACAGCGGGAAATTAATCAGGCTATTTTCTAAGCGTGCCACCATCGTGGCAGCGTCGCTCGGACGGTCCGGGCGCTAA
28	C_rodentium_TCS6	Citrobacter rodentium ICC168	NC_013716.1	Citrobacter rodentium ICC168	RR	417538658	11541976	[]	['Trans_reg_C']	GCF_000027085.1-ROD_RS15520	WP_012907262	WP_012907262.1	ROD_RS15520	+	3313349	3314023	675	transcriptional regulator TctD	ATGCGTCTCTTATTGGCGGAAGATAACCGTGAGCTGGCTCACTGGCTGGAAAAAGCGCTGGTGCAGAACGGATTCGCCGTGGACTGCGTGTTCGACGGGCTGGCTGCCGATCACCTGTTGCATAGCGAGAGTTACGCGCTGGCGGTGCTGGATATCAATATGCCCGGCATCGACGGACTTGAGGTGGTACAGCGTCTGCGCAAGCGGGGACAGACGCTGCCGGTGCTGCTGTTGACCGCGCGCAGCGCGGTGGCCGATCGGGTAAAGGGGCTGAACGCGGGCGCCGATGACTATCTGCCGAAACCCTTTGAGCTGGAGGAGCTGGACGCCCGGCTGCGCGCCCTGCTGCGGCGCAGCGCGGGGCAGGTGCAGGAGCTTCAGCAGCTGGGCGATCTCGCG…
	C_rodentium_TCS6	Citrobacter rodentium ICC168	NC_013716.1	Citrobacter rodentium ICC168	HK	417538659	11541976	['2CSK_N']	[]	GCF_000027085.1-ROD_RS15525	WP_012907263	WP_012907263.1	ROD_RS15525	+	3314010	3315422	1413	sensor histidine kinase	ATGAGGTGGGCTAAACCGCAGTCGCTGTACCTGCAACTGCTGCTGTTTTTAGGCTTGCCGCTGCTGTTGCTGTGGGGGCTTTCCGCGTTCAACAGCTATGTCAGCGCCCTGCAGGCGGCGACCCAGGCTTACGATCGCACGCTGCTCTCTTCCGCCAGGACGGTGGCGGAACGGCTGGAGGTGCGTAACGGCAGGCTGGCGGTGGACGTCCCCTGGGTGGTGCTGGACAGCTTTGAGCTGAACATGAACGACCGGCTCTATTATAAGGTGGTGGACCCGGCGGGGCGGGTCATCTCCGGCTATGACGACATGCCCGCCATGCCGCCTTCCACCTCGCGAACGCAGCTCTATCCGGCGCTGGCGTGGTTCTATCACACCCAGTACCGGGGCCAGGCGATC…
	C_rodentium_TCS6	Citrobacter rodentium ICC168	NC_013716.1	Citrobacter rodentium ICC168	Target		11541976			GCF_000027085.1-ROD_RS15515	WP_012907261	WP_012907261.1	ROD_RS15515	-	3312482	3313261	780	tripartite tricarboxylate transporter substrate binding protein	AAGGTTAATGTTTTAACAATCGCGCAACCGATCCGCGTGACCTATATGCCCGGCGGCGTCGGCGCGGTCGCCTATAACGCCATCGTCGCCCAGCGTCCGGCGGAACCGGGTACGGTGGTCGCTTTCTCCGGCGGCTCGCTGCTGAATCTGTCGCAGGGCAAATTTGGTCGCTACAACGTCAATGACGTGCGCTGGCTGGCGACGGTCGGCACCGACTACGGAATGATCGCCGTGCGCGCCGACTCGCCGTGGAAGTCGCTGAAAGATCTGCTCACCGCGATGGAAAAAGATCCCAACAGCGTGGTGATCGGCGCAGGCGCGTCGATCGGCAGCCAGGACTGGATGAAAGCGGCGCTGCTGGCAGAGAAAGCCCGTGTCGACCCGCATAAGATGCGCTAT…
29	C_rodentium_TCS7	Citrobacter rodentium ICC168	NC_013716.1	Citrobacter rodentium ICC168	RR	417539083	11541976	[]	['Trans_reg_C']	GCF_000027085.1-ROD_RS17575	WP_012907610	WP_012907610.1	ROD_RS17575	+	3758228	3758887	660	two-component system response regulator QseB	ATGCGAATTTTACTGATTGAAGATGATGCGTTGATTGGCGATGGCATTAAAACAGGTCTGAGTAAAATGGGCTTTTGCGTCGACTGGTTCACCGACGGTCGTCAGGGGAAGGAAGCGCTGCATAGCGCGCCGTATGACGCGGTGATCCTCGACCTGTCGCTGCCGGGAATGGACGGGCGCGACATTCTGCGCGACTGGCGCGAACAGGGTAAACGTGAGCCGGTATTGATACTGACCGCGCGCGATGCGCTGGCGCAGCGGGTCGAAGGCTTGCGCCTCGGCGCGGACGATTATCTCTGTAAGCCCTTCGCGCTTATTGAGGTTGCCGCCAGGCTGGAGGCGTTAATGCGCCGCGCCAGCGGCCAGGCCAGCAGCGAACTATGCCACGGACAGGTAACG…
	C_rodentium_TCS7	Citrobacter rodentium ICC168	NC_013716.1	Citrobacter rodentium ICC168	HK	417539084	11541976	['2CSK_N']	[]	GCF_000027085.1-ROD_RS17580	WP_024132939	WP_024132939.1	ROD_RS17580	+	3758884	3760236	1353	two-component system sensor histidine kinase QseC	ATAAAAGTGACTCAGCGTCTTAGCCTGCGCGTCAGGCTTACCCTCATCTTTCTGATTCTGGCGGCCATTACATGGGTGGCCTCAAGCTTTGTCGCCTGGAAGCAAACCACCGACAACGTGGACGAACTGTTTGACACCCAGCTGATGCTGTTCGCCAAACGGCTGGTGACGCTGGATCTGGATGAACTGAAGGCCCCTGAGCGAATGGCCCGCACGCCGAAAAAGTTTAAGCACGGCCATATTGACGATGACGTGCTGGTTTTTGCCATCTACACCCTCGACGGCAAGATGGTGCTGCACGACGGCGATAACGGGCAATATATTCCCTACAACTATCGCCGGGAGGGATTTGACGATGGTCAACTGGACGACGACGACGATCCGTGGCGCTTTGTCTGG…
	C_rodentium_TCS7	Citrobacter rodentium ICC168	NC_013716.1	Citrobacter rodentium ICC168	Target		11541976			GCF_000027085.1-ROD_RS17570	WP_024132938	WP_024132938.1	ROD_RS17570	-	3757684	3758076	393	TIGR00156 family protein	ATGAAAAAATCAGCTGCAATTTTTGCCGTTCTGGTACTCAGTACTGCACCGGCTATCGCGGTCCAGCAGGGCGGTTTTTCCGGCCCGACCGCCACACAAACCCAGGGCGGCGGCTTCGTCGGACCTAACGGGAGCAGCGCGACGGTAGAAAGCGCAAAATCGCTGCGCGATGACACCTGGGTAACGCTGCGCGGCAATATCGTCGAGCGTATTTCCGATGACCTCTATTTGTTCAAAGATGGTACGGGCTCTATTAATGTCGATATTGATCATAAGCGCTGGTACGGCCTGACGGTCACGCCGCAGGATACCGTCGAAATTCAGGGCGAAGTGGATAAAGACTGGAATTCCGTTGAAATCGACGTGAAGCAAATCAGGAAAGTCAGTAAATAA
30	C_rodentium_TCS8	Citrobacter rodentium ICC168	NC_013716.1	Citrobacter rodentium ICC168	RR	417539271	11541976	[]	['HTH_8']	GCF_000027085.1-ROD_RS18480	WP_012907741	WP_012907741.1	ROD_RS18480	-	3939054	3940379	1326	two-component system response regulator ZraR	GTGACGGGCGAAAAGATCGACATTCTGGTGGTGGATGACGACGTCAGCCACTGCACGATTTTACAGGCGCTGCTTCGCGGCTGGGGCTACAACGTGGCGCTGGCCTACAGCGGACGTGAAGCGCTGGAAAAGGCAAGCGGCCATGTTTTCGATCTGGTGCTGTGCGATGTGCGGATGGCGGAAATGGACGGCATCGAGACGCTCAGAGAGATTAAAGCGCTGAATCCGGCGATCCCGGTGCTGATCATGACGGCATTTTCCAGCGTCGAAACGGCGGTAGAAGCGTTAAAAACCGGCGCGCTGGATTATCTGATTAAACCGCTGGATTTTGACCGCTTACAGGAGACGCTGGAGAAATCTCTTGCCCACGCCCAGGAGGTTGCCGGGGAACTGCCGTCG…
	C_rodentium_TCS8	Citrobacter rodentium ICC168	NC_013716.1	Citrobacter rodentium ICC168	HK	417539272	11541976	[]	[]	GCF_000027085.1-ROD_RS18485	WP_012907742	WP_012907742.1	ROD_RS18485	-	3940376	3941779	1404	two-component system sensor histidine kinase ZraS	ATGCGACACCATAAGGATACCGTTGCGAAATGGCTCAGTGGCATCTTGCCTGCCGCCATGCTGATGCTGGTCGGGCTGTTTGCTGTGGTGGTGATCCGCGATTATGGCCGGGAAAGCGATGCCGCGCGCCAGACCCTGGTGGAAAAGGGCGACGTGCTGATACGCGCGCTGGAATCCGGCTCGCGCGTCGGGATGGGAATGCGCATGCATCATCGCCAACAGCAAACGCTGCTGGAAGAGATGGCGGGACAGCCTGGCGTGCTATGGTTTGCGGTGACGGATGTGCAGGGGACTATCCTGATGCACAGCGATCCTGCGCAGGCGGGACGGAAACTCTATGCGGCAGATGAGATGCAACGACTGCGTCCCGGCGAGGAAATGCGCTGGCGTCCTGCGGAA…
	C_rodentium_TCS8	Citrobacter rodentium ICC168	NC_013716.1	Citrobacter rodentium ICC168	Target		11541976			GCF_000027085.1-ROD_RS18490	WP_024132963	WP_024132963.1	ROD_RS18490	+	3942038	3942472	435	zinc resistance-associated protein ZraP	ATGAAACGGAACAATAAAGCTGGCCTGACGCTGATAGCGTTCTCTCTGATGGCATTCGCCGCCAGCCCGGCGCTGGCGCGTCATCACTGGGGCAATGGCGACGGTATGGGGCCGCACTACGCCAGCCCGCTTACCGCCGAACAGCAGACGGCGATGCAGAAAATCCATGATGATTACTACAACCAGACCAGCGCCCTGCGCCAGCAGCTGATGTCCAAACGCTACGAGTATAACGCCCTGCTCTCAACCAACGCCCCGGACAGCGCGAAAATCAACGCGGTAGCGAAAGAGATGGCGTCGTTAAACCAGTCGCTGGATGAGCTACGGGTAAAACGTGATGTGGCGATGGCGCAGGCGGGCATAACGCGCGGCACAGACATGGGTTACGGCGGCTGCGGC…
31	C_rodentium_TCS9	Citrobacter rodentium ICC168	NC_013716.1	Citrobacter rodentium ICC168	RR	417539373	11541976	[]	['Trans_reg_C']	GCF_000027085.1-ROD_RS18965	WP_012907822	WP_012907822.1	ROD_RS18965	+	4044541	4045239	699	DNA-binding response regulator	ATGAATAAAATCCTGTTAGTTGATGATGACCGAGAGTTGACATCCCTTTTAAAGGAACTGCTGGAAATGGAAGGCTTCAACGTGCTGGTTGCCCATGACGGGGAACAGGCGCTGGAGCTTCTGGACGACAGCATCGATTTACTTTTGCTTGATGTCATGATGCCGAAGAAAAACGGCATTGATACCCTGAAAGCGCTTCGCCAGACACACCAGACCCCCGTTATTATGCTGACCGCCCGCGGCAGCGAACTGGATCGCGTGCTTGGGCTTGAACTGGGCGCAGATGACTATTTACCGAAGCCGTTTAACGATCGCGAACTGGTGGCGCGTATCCGCGCGATCCTCCGCCGCTCGCACTGGAGCGAACAGCAGCAGAGCAGCGATAACAGCTCGCCGACG…
	C_rodentium_TCS9	Citrobacter rodentium ICC168	NC_013716.1	Citrobacter rodentium ICC168	HK	417539374	11541976	['CpxA_peri']	[]	GCF_000027085.1-ROD_RS18970	WP_012907823	WP_012907823.1	ROD_RS18970	+	4045236	4046609	1374	two-component system sensor histidine kinase CpxA	ATGATAGGTAGCTTAACCGCGCGCATCTTCGCCATCTTCTGGTTAACGCTGGCGCTGGTGCTGATGCTGGTGTTGATGTTGCCCAAGCTCGACTCGCGTCAAATGACCGAGCTGCTGGACAGCGAACAGCGCCAGGGGTTGATGATAGAGCAACACGTCGAGGCTGAACTCGCGAACGATCCGCCAAACGATTTAATGTGGTGGCGTCGCCTGTTCCGCGCGATTGACAAGTGGGCGCCGCCTGGACAGCGGCTATTGCTTGTGACCACTGAAGGACGCGTGATCGGCGCTGAACGCAGCGAAATGCAGATCATCCGTAACTTCATTGGTCAGGCGGATAACGCCGATCATCCGCAGAAGAAAAAGTACGGTCGCGTAGAAATGGTTGGCCCGTTCTCC…
	C_rodentium_TCS9	Citrobacter rodentium ICC168	NC_013716.1	Citrobacter rodentium ICC168	Target		11541976			GCF_000027085.1-ROD_RS18960	WP_012907821	WP_012907821.1	ROD_RS18960	-	4043890	4044390	501	repressor CpxP	ATGCGCAAAGTTACCGCTGCCGTCATGGCCTCAACGCTGGCATTCAGTTCATTAAGCCATGCTGCTGAAGTCGATACAGGCGATAACTGGCACCCGAGTGAACCTTCGGCGCCGCGCACTGTACAAAGCCATATGTTTGACGGCATAAGTTTAACCGAACATCAACGTCAACAGATGCGAGATCTGATGCAACAGGCCCGGCACGAACAGCCTCCTGTTAATGTTAGCGAAATGGAGACGATGCATCGTCTTGTCACTGCAGAAAAATTTGATGAAAACGCTGTACGCGCTCAGGCAGAAAAGATGGCGCAGGCACAGGTTGCCAGACAGGTCGAAATGGCTAAGGTCCGCAACCAGATGTATCACCTGTTAACGCCCGAGCAGCAAGCGGTTTTAAAT…
32	E_faecalis_TCS2	Enterococcus faecalis strain H25	NZ_CP029612.1	Strain information unavailable, strain isolated from lab contaminant	RR	269874659	8042408	[]	['Trans_reg_C']	GCF_002289045.2-CNQ40_RS08720	WP_002360193	WP_002360193.1	CNQ40_RS08720	+	1618246	1618956	711	DNA-binding response regulator	ATGAAAAAAGTTCTTGTCGTCGATGATGAACCATCGATTTTAACTTTGTTAACCTTTAATTTGGAAAAAGAAGGCTATCAGGTGACTACTTCCGAAGATGGTAAAAACGGCTTCGAATTAGCTTTGTCTAATCAATATGATTTTATAATTTTAGATGTAATGCTTCCTGGTATGGATGGCTTAGAAATTACCAAAGCACTTCGTCGAGAAAAAATTGACACGCCTATTTTGATTTTAACTGCCAAAGATGAACAAGTAGATAAAATCATCGGCTTAGAAATTGGGGCAGATGATTATTTAACAAAACCTTTTAGTCCCAGAGAAGTCCTAGCACGCATGAAAGCTATTTTTCGTCGTTTAAAACCTACCACGACCGAACCGCTTCAAGAGGACACACCT…
	E_faecalis_TCS2	Enterococcus faecalis strain H25	NZ_CP029612.1	Strain information unavailable, strain isolated from lab contaminant	HK	269874660	8042408	['PAS']	[]	GCF_002289045.2-CNQ40_RS08725	WP_095714863	WP_095714863.1	CNQ40_RS08725	+	1618953	1620728	1776	PAS domain-containing protein	ATGAAAAAGAGACTGCGGATTGAATATTTTTTAGTTGCGGCAGTCATGCTTTTATTATTTGTCGGGAGTATTGCAGCGACCAATTTTTTCTTTCAAAAAGAAATGGTTGCTCAGCAAGAAACCTATTTAAGAAGAAAAAATACCCTTTTAACAGACCAGTTGCCCCCTTCCGTTTTCGAAAAAGGGCAACTGACAAACCAACAACAACTCCTTGTCACCCATGCGTTAGATGATGCAGAAGAACGGGTAACTTTGTTGCAAAAAAATGGTACCGTCTTTTTTGACAGCAGCCAAAATGAACCGCTAGAGTCGCACAAAAAACGGCCTGAAATCGCTGCGGTTCTATCAGGAGCTACCTATGGTTCAGCTTTACGAAAGAGTAAAACGTTAAATAAAGAA…
	E_faecalis_TCS2	Enterococcus faecalis strain H25	NZ_CP029612.1	Strain information unavailable, strain isolated from lab contaminant	Target		8042408			GCF_002289045.2-CNQ40_RS08715	WP_002374733	WP_002374733.1	CNQ40_RS08715	-	1617619	1618083	465	DUF523 domain-containing protein	ATGATTGGTATTAGTAGTTGCTTAGGTGGGATTTGTTGCCGTTACGATGGAAAATCTCAAGAACAAGAAGCGTTAAAACAACTTGTAACTAATGGAAAAGCAATAATGGTTTGTCCCGAAGTTTTAGGAGAGTTGCCCATTCCACGTCCGCCAGCAGAAATCATTGGCGGGGATGGCTTTGATGTTTGGGCGAATACTGCTTATGTATATACGGATAACGGGGAAGATGTGACTGAGGCATTTAAAGCAGGGGCACAACGCGCGTATCAAAAATTAAAAACTCAACAAATTACAACCTTGATTTTGAAAGAAAAAAGTCCCAGCTGTGGCAGCCAGCTGATTTATGATGGACAATTTTCTGGCATTAAAAAAGCTGGAGTTGGAGTCGCAACTGCTTAT…
33	E_faecalis_TCS3	Enterococcus faecalis strain H25	NZ_CP029612.1	Strain information unavailable, strain isolated from lab contaminant	RR	269876160	8042408	[]	['Trans_reg_C']	GCF_002289045.2-CNQ40_RS16225	WP_095714976	WP_095714976.1	CNQ40_RS16225	+	3079026	3079715	690	DNA-binding response regulator	ATGAAAATTTTAGTTGCAGATGATGATAAAGAAATTGTAGAACTATTGAGTATTTATATTCATAATGAAGGATACGAAGTCGTGAAAGCTTATGATGGAAAAGAAGCGTTATCCAAATTGCACACAACACCAGATATCGATTTATTAATCTTGGACATTATGATGCCAATCATGGATGGAATGGAAGTAGTGAAAGAACTTCGAAAAGAATCGCAAATTCCAATTATTATGTTAACAGCAAAAACAACCGATATGGATAAAATCAAAGGCTTAGTTGCTGGTGCAGACGATTATGTCACCAAGCCTTTTAATCCTTTAGAAGTAATGGCTCGGGTAAAGTCTATTTTACGTAGAAGCCAAATGCAATTAACCAAAGAAGAACCCGATGAATTAGAAGTC…
	E_faecalis_TCS3	Enterococcus faecalis strain H25	NZ_CP029612.1	Strain information unavailable, strain isolated from lab contaminant	HK	269876161	8042408	[]	[]	GCF_002289045.2-CNQ40_RS16230	WP_002363566	WP_002363566.1	CNQ40_RS16230	+	3079705	3080886	1182	sensor histidine kinase	ATGCTCGTTAAACCTAAAAAGATTGAAAAACAAAAACGAATTACCTTAACTTCTAAAGAAATCAGCGAGTTATTAGCAGAAGCAATTGTGACAATTGTTTTATTACTACTATTAAATGTCTCAATTATGTTCCTTTTAGGACAACTACTTAGTGAAAACTCGCCCTTAGCTGGTGTCATCTGGGCCACTAAGGATGCGGTCGCTAAAGAATTAAATACTGATTTGTTTTGGAGCTGGAATAAATTTGTCTTACCTATTTTCTTTTTAGTAGATGCAGCTGTTCTCTATTGGCGCTTAATTCGTCGCTACCATCAAATGCAATTGCGTCATATTATCAGTGAGTTACATTACATCGCTGATGGTAATTACAATCACCGCATTCCGTTTGAATTAAGTGGT…
	E_faecalis_TCS3	Enterococcus faecalis strain H25	NZ_CP029612.1	Strain information unavailable, strain isolated from lab contaminant	Target		8042408			GCF_002289045.2-CNQ40_RS16220	WP_011109594	WP_011109594.1	CNQ40_RS16220	-	3078718	3078801	84	hypothetical protein	TGATTGACCAATGCTTGAAATCTTGGTATATTATTACATGTCGCAAGGCGAGTCACACAGCTGAGCGATTCAGAAATCAATAA
34	E_tarda_TCS2	Edwardsiella tarda strain KC-Pc-HB1	NZ_CP023706.1	Edwardsiella tarda NCTC 10396	RR	195583103	6024286	[]	['Trans_reg_C']	GCF_002504285.1-CPU03_RS05810	WP_005295876	WP_005295876.1	CPU03_RS05810	+	1221714	1222373	660	two-component system response regulator QseB	ATGCGCGTACTGTTAATCGAAGACGATCGCTTGATTGGCGATGGCATCAAGGCCGGCCTCAGTAAGATGGGCTTTACGCTGGACTGGTTCAGTGACGGTAACCAAGGCTTGGCGGCATTAGATGCCGCCCCCTACGATGCCGTCATCCTGGATCTCAGCCTGCCTGGGATCGATGGGTTGGAGATCCTACGTCGCTGGCGCGAGGCGGGGCATGCTGAACCCGTGCTTATCCTTACTGCTCGAGACGCCTTGGAGCAACGAGTTACCGGGTTGCAGCAGGGCGCGGATGACTACCTCTGCAAGCCCTTCGCGCTGATTGAAGTCGCCGCCCGGTTACAGGCGCTGATACGGCGCAACCATGGGCAAACCCAGACGCAGCTAAGCCACGGAGCGGTCACC…
	E_tarda_TCS2	Edwardsiella tarda strain KC-Pc-HB1	NZ_CP023706.1	Edwardsiella tarda NCTC 10396	HK	195583104	6024286	['2CSK_N']	[]	GCF_002504285.1-CPU03_RS05815	WP_097364179	WP_097364179.1	CPU03_RS05815	+	1222373	1223737	1365	two-component system sensor histidine kinase QseC	ATGCTGCATCTGCCACGCCGCCTGGCACATAGCCTGCGCGCCCGCTTAACCGGCGGTTTTCTCATCCTGGTGCTACTGGTATGGAGCAGTGCCAGCGCCTTGGCCTGGTATCAGACTCGCGCGGCCTTGAATGAGCTGTTCGATACCCAGCAGATGCTGTTCGCCAAACGCCTGCTGGCTTTCGATCTCAGCCAGTTGAAGTCCCCGATCCAACTACCACAAAGCCATGATCTCTTGCGTAAACACCGGGGAGATCAAGATAACGATGCCTTGGCCTTCGCCATCTTCAGCGCCGATGGCCGTATGTTGCTCAACGACGGCGACAATGGCGATAACCTGGTCTACAACTATCGGCGTGATGGTTTCACCGACGGCTATCTCAACAACGATGATGACAGC…
	E_tarda_TCS2	Edwardsiella tarda strain KC-Pc-HB1	NZ_CP023706.1	Edwardsiella tarda NCTC 10396	Target		6024286			GCF_002504285.1-CPU03_RS05805	WP_005281507	WP_005281507.1	CPU03_RS05805	-	1221102	1221500	399	TIGR00156 family protein	ATGAAAAAAAGTGCGGCGATTGTTGCTATCTTGGCCCTGTGCAGTGCACCGGTTTTCGCTCAGACGGGTGGCTTCTCTGGCCCGGGTGCGGCGCAACAGACCCAGACTACTCAGCAAGGCGGCTTTGTCGGCGGTCAACAGGCGGTCACCACCATCGCGAAGGCGAAAGAGATGAGTGACAATAGCTGGGTGACCCTTCAGGGGCATATCGAACAGCGTGTACGCGGCGATCACTATACCTTCCGTGATGCGAGTGGCACCATCGAAGTCGAGATCGATCATAAGTACTGGAACGGTCAGACCATCACCCCGCAAGATAAAGTGGAGATCCAAGGGGAAGTCGATAAAGATTGGAGCACCACGAAGATCGACGTGAAACGTCTGCATAAGATGAATTGA
35	E_tarda_TCS4	Edwardsiella tarda strain KC-Pc-HB1	NZ_CP023706.1	Edwardsiella tarda NCTC 10396	RR	195583705	6024286	[]	['Trans_reg_C']	GCF_002504285.1-CPU03_RS08820	WP_047058967	WP_047058967.1	CPU03_RS08820	+	1880100	1880813	714	DNA-binding response regulator	ATGACGGAAAAACGGATCCTGGTGGTCGAGGATGACACACTGATCGCCGAACTACTAACGCTGCATCTGAGCGATGCGGGCTACCATGTCACTCATGCCGCCGAGGGGGATCGAGGCATGGCGTTGATCGAACAGGGCGGTTGGGACGCATTGATCCTGGATCTGATGCTGCCGGGGGTGGATGGCTTAGACATTTGCCGCCGGGTCCGCGCGATGACACGTTATACCCCGATTATCATCATCAGCGCTCGCTCCAGCGAACCGCATCGCGTCTTGGGGCTAGAGTTGGGAGCGGACGACTACCTGGCGAAACCCTTCTCCATGGTCGAACTGGTTGCTCGGGTCAAGGCGCTGTTTCGGCGCCAAGAGGCGATGGGACGTAATCTGATGCTAGAGGCG…
	E_tarda_TCS4	Edwardsiella tarda strain KC-Pc-HB1	NZ_CP023706.1	Edwardsiella tarda NCTC 10396	HK	195583706	6024286	[]	[]	GCF_002504285.1-CPU03_RS08825	WP_035599748	WP_035599748.1	CPU03_RS08825	+	1880810	1882273	1464	sensor histidine kinase	ATGAGATACCTCAGTCTCTCGCAGCGTCTTGCCCTGGTGTTTGCCCTGCTGCTGCTGGTCTGTAGTACCTTGACGGGCTGGTTACAGCTGCGTAGTAACGCCGCCTATAGCCATCAGGTGATCCAGCGTCTTTCCGCCGATCTGGCCAGCCATATCGCCCAGCATAATCCGCTGTTGCAGGCCGATGGCCTGAATCGAGCCTCGGTGAAACGACTATTCGACCAGCTGATGGCGGTGAATCCTAGCGTGGAGGTCTATCTGCTGGATAGCCAGGGGCAGATCATCGGCGATGCGGCTCCCGCGGGACGCATCGTGCGTCATCGTGTCGGCCTGGCGCCGATCGAAGCCTTCTTGGCCGGTCAGGCCTTACCACTATATGGCGATGATCCACGTAGTCGT…
	E_tarda_TCS4	Edwardsiella tarda strain KC-Pc-HB1	NZ_CP023706.1	Edwardsiella tarda NCTC 10396	Target		6024286			GCF_002504285.1-CPU03_RS08815	WP_005295524	WP_005295524.1	CPU03_RS08815	-	1878587	1879579	993	autoinducer 2 ABC transporter substrate-binding protein	ATGAAATTCAAACTCGCCTTGCTCACGACCGCTTTGGCCTCTGCGTGCCTGTTTTCCTCCCCCTCGTTTGCCGCAGAAAAGGCCGATAAGCATGACATTGCCGTGGTAGCCAAAGTCACTGGCATCCCCTGGTTCAACCGTATGGAGACCGGAGTAAACCAGGCGGCGCAACAGTTGAATGTCAATGCCTACCAAACCGGTCCGGCGACGCCGGATCCGGCGCAACAAGTGAAAGTCATAGAGGATCTGATCGCCAAGAATGTCGACGCCATCATCGTGGTACCCAACGACGCTAAGGTGTTGGAGCCGGTACTGAAGAAGGCGCGCGATAAGGGGATTGTGGTGCTGACGCATGAGTCACCCGATCAACAAATCGGCCAATGGGACATCGAAACTATC…
36	E_tarda_TCS5	Edwardsiella tarda strain KC-Pc-HB1	NZ_CP023706.1	Edwardsiella tarda NCTC 10396	RR	195583770	6024286	[]	['Trans_reg_C']	GCF_002504285.1-CPU03_RS09145	WP_005290509	WP_005290509.1	CPU03_RS09145	+	1961562	1962281	720	two-component system response regulator OmpR	ATGCAAGAAAATTACAAAATTCTGGTTGTTGATGACGATATGCGCCTACGGGCATTGCTGGAACGCTACCTGACTGAGCAGGGGTTTCAGGTACGTAGCGTCGCCAACGCCGAGCAGATGGACCGTTTGCTCACGCGGGAATCTTTTCATTTGATGGTATTGGATCTGATGCTGCCGGGTGAGGATGGCTTGTCGATTTGCCGCCGCTTGCGTAGCCAGAGCAACCCGATGCCGATCATTATGGTGACGGCGAAGGGGGAAGAGGTGGATCGCATCGTTGGGCTAGAGATTGGCGCCGATGATTACATTCCCAAGCCGTTTAACCCGCGTGAACTGTTGGCGCGTATCCGTGCGGTATTGCGTCGTCAGGCCAACGAGTTGCCGGGGGCGCCGTCGCAG…
	E_tarda_TCS5	Edwardsiella tarda strain KC-Pc-HB1	NZ_CP023706.1	Edwardsiella tarda NCTC 10396	HK	195583771	6024286	[]	[]	GCF_002504285.1-CPU03_RS09150	WP_097364301	WP_097364301.1	CPU03_RS09150	+	1962278	1963663	1386	two-component system sensor histidine kinase EnvZ	ATGAGACGATTGCGTTTCTCGCCGCGCAGCTCGTTTGCCCGCACCCTGTTGCTGATCGTCACCTTGCTGTTTGTCAGCCTGGTGACCACCTATTTGGTCGTACTGAACTTCGCGATTTTGCCGAGTTTGCAGCAGTTTAATAAGGTGTTGGCCTATGAGGTGCGGATGCTGATGACGGATAAGCTCCAACTGGAAGATGGTACCCAGTTGGATGTCCCGCCAGCGTTTCGCCGCGAGATTTACCGCGAGCTGGGCATTTCGCTGTATACCAATTCGGCGGCGGAAGAGAACGGGCTTCGCTGGGCGCAGCATTATCAGTTTTTAAGCCAACAGATGGCGCAGCAGTTGGGCGGGCCGACGGATGTCCGGGTTGAAATCAGCAAGAACACGCCGGTGGTG…
	E_tarda_TCS5	Edwardsiella tarda strain KC-Pc-HB1	NZ_CP023706.1	Edwardsiella tarda NCTC 10396	Target		6024286			GCF_002504285.1-CPU03_RS09140	WP_005290512	WP_005290512.1	CPU03_RS09140	-	1960737	1961213	477	transcription elongation factor GreB	ATGAAAACCCCGCTGATTACCCGAGAAGGTTACGACAAACTCAAACAGGAGCTGGATTACCTGTGGCGCGAAGAGCGCCCGGAGGTCACCAAGAAAGTGACCTGGGCCGCCAGCCTCGGCGATCGCAGTGAGAACGCCGACTATCAATACAACAAGAAACGTCTACGCGAAATCGATCGCCGGGTACGCTACCTACGCAAATGCATGTCGATGCTGAAAATCGTCGACTATTCGCCCCAACAGGATGGCAAGGTCTTCTTCGGCGCCTGGGTCGAGGTTGAGAACGATGATGGGGTGATCAAGCGTTTCCGCATCGTGGGCTATGATGAAATCTTCGGCCGCAACGACTACATCTCTATCGACTCGCCGATGGCGCGAGCACTATTAAAGAAAGAGGTC…
37	E_tarda_TCS6	Edwardsiella tarda strain KC-Pc-HB1	NZ_CP023706.1	Edwardsiella tarda NCTC 10396	HK	195584892	6024286	[]	[]	GCF_002504285.1-CPU03_RS14755	WP_068870855	WP_068870855.1	CPU03_RS14755	-	3173827	3175293	1467	two-component system sensor histidine kinase PhoQ	ATGATGCGCCAACGCTGGCAGGCCTGGAAGGCTCGCCCCTTCTCGCTACGCACCCGTTTCATGCTGGCCACCGCCGCCATGGTGTTCCTCTTGTCGCTGGCTTATGGCCTGGTGGCCGTGGTCGGCTACGCCGTCAGCTTCGATAAGACGACCTACCGCCTGCTGCGTGGCGAGAGCAATCTGTTCTTTAGCCTGGCTCACTGGCAGGATGGGCGACTCACCATCACCCCACCGCCCAACATGGCGCTCAATACCCCAACCCTGGTGATGATCTACGATCGCGAGGGACACCTGCTTTGGAGTCAGCGCCGCGTACCGGCGCTGGAGAAACGCATCGAGCGCGCCTGGCTGGAGAAACCCGGCTTCTATGAGATCGACAGCAACAAACACTTCAGTAGC…
	E_tarda_TCS6	Edwardsiella tarda strain KC-Pc-HB1	NZ_CP023706.1	Edwardsiella tarda NCTC 10396	RR	195584893	6024286	[]	['Trans_reg_C']	GCF_002504285.1-CPU03_RS14760	WP_005287166	WP_005287166.1	CPU03_RS14760	-	3175290	3175964	675	two-component system response regulator PhoP	ATGCGTATCTTAGTCGTCGAAGACAACAACCTGCTACGCCACCATTTGGCGGTACAAATGCGCGAACTCGGCCACCAGGTCGACGCGGCGGAAAATGCCAAAGAGGCCGATTTTTTCGTCCGTGAGCAAACGCCAGACATCGCGATCGTCGACCTCGGCCTACCGGGCGAAGATGGCCTGAGTCTGATCCGCCGCTGGCGGAGCGAGCAGGTCACGCTGCCGATCCTGGTGCTCACCGCGCGCGAAAGTTGGCAGGAGAAGGTCACGGTGCTCGAAGCCGGCGCCGACGACTACGTCACCAAGCCGTTCCATCTGGAGGAGGTGCTGGCGCGCATGCAGGCGCTGATGCGCCGGAATAGCGGCCTGGCCTCGCAGATCATCAGCCTGCCGCCCTTCCAG…
	E_tarda_TCS6	Edwardsiella tarda strain KC-Pc-HB1	NZ_CP023706.1	Edwardsiella tarda NCTC 10396	Target		6024286			GCF_002504285.1-CPU03_RS14765	WP_047059618	WP_047059618.1	CPU03_RS14765	+	3176299	3177351	1053	ADP-ribosylglycohydrolase family protein	ATGACAGAGTTGGCGGCGCAGGCCTGCGTCCAACGCGATAACCAAGCGGAGACGGCGCAGCATATCCTGGGGGCGTTGTACGGTCAGATGTTGGGTGATGCCTTAGCCATGCCGTCGGAGTTGTGGCCGCGCGAGCGGGTTCGTCGCCACTTCGGTTGGATCGATCGTTTCCTCGATGGACCGGCGGAGAATAGCGCCGCCTGCTATTTCCTGGCCGGGCAGTATACCGATGACACCTCGATGGCGCTGGCGTTGGCCGATGCGTTGATCGAGGCCGAGGGGGAGGTGGTGCCCGAGTTGATCGCGCGTAACATCATGCGCTGGGCCGAAGGGTTTAACGCCTTCGAGCGCAATATCCTTGGCCCCAGCTCGCGCCAGGCGCTGACGGAGCAACAGGCG…
38	E_tarda_TCS7	Edwardsiella tarda strain KC-Pc-HB1	NZ_CP023706.1	Edwardsiella tarda NCTC 10396	RR	195585162	6024286	[]	['GerE']	GCF_002504285.1-CPU03_RS16105	WP_005286281	WP_005286281.1	CPU03_RS16105	-	3449158	3449784	627	DNA-binding response regulator	ATGACCATCCCGATCTCGATCCATATCGTCGATGACGACGCATCGGTGCGCGACTCGCTCGGATTTATCCTGGAAGGATATGGTATGACGGTGAACGCCTTCACCGATGGCGAACGTTTCCTGGCCGCGGTGGACGCCAGTCAGCCCGGCTGCGTCATCCTGGATCTCCGTATGCCTGGGCTCTCTGGGATGCAAGTTCACCAAGCCCTATTGGCACGCGAGAGCGTGCTGGGCGTGATCTTCCTCACCGGGCACGGCGATGTGCCACAGGCCGTCGAGGCGCTGCAACGCGGCGCCTGCCACTTCCTGGAGAAACCGGTGGAAAGCCGTAGCCTATTGGCCGCCATCGAGGCCGCCTGGCTCGTCTCGCGCCAACGCCTGTGTGAGCAACAACATCGT…
	E_tarda_TCS7	Edwardsiella tarda strain KC-Pc-HB1	NZ_CP023706.1	Edwardsiella tarda NCTC 10396	HK	195585163	6024286	['Phosphonate-bd']	[]	GCF_002504285.1-CPU03_RS16110	WP_047059855	WP_047059855.1	CPU03_RS16110	-	3449781	3451553	1773	sensor histidine kinase	ATGAATGTGCTGTTACGCCTCTGCTGGCTGTTATCGCTCCTCGTTTGCCTGGCGCCCGCTCGGGCGACACCGCCCTCGCCGCAACCGGTCACCATCGGCGTACTGGCGACGCGTGGCACCCAGATGGCGAACAGCCAATGGCAACCGCTGATCGGTTGGCTCAATCAACGCTTGCCGGCCTATCATTTTCAGCTGCAACCCTACGATATCAGCGCCTTAGATAGTGCCGTGCGCCAACGCCGACTCGACTTTGTCATCACCAACCCCGGGCAAGCCGTCACGCTGGGGCGTCATGCGCCGCTCTCCTGGCTGGCGACCCTCAAGAGCCCACTACGCCCAGGGAATAACAACGTCATCGGATCTGCGTTAATCGTGCGGCGCGCGAGCACGCTGCACCAT…
	E_tarda_TCS7	Edwardsiella tarda strain KC-Pc-HB1	NZ_CP023706.1	Edwardsiella tarda NCTC 10396	Target		6024286			GCF_002504285.1-CPU03_RS16115	WP_005286272	WP_005286272.1	CPU03_RS16115	+	3451745	3452512	768	4Fe-4S ferredoxin	ATGCGGGAGCAGGATAACGAACAACAGCAACGGCGCCGACTGTTGCTGGGTATCGGCAGCCTAAGCGCCGGCCTGGCGCTATTGCCCTGGCAGGCGCAGGGCACGGCGTCAAGCCAGGAGGCGGGGGCGCGGCAAGGGCGCCAGACTCCGCGCTGGGCGATGCTGATCGATTTGCGTAAGTGTGTCGGCTGCCAGGCCTGCACGGTGGCCTGTTGTATGGAGAACCTGCCGCCCATCGGTCAGTTTCGTACCACGGTCAAGCAGTATGAGGTGAGTGGCGCCGCCGCCCATGGGGTCAGCCAAATGTTTACCTTGCCGCGCCTGTGTAATCACTGCGAGGCGCCGCCCTGCATACCGGTCTGCCCGGTACAGGCCACCTATCAACGTGAAGACGGCATC…
39	FusKR	Escherichia coli O157:H7 Strain EDL933	GCF_000732965	Escherichia coli O157:H7 Strain EDL933	HK	100227924	2769695	['MASE1']	[]	GCF_000732965.1-EDL933_RS02130	WP_000089287	WP_000089287.1	EDL933_RS02130	-	443761	445302	1542	sensor histidine kinase	ATGTCGCGCAATCTTCGTCATTGGGTGATTTTGCTGTTTATTGTGCTAGCCTGGGGAACCGGCTGGCTGATGCTGTGGACGCTCAGCTTTTATCTGACCAATAACGGTCAACAGGCGGTGTTGTTTCTCCCGCAGGGAGTTTATCTCGCCCTTGTTATTTTGCTCTCTCGCCGCTACTGGCCTGCGTTGGTGCTCCCCCCTTTGCTGATGATGTTCTGGCTCCATAGTGAACAGCTATTGAACGGTTATCTCATGCTGGCAACGCCGGTTATTAGCCTGTTTCCTGCCCTCCTTGCGCAAAACTTCTGGCACCGTTTTCCACTTTACTGGCAGCGTCTGACGTTGCTGTTAGCCACTGTCACGGCAGCTTCATTGTTGAATACCGCCCTGCTCTCCCCT…
	FusKR	Escherichia coli O157:H7 Strain EDL933	GCF_000732965	Escherichia coli O157:H7 Strain EDL933	RR	100227925	2769695	[]	['GerE']	GCF_000732965.1-EDL933_RS02135	WP_000621918	WP_000621918.1	EDL933_RS02135	-	445302	445931	630	DNA-binding response regulator	ATGATTCGGGTAGTGCTGGTGGATGACCATGTTGTGGTGCGCTCTGGCTTCGCACAATTACTCTCTCTGGAAGACGATCTGGAGGTCATTGGTCAGTACAGTAGTGCCGCGCAGGCATGGTCGGCATTAATCCGTGATGACGTCAATGTTGCCGTCATTGATATTGCCATGCCGGACGAAAACGGCCTCAGTTTGCTTAAGCGCCTGCGTGCACAAAAACCGCAATTTCGCGCCATTATTCTTAGCATTTATGACGCGCCAACCTTTGTGCAAAGCGCGCTGGATGCCGGTGCCAGCGGGTATTTAACCAAACGCTGTGGGCCGGAAGAGTTAGTACAGGCGGTGCGCTCGGTCGGGCTGGGCGGGCATTATCTCTGTGCCGATGCGATTCGGGCTTTA…
	FusKR	Escherichia coli O157:H7 Strain EDL933	GCF_000732965	Escherichia coli O157:H7 Strain EDL933	Target		2769695			GCF_000732965.1-EDL933_RS02140	WP_001018419	WP_001018419.1	EDL933_RS02140	+	446234	447196	963	taurine ABC transporter substrate-binding protein	ATGGCAATTTCATCGCGTAACACTCTTCTTGCCGCACTGGCATTCATCGCTTTTCAGGCGCAGGCGGTGAACGTCACCGTGGCGTATCAAACCTCAGCCGAACCGGCGAAAGTGGCTCAGGCCGATAACACCTTTGCTAAAGAAAGTGGAGCAACTGTGGACTGGCGCAAGTTTGACAGCGGAGCCAGCATCGTGCGGGCGCTGGCTTCTGGCGACGTGCAAATCGGCAACCTTGGTTCCAGCCCGTTAGCGGTTGCAGCCAGCCAACAGGTGCCGATTGAAGTCTTCTTGCTGGCGTCAAAACTGGGTAACTCCGAAGCGCTGGTGGTAAAGAAAACTATCAGCAAACCGGAAGATCTGATTGGCAAACGCATCGCCGTACCGTTTATCTCCACCACC…
40	K_oxytoca_TCS1	Klebsiella oxytoca strain CAV1374	NZ_CP011636.1	Klebsiella oxytoca strain LMG 03056	RR	1473700	11277	[]	['Trans_reg_C']	GCF_001022195.1-AB185_RS06575	WP_004127228	WP_004127228.1	AB185_RS06575	+	270697	271395	699	DNA-binding response regulator	ATGAATAAAATCCTGTTAGTAGATGATGACCGGGAGCTCACCTCCCTGTTAAAAGAGCTGCTCGATATGGAAGGTTTTAATGTGCTCGTCGCCCATGATGGGGAACAGGCGCTGGCCCTTCTGGACGACAGCATCGATTTACTTTTGCTTGATGTGATGATGCCGAAGAAAAACGGTATCGACACGCTCAAAGAGTTGCGTCAGACACACCAGACCCCGGTTATCATGCTAACGGCCCGCGGGAGCGAGCTGGATCGCGTTCTCGGCCTCGAGCTGGGCGCGGACGATTATTTGCCTAAGCCGTTCAACGATCGTGAGCTGGTGGCGCGTATACGCGCGATACTGCGCCGGTCGCACTGGAGCGAGCAGCAGCAGACAACCGAAGCCGGTTCACCGACG…
	K_oxytoca_TCS1	Klebsiella oxytoca strain CAV1374	NZ_CP011636.1	Klebsiella oxytoca strain LMG 03056	HK	1473701	11277	['CpxA_peri']	[]	GCF_001022195.1-AB185_RS06580	WP_004107505	WP_004107505.1	AB185_RS06580	+	271392	272765	1374	two-component system sensor histidine kinase CpxA	ATGATTGGAAGTTTAACCGCACGCATCTTCGCTATTTTCTGGCTCACGCTGGCGCTGGTGTTGATGCTGGTTCTGATGCTGCCTAAGCTGGACTCGCGCCAGATGACCGAGCTGCTGGAGAGCGAGCAACGTCAGGGCATCATGATTGAACAGCACGTCGAGGCCGAACTGGCGAACGATCCGCCAAACGACCTGATGTGGTGGCGTCGTCTGTTTCGCGCCATCGATAAGTGGGCTCCGCCGGGCCAGCGTTTGCTGCTGGTCACCAGCGAAGGTCGCGTTATCGGTGCCGAACGCAACGAAATGCAGATTATCCGCAACTTTATCGGCCAGGCGGATAACGCCGACCATCCGCAGAAAAAGCGCTATGGTCGTCTGGAAATGGTCGGGCCTTTTTCC…
	K_oxytoca_TCS1	Klebsiella oxytoca strain CAV1374	NZ_CP011636.1	Klebsiella oxytoca strain LMG 03056	Target		11288			GCF_001022195.1-AB185_RS04845	WP_015062964	WP_015062964.1	AB185_RS04845	-	270076	270600	525	hypothetical protein	ATCGTAAACTCTCTCTCGTTGAATCGCGACACAAACGTTTTGGGAGTATGTGATGCGCAATGTTATCGCTGCCGTCATGGCCTCAACGCTGGCGCTAAGTGCATATAGCCAAGCCGCTGAAGTCGTCACCAGCGTTAACTGGCTTCCCGGAGACGAAGGGGTCCAGCGCAGCAGCCAGAGCCATATGTTTGACGGCATAAGTTTAACTGAACACCAACGGCAACAGTTACGAGATCTTATGCAGCGGGCACGCCACGACAGGCCACCCGTTAATGTTAGCGAAATGGAGACAATGCATCGCCTTGTCACCGCAGAAAATTTTGATGAAAACGCTGTACGCGCTCAGGCAGATAAGATGGCGCAGGAACAGGTTGCCCGCCAGGTTGAAATGGCAAAAGT…
41	K_pneumonia_TCS3	Klebsiella pneumoniae subsp. pneumoniae HS11286	NC_016845.1	Klebsiella pneumoniae LMG 03116	RR	1481771	11289	[]	['Trans_reg_C']	GCF_000240185.1-KPHS_10780	YP_005225378	YP_005225378.1	KPHS_10780	+	1136470	1137159	690	transcriptional regulator PhoB	ATGGCGAGAAGAATTCTGGTCGTTGAAGATGAAGCTCCAATCCGCGAAATGGTCTGCTTTGTTCTGGAGCAAAATGGCTTTCAGCCTGTCGAAGCGGAAGATTATGACAGCGCGGTGAATCAACTCAATGAACCCTGGCCTGATTTGATTCTCCTGGACTGGATGCTGCCGGGCGGTTCGGGGCTGCAGTTTATTAAACTGCTCAAGCGCGAGGCGATGACGCGGGATATTCCGGTAGTGATGCTGACCGCGCGTGGAGAAGAAGAGGATCGCGTTCGCGGCCTGGAGACCGGCGCGGATGACTACATCACCAAGCCTTTCTCTCCGAAAGAGCTGGTGGCGCGAATCAAAGCGGTGATGCGCCGTATTTCACCGATGGCGGTGGAAGAGGTGATCGAA…
	K_pneumonia_TCS3	Klebsiella pneumoniae subsp. pneumoniae HS11286	NC_016845.1	Klebsiella pneumoniae LMG 03116	HK	1481772	11289	['DUF3329', 'PAS']	[]	GCF_000240185.1-KPHS_10790	YP_005225379	YP_005225379.1	KPHS_10790	+	1137181	1138476	1296	positive and negative sensor protein for pho regulon	GTGCTGGAACGGCTGTCATGGAAAAGGCTGGCGCTGGAGCTCTTTTTAGCGTGTATTCCGGCCCTGATTCTGGGGGCGTTTGTGGGTCATCTGCCGTGGTTTTTACTGGCGGCAGTGACCGGTTTGCTGATCTGGCATTTCTGGAATTTGATGCGCCTGTCGTGGTGGCTGTGGGTGGACCGGAGCATGACTCCTCCGCCTGGCCGCGGCAGTTGGGAGCCGCTGCTGTATGGTCTGCACCAGATGCAGATGCGTAATAAAAAGCGTCGGCGCGAGCTGGGAAGCCTGATTAAACGCTTTCGCAGCGGGGCGGAATCGTTACCGGATGCGGTCGTCCTGACCACGGAAGAGGGGGCTATTTTCTGGTGTAATGGCCTGGCGCAGCAGATTCTAAACCTG…
	K_pneumonia_TCS3	Klebsiella pneumoniae subsp. pneumoniae HS11286	NC_016845.1	Klebsiella pneumoniae LMG 03116	Target		11289			GCF_000240185.1-KPHS_10770	YP_005225377	YP_005225377.1	KPHS_10770	-	1135082	1136287	1206	ATP-dependent dsDNA exonuclease	ATGCGCCTCCTTCACACCTCCGACTGGCACCTGGGCCAGAATTTTTACAGCAAAAGCCGCGCGGCCGAACACGACGCTTTTCTTACCTGGCTACTGGACCGCGCGCAGGAGCATGAAGTCGACGCCATTATCGTGGCTGGCGATATTTTTGATACCGGCTCGCCGCCGAGCTACGCCCGCGAACTGTATAACCGTTTCGTCGTCCAGTTGCAGCAGACCGGCTGTCGCCTGGTGGTGCTGGCGGGCAACCACGACTCGGTGGCGATGCTCAATGAATCCCGCGATATCCTCGCCTTTTTACACACCACCGTGGTGGCGAACGCCGGCTACGCGCCGATTGAGCTGCCGCTGCGCGACGGCACGCCGGGCGCCATCTTCTGTCCGGTGCCGTTTTTACGC…
42	K_pneumonia_TCS4	Klebsiella pneumoniae subsp. pneumoniae HS11286	NC_016845.1	Klebsiella pneumoniae LMG 03116	HK	1482725	11289	[]	[]	GCF_000240185.1-KPHS_20120	YP_005226312	YP_005226312.1	KPHS_20120	-	2076175	2077641	1467	sensor protein PhoQ	ATGAAGGGACTGTTGCGGCATATCTTCCCGCTGTCATTACGGGTTCGCTTCCTGCTGGCGACCGCCGGGGTGGTGCTGGTGCTCTCCCTGGCCTACGGCATGGTGGCCCTGGTGGGCTATAGCGTTAGCTTCGATAAAACCACCTTTCGCCTGCTGCGCGGCGAGAGCAATCTCTTTTATATGCTGGCGAGATGGGAAAACGGCGCTATTGACGTCGACATCCCGGAAAACCTGAATATGGAAAGCCCGACGGTGACCCTTATCTACGATGAGCAGGGCAAACTGCTGTGGGCGCAGCGTGATGTTCCATGGCTGGCGAAACGCATTCAACCGGAATGGCTGAAACGCAATGGCTTCCATGAGATTGAAGCCGATGTCGACAGCAGCAGTATGCTGTTG…
	K_pneumonia_TCS4	Klebsiella pneumoniae subsp. pneumoniae HS11286	NC_016845.1	Klebsiella pneumoniae LMG 03116	RR	1482726	11289	[]	['Trans_reg_C']	GCF_000240185.1-KPHS_20130	YP_005226313	YP_005226313.1	KPHS_20130	-	2077641	2078312	672	response regulator in two-component regulatory system with PhoQ	ATGCGCGTACTCGTGGTTGAGGATAATGCCCTGCTGCGTCACCACCTCAAAGTTCAGCTGCAGGAGCTGGGCCATCAGGTCGATGCGGCGGAAGATGCCAGGGAAGCGGACTACTATCTGGGCGAACATCTCCCGGATATCGCCATCGTCGATCTCGGCCTGCCGGATGAAGACGGTTTATCACTGATCCGCCGCTGGCGCAGCCACGACGTGTCGCTGCCGGTGCTGGTGCTGACCGCCCGCGAAGGATGGCAGGATAAAGTGGAAGTGCTGAGCGCCGGGGCGGATGATTACGTCACCAAGCCTTTCCATATTGAAGAGGTTGCCGCCCGCATGCAGGCGCTGCTGCGCCGTAACAGCGGTCTGGCCTCGCAGGTGATCTCCCTGCCGCCGTTCCAG…
	K_pneumonia_TCS4	Klebsiella pneumoniae subsp. pneumoniae HS11286	NC_016845.1	Klebsiella pneumoniae LMG 03116	Target		11289			GCF_000240185.1-KPHS_20140	YP_005226314	YP_005226314.1	KPHS_20140	+	2078596	2079402	807	AraC protein arabinose-binding/dimerization	ATGTCTCAGCAGCAGAGCGCGGACTGGGTCAGGCTGGCGCAATCGCCCAGCCGGACGGAACGCATCGAAGCCTTCTTCGGCGGCCACGGCTACGAACCGCACCGGCATGATACCTACGCCATCGGCCAGACGATCGCCGGCGTGCAGAGCTTTCACTATCGCGGCGGACTCCAGCACAGCCTGCCCGGCGGAACGATGGTGCTTCATCCGGACGAAATACACGATGGCGAGGCGGGCACCGAGGCGGGGTTTCACTACCGTATGGTTTATATCGAACCGGCGCTGATCCAGAAGATACTCGGCGGCAGGCCACTACCGTTTATTCCCGGCGGCCTGTCGGCGGATCCGCGCCTGCGGTGCGCCGCGCTGCCGTTATTAAAAGCGGTCACGGACACCTTT…
43	K_pneumonia_TCS5	Klebsiella pneumoniae subsp. pneumoniae HS11286	NC_016845.1	Klebsiella pneumoniae LMG 03116	RR	1483172	11289	[]	[]	GCF_000240185.1-KPHS_24590	YP_005226759	YP_005226759.1	KPHS_24590	-	2493025	2493744	720	two-component system response regulator for C4-dicarboxylate regulation of anaerobic fumurate respiratory system	GTGATAAATGTTTTAATTGTTGACGATGATGCCATGGTGGCCGAACTGAATCGCCTGTACGTGGCAAGGGTTCCCGGCTTTCGTTGCAGCGCGAGCGCTTCGACGCTCAGTCAGGCCCAGGAGATGATTAACGATCCGCAGCAGGAGATCGATCTGGTGCTGCTGGATGTCTACATGCAGCAGGACAGCGGGCTCGATCTCCTGCCAACCATCCGCGAGTCGGGGCGCGCCATCGACGTTATCATGATTACCTCGGCGGCGGATGCCGCCACGGTACAGACCGCGATGCATTACGGGGTGGTCGATTACCTGATTAAACCCTTCCAGTTTCCGCGCTTTGAAGAGGCGCTCACCACCTGGCGGGAGAAGCGCAAACTAATAACCGGCCAGCCCTATTAC…
	K_pneumonia_TCS5	Klebsiella pneumoniae subsp. pneumoniae HS11286	NC_016845.1	Klebsiella pneumoniae LMG 03116	HK	1483173	11289	['PAS']	[]	GCF_000240185.1-KPHS_24600	YP_005226760	YP_005226760.1	KPHS_24600	-	2493741	2495282	1542	sensory histidine kinase DcuS	ATGATCGGCAGCGTCATCGGCGCCGTGCTGCTGCTGGTGTATGCCTTGTGGTATATGCAGATCAGCAACGCCACCCGCGACGGTCTGAAAGAGACCGCGCTGGCGGTGGCGCGCACCATGGCCGATATGCCGCAGGTGAAGCGCGGACTGGAGGCGCCCCCGCAGCAGCAGATCATTCAGCCGCTGGCGCAGGCCATTACCCGCCGCAACGACCTGTTGTACGCTATCGTCACCGATATGCAGGGTATTCGCTATTCGCATCCGGACAGCTCAATCATCGGCAAACCGTTCATCGGCCACGATATTCAGCCGACGCTGCAGGGAAAAGAGAATGTCGCCATCAACCACGGGGTGCTGGCCCCGGCGCTACGGGTGTTTACGCCGGTGTTCAACGAACGG…
	K_pneumonia_TCS5	Klebsiella pneumoniae subsp. pneumoniae HS11286	NC_016845.1	Klebsiella pneumoniae LMG 03116	Target		11289			GCF_000240185.1-KPHS_24610	YP_005226761	YP_005226761.1	KPHS_24610	+	2495513	2495869	357	hypothetical protein	ATGGAACTGGCTTTTCTGGTCCGGGATATCCTCCGGCAGCGGCACGTTGAACGTCTGGCGCAGCATCGTGAACAGGATAATGAAGCGGAAGCAGAGTGGGAGATCGCCCGCTGGCGGCATCGCAGCGGGGTGGTGATCCAGCGCCGCTATGAGCTCGAGATCGCGCAGCAGGATAGCGCATCCTGCCCGGAGTGCTGGATTGACTGGCAGGTTATCGACGCCGCCGGCCAGGAGATCAACCCGATGCGCAAACAGTTTTATAACCTTTGCCAGCAATCCTTCTGGCTGGCTATGCAGGCGGGTGGTGAAGATGAGACCTCAGACAGAATTGCTCAGATAACCGACAATCACCCGTAA
44	K_pneumonia_TCS7	Klebsiella pneumoniae subsp. pneumoniae HS11286	NC_016845.1	Klebsiella pneumoniae LMG 03116	RR	1484351	11289	[]	['LytTR']	GCF_000240185.1-KPHS_36250	YP_005227925	YP_005227925.1	KPHS_36250	-	3641433	3642152	720	putative two-component response-regulatory protein YehT	ATGCTGAGAGTATTGATCGTCGATGATGAGCCGCTGGCGCGGGAAAACCTGCGCATTTTGCTGGAGACACAGCGCGATATCGAGATCGTCGGCGAGTGCGGCAACGCGGTGGAGGCCATTGGCGCGGTGCATAAGCTGCGTCCCGACGTGCTGTTTCTCGACATCCAGATGCCGCGCATCAGCGGTCTGGAGATGGTCGGGATGCTCGACCCGGAGCACCGCCCCTATATCGTGTTTCTCACCGCCTTTGATGAATACGCGGTGAAAGCCTTTGAGGAGCATGCCTTTGACTATCTGCTGAAGCCGATTGAAGCTGCCCGGCTGGAGAAAACCCTCGCCCGCCTGCGCCAGGAGCGTAATCTGCAGGATGTGTCGCTGCTGGATGATGCTCAGCAGACG…
	K_pneumonia_TCS7	Klebsiella pneumoniae subsp. pneumoniae HS11286	NC_016845.1	Klebsiella pneumoniae LMG 03116	HK	1484352	11289	['5TM-5TMR_LYT', 'GAF']	[]	GCF_000240185.1-KPHS_36260	YP_005227926	YP_005227926.1	KPHS_36260	-	3642146	3643834	1689	sensor histidine kinase	ATGTACGAGTTTGATCTGGTGTTGCTGCTGCTTCAGCAGATGTGCGTATTTTTGGTCATCGCGTGGTTGATGAGCAAAACCCGACTGTTTATCCCCCTGATGCAAGTCACCGTTCGCCTGCCGCACAAGCTGCTGTGCTACGTCACCTTCTCCATTTTCTGCATTATGGGGACCTATTTCGGTCTGCATATCGAAGACTCCATCGCCAACACCCGCGCCATCGGCGCCGTGATGGGCGGCCTGCTCGGCGGGCCGGTGGTCGGCGGGCTGGTAGGGCTCACCGGCGGCCTGCACCGCTACTCGCTGGGGGGAATGACCGCCTTAAGTTGCATGGTCTCCACCATCGTTGAGGGGCTGCTGGGGGGGCTGGTGCACAGCGTGCTGGTCAAACGCGGCCGG…
	K_pneumonia_TCS7	Klebsiella pneumoniae subsp. pneumoniae HS11286	NC_016845.1	Klebsiella pneumoniae LMG 03116	Target		11289			GCF_000240185.1-KPHS_36270	YP_005227927	YP_005227927.1	KPHS_36270	+	3644060	3644173	114	hypothetical protein	ATGAAGCCAGCGAAAATCGCGGTCGTCACCCTCTTCTTACTTATGGCCATCGGCGGGATCAGCGGCGTAATGCTGGCCGGCTATTCCTTTATTGTGCGTGGCGGTGTCGGCTGA
45	K_pneumonia_TCS8	Klebsiella pneumoniae subsp. pneumoniae HS11286	NC_016845.1	Klebsiella pneumoniae LMG 03116	HK	1484536	11289	['5TM-5TMR_LYT']	[]	GCF_000240185.1-KPHS_38080	YP_005228108	YP_005228108.1	KPHS_38080	+	3840122	3841801	1680	putative sensor protein	ATGATGCTGGCGGTCTATGATCGTGCGGCCCTGATGCTTATTTGCCTCTTTTTCCTTATTCGCCTGCGCCTGTTCCGCGAACTGTTGCATAAGTCGGCCCATACTCCGAAAGAGCTGCTGGCGGTGACAGCCATTTTCTCGCTGTTCGCGCTATTTAGTACCTGGTCCGGCGTCCCGGTTGAGGGGTCCCTGGTGAACGTCCGCATTATCGCCGTGATGTCCGGTGGGATCCTGTTTGGTCCCTGGGTGGGCGCGATTGTCGGGGCGATTGCCGGCGTGCACCGCTATTTGATTGATATCGACGGCGTGACCGCGGTGCCCTGCTTTATCACCAGCATTGTCGCCGGCCTGCTGTCGGGGTTGATTAATCGTAAAGTGGCCCGCGAACAACGGTGGAAA…
	K_pneumonia_TCS8	Klebsiella pneumoniae subsp. pneumoniae HS11286	NC_016845.1	Klebsiella pneumoniae LMG 03116	RR	1484537	11289	[]	['LytTR']	GCF_000240185.1-KPHS_38090	YP_005228109	YP_005228109.1	KPHS_38090	+	3841798	3842550	753	putative 2-component transcriptional regulator	ATGAGCGGAGAAAAGATGAAAGTTATCATTGTGGAGGATGAGTTTCTGGCCCAGCAGGAGCTCTCCTGGCTTATTAACACCCATAGCCAGATGGAGATCGTCGGCAGCTTTGACGACGGCCTGGACGTGCTGAAATTTCTCCAGCACAACAAGGTCGACGCCATCTTTCTCGATATCAATATTCCGTCGCTCGACGGGGTTCTGCTGGCGCAAAACATCAGCCAGTTTGCCCATAAACCTTTTATCGTCTTTATCACCGCGTGGAAAGAACATGCGGTGGAAGCCTTTGAGCTGGAAGCCTTTGACTACATCCTGAAACCTTACCAGGAGTCGCGCATCATCAATATGCTGCAAAAGCTGACCACCGCCTGGCAGCAGCAAAATAACGCTGCTTCAGGA…
	K_pneumonia_TCS8	Klebsiella pneumoniae subsp. pneumoniae HS11286	NC_016845.1	Klebsiella pneumoniae LMG 03116	Target		11289			GCF_000240185.1-KPHS_38070	YP_005228107	YP_005228107.1	KPHS_38070	-	3839992	3840105	114	hypothetical protein	ATGGGTGCGCCGCGTCAGTGGCCAGAAAGGGACATGATAAAAAACCTGACGGCAGAAGACCAGCCGTGGAACCATAAAGCGGAAAAGTCACACTTTTTAAAGGGGATTAATTAA
46	K_pneumonia_TCS9	Klebsiella pneumoniae subsp. pneumoniae HS11286	NC_016845.1	Klebsiella pneumoniae LMG 03116	RR	1485315	11289	[]	['Trans_reg_C']	GCF_000240185.1-KPHS_45670	YP_005228867	YP_005228867.1	KPHS_45670	+	4593476	4594135	660	putative 2-component transcriptional regulator	ATGCGCATATTACTGGTGGAAGATGACAAGCTTATCGGCGACGGCATCAAAGCCGGGCTGAGCAAAATGGGCTTTAGCATTGACTGGTTTACCGCCGGGCTGGAGGGCAAAAATGCCTTATACAGCGCCCCCTACGACGCCGCAATCCTTGACCTCACCCTACCCGGCATCGATGGCCTCGATATTCTGCGCGAATGGCGCGATAAAGGCCGCCATGAGCCGGTGCTGATCCTCACCGCCCGCGATGCCCTCAGCCAGCGGGTGGAGGGCCTGCGCCTGGGCGCCGATGACTACCTGTGCAAACCTTTCGCCCTGATTGAGGTGGCAGCGCGCCTCGAAGCGTTGATCCGCCGCGCGCACGGCCAGAGCAGCAGCGAACTGCGCCACGGCAAGGTGATC…
	K_pneumonia_TCS9	Klebsiella pneumoniae subsp. pneumoniae HS11286	NC_016845.1	Klebsiella pneumoniae LMG 03116	HK	1485316	11289	[]	[]	GCF_000240185.1-KPHS_45680	YP_005228868	YP_005228868.1	KPHS_45680	+	4594132	4595481	1350	integral membrane sensor signal transduction histidine kinase	ATGAAACGACTTGCCCGCCTGAGCCTGCGCCTGCGCCTGACGCTGCTGTTTGCCGTACTGACCACCGCCGCCTGGGGAATGGCCAGCGTTATCGCCTGGCAGCAGACCAGCAAAAAGCTGGATAAGCTGTTCGATACCCAGCAGCTGCTGTTCGCTCGCCGCCTGAGCGTCATGCATTTCGATGAACTGCGCGCCCCGCCCGCCTTGCTCGGGGAAAAGAAAAAGGTACGCCACGGGCACATCGACGACGACGCGCTGGCGTTCGCCATCTTCACCCGCGACGGCAAAATGGTGCTTAATGACGGCGAGAACGGAGAGGATATTCAGTGGAATTCGCAGCGCGAGGGATTCAGCGATGGCTATCTGCGTGACGACGATGACGAGTGGCGTTTCCTGTGG…
	K_pneumonia_TCS9	Klebsiella pneumoniae subsp. pneumoniae HS11286	NC_016845.1	Klebsiella pneumoniae LMG 03116	Target		11289			GCF_000240185.1-KPHS_45660	YP_005228866	YP_005228866.1	KPHS_45660	-	4592930	4593325	396	hypothetical protein	ATGAAAAAAATTGCTGCGATGACCGCGATTATTGCTTTAGTTTCCATGCCGGTACTGGCCGCCGGGCAGGGAGGATTCACCGGACCGTCTACTACCACTACCACCCAGGCTGGCGGCTTCACCGGGCCGAGCGGCGCGGTGACCACCGTGGCGAACGCCAAGTCGCTGCGTGATGACACCTGGGTGACCCTGCGCGGTAAAATCGTCGAGCGCATCTCTGATGACCTGTATAAATTCCAGGATGCTTCCGGGGTGATCAATGTCGATATCGACCACAAGCGCTGGAACGGCGTGACCGTCGGCCCGCAGGACACAGTAGAAATTCAGGGGGAAGTCGATAAGGACTGGAACTCGGTAGAAATCGACGTTAAACAGATCCGTAAAATCGCGCCATAA
47	K_pneumoniae_TCS10	Klebsiella pneumoniae subsp. pneumoniae HS11286	NC_016845.1	Klebsiella pneumoniae LMG 03116	HK	1485682	11289	[]	[]	GCF_000240185.1-KPHS_49260	YP_005229226	YP_005229226.1	KPHS_49260	-	4922281	4923636	1356	osmolarity sensor protein	ATGAAACGCGTGCGCTTTTCGCCGCGCAGCTCCTTTGCTCGCACACTGCTCCTGATCGTCACCTTGCTGTTCGTCAGCCTGGTGACGACCTATCTGGTGGTACTGAATTTCGCGATCCTGCCGAGTCTCCAGCAGTTTAATAAAGTGTTAGCCTACGAAGTGCGTATGCTGATGACCGACAAACTGCAGCTGGAGGATGGCACCCAGCTGGTGGTGCCCCCGGCGTTTCGTCGTGAAATTTATCGCGAGCTGGGGATTTCGCTCTATTCCAATGAAGCGGCGGAAGACGCAGGCCTGCGCTGGGCGCAGCATTATGAATTCTTAAGTCAGCAGATGGCCCATCAGCTTGGTGGCCCCACAGAGGTGCGGGTAGAGGTCAATAAAAGCTCCCCTGTGGTG…
	K_pneumoniae_TCS10	Klebsiella pneumoniae subsp. pneumoniae HS11286	NC_016845.1	Klebsiella pneumoniae LMG 03116	RR	1485683	11289	[]	['Trans_reg_C']	GCF_000240185.1-KPHS_49270	YP_005229227	YP_005229227.1	KPHS_49270	-	4923633	4924352	720	osmolarity response regulator	ATGCAAGAGAATTATAAGATTCTGGTTGTGGATGACGACATGCGCCTGCGTGCGCTGCTCGAGCGTTATCTGACCGAGCAGGGCTTCCAGGTTCGTAGCGTGGCGAACGCCGAACAGATGGATCGTCTGTTAACCCGTGAATCCTTCCACCTGATGGTGCTGGATCTGATGCTGCCGGGCGAAGATGGTCTCTCTATCTGCCGTCGTCTGCGCAGCCAGAGTAACCCGATGCCGATCATTATGGTGACGGCGAAAGGCGAAGAGGTCGATCGGATCGTGGGTCTGGAGATCGGGGCTGACGACTATATTCCGAAGCCGTTTAACCCGCGCGAACTGCTGGCCCGCATCCGGGCGGTGCTGCGCCGCCAGGCGAACGAGCTGCCGGGCGCGCCGTCGCAG…
	K_pneumoniae_TCS10	Klebsiella pneumoniae subsp. pneumoniae HS11286	NC_016845.1	Klebsiella pneumoniae LMG 03116	Target		11289			GCF_000240185.1-KPHS_49280	YP_005229228	YP_005229228.1	KPHS_49280	+	4924580	4925053	474	transcription elongation factor GreB	ATGAAAACGCCGCTGATCACCCGCGAGGGATATGAAAAACTGAAGCAGGAGATGGACTACCTGTGGCGCCAGGAGCGTCCGGAAGTGACCAAAAAGGTGACCTGGGCCGCCAGTCTCGGCGACCGCAGCGAGAACGCGGACTACCAGTACAACAAAAAGCGCCTGCGGGAGATCGATCGCCGGGTCCGCTATCTGACCAAATGTCTGGAACAGTTGAAAATCGTCGATTACTCGCCGCAACAGGAAGGTAAAGTCTTCTTCGGCGCCTGGGTAGAGATTGAAAACGATGAAGGCGATATCAAGCGCTTTCGCATCGTCGGTTACGATGAAATTTTTGGCCGCAAAGACTATATCTCCATCGACTCGCCGATGGCGCGCGCACTGTTAAAAAAAGAGGTT…
48	L_gasseri_TCS1	Lactobacillus gasseri strain 4M13	NZ_CP021427.1	Lactobacillus gasseri Strain JV-V03	HK	296862281	9147676	['PAS']	[]	GCF_002158885.1-CCE30_RS04265	WP_003649680	WP_003649680.1	CCE30_RS04265	-	846884	848734	1851	cell wall metabolism sensor histidine kinase WalK	ATGAAGAAAATAAAAAGTGTATTAAATTCTATCAATTTTAAAATCGCAGTAATTTTTATGCTGCTCTTATTAGCAACGATTGAAGTGGTTGGTGCGTCTTTTACAAGGCAACTCGAACAAAATTCAATTCAAAATTTTGAATCATCAATTCAAGTTCCCAATATTATTACTAACCAAATTTCTAGTCAATTAAGTAGGGCTAATTCTAAAAAGGCTAATCAACAGTTAAGCCAGATTATTTCAAACTATAATTTAGGCGATATTAGCCAGTTAATGGTAGTTGACAATAAGGGAGTAATTAGAGCTGTTTCAAATGTGAATGATCAAAACCGGATTGGACAGCGAACTAGTAATGTAGATATCAAGAGCGTACTCTCAAATGGCAAGCAAGTTTCAAAA…
	L_gasseri_TCS1	Lactobacillus gasseri strain 4M13	NZ_CP021427.1	Lactobacillus gasseri Strain JV-V03	RR	296862282	9147676	[]	['Trans_reg_C']	GCF_002158885.1-CCE30_RS04270	WP_003649681	WP_003649681.1	CCE30_RS04270	-	848781	849488	708	DNA-binding response regulator	ATGCCAAAAAAGATTTTAGTCGTTGACGATGAAAAACCAATTTCTGACATTATTAAATTTAACTTGACTAAGGAAGGCTTTGATGTCGACACTGCTTATGACGGCGAAGAAGCGGTAAAAAAAGTTGATGAATATGATCCAGACTTGATGATTCTAGATTTAATGTTGCCTAAAAAAGATGGCTTAGAAGTTGCACGGGAAGTACGTCAAACTCATGATATGCCAATTATTATGGTAACTGCTAAAGATACTGAAATTGATAAGGTATTAGGGCTTGAGATGGGGGCAGATGACTATGTTACTAAGCCTTTCTCCAATCGAGAGCTAGTTGCTAGAGTAAAGGCAAACCTACGTAGACGTGATTTAACCCAAAAAGCTACTGAAGATGATGAAGATAAG…
	L_gasseri_TCS1	Lactobacillus gasseri strain 4M13	NZ_CP021427.1	Lactobacillus gasseri Strain JV-V03	Target		9147676			GCF_002158885.1-CCE30_RS04275			CCE30_RS04275	+	849615	849687	73		GGGTGGTTAGCTCAGCTGGCAGAGCAACGGACTCTTAATCCGTGGGTCCAGGGTTCGATCCCCTGACCACCCA
49	L_plantarum_TCS2	Lactobacillus plantarum WCFS1	NC_004567.2	No strain information available	HK	2725232	19653	[]	[]	GCF_000203855.3-lp_0282	YP_004888322	YP_004888322.1	lp_0282	-	255805	257181	1377	two-component system histidine protein kinase; sensor protein	ATGCCCAAAAATAACACCACTCCGACCTATGAACAGCTGATCAATAAGGCCATCCGCCGACTAATGCTGACAATTACGTTGTTGGTTAGCTTGATCACCCTTCTGATGGTCGGCACTCAGCAAACAATCAATACGACTAGGGAAGCCCGTGACTTGATGAGCAGTCTTAACCAGGCGAATATCAAAGACGTCCCCAGTTTTATTCAATGGAACAATACGACGACACGCAATACGAAACAACCGGCATTTATCCGGGTAACCACCAAGAAAGCAACCTTGACGACCGCCACTAAAACGAAGCGGACGATCATCACTACCCCATCGTCCAAATCATTTTTCACCAAGCAACAGACTAAGCTAGTAGGGCCGTTAGTCTACGTTCGCGGATTTGGTTTCTTC…
	L_plantarum_TCS2	Lactobacillus plantarum WCFS1	NC_004567.2	No strain information available	RR	2725233	19653	[]	['Trans_reg_C']	GCF_000203855.3-lp_0283	YP_004888323	YP_004888323.1	lp_0283	-	257168	257872	705	two-component system response regulator	TTGAAAAACACGATTTTAATTGTTGAGGATGAAGGCAGTCTATCTGGCTACTTGACTAAAGAACTACAATTTGAGGATTTCAACGTTTTGGTAGCGGCTAACGGTTTGGCAGCTATGGAAACCTACCAAGCGCATCAAAACGAGTTGCTCCTCATCCTGCTAGACTGGATGTTGCCAAAACTTGACGGTATGGAAGTTCTTCGCCGCATTCGCAAACACGATCAAGTACCAGTCATTATTATGACCGCTAGAGATTATGTCGGTGATAAAGTCGCCGGGTTAGATAATGGTGCCGACGACTATATCACCAAACCATTTGAAATCGAAGAATTATTGGCCCGAATCCGGGTTATCCAACGACGCATTGAAAATCAAGTTGAACCCAATCAAGTCTACCAA…
	L_plantarum_TCS2	Lactobacillus plantarum WCFS1	NC_004567.2	No strain information available	Target		19653			GCF_000203855.3-lp_0284	YP_004888324	YP_004888324.1	lp_0284	+	258029	258325	297	hypothetical protein	TGAGTGACATGGGACTTTTTCGTGACGCCATGCAGGCACTGTATCACAGTGGTCATTATGGTTACAACATCAATGTAAAGAAGTCGGCTCCCGCCGTTGATCCAAAGGAAGTACCAGCGATTGCGGCGTTAGGACGTATTAATCGAACGCCCAACTTTAAGACGTGGTCCGTTGATTCGCCATATAAAACGGCCGAATTTACGGCTAAATTAACTGACGCAGTAGCAACTTGTGATTTGGAAATGCAGGATCTTGAGATCAAACCGCAGATCGATGGTCGGTGGGGCGATCAATAA
50	R_gnavus_TCS1	[Ruminococcus] gnavus ATCC 29149	NZ_CP027002.1	Ruminococcus gnavus ATCC 29149	RR	532920899	13910752	[]	['Trans_reg_C']	GCF_009831375.1-RGna_RS09145	WP_004842276	WP_004842276.1	RGna_RS09145	+	1815493	1816428	936	response regulator transcription factor	ATGAAGAATGGAAAGATCTGCATTTTGATTGCAGATGACGAGAAGGAAATCCGGGATATTTTGCGGCTGCTGCTGACGGGGGAAGGCTATGCAGTTTGTACAGCGGAAAATGGAAAGGAAGCATTAGTGTTGGCTTCGGCGGAGGTAGATCTTTACCTTTTGGATGTGAATATGCCGGAACTATCCGGTTTTATGGCAGGATCAGAAATCCGAAAACAATTTAATGCTCCTATTATTTTTCTGACAGCCTATTCCGGGGAATCGGACAAGGTTATGGGCTTTTCTGCGGGGGCAGATGATTATATTGTCAAGCCCTTTTCCAATATGGAGCTTTTGATGCGGGTGAAAGCGATTTTACGCAGGAGTGCCCGTGGGACGGCACCAGCGCAGGAGGAAAAG…
	R_gnavus_TCS1	[Ruminococcus] gnavus ATCC 29149	NZ_CP027002.1	Ruminococcus gnavus ATCC 29149	HK	532920900	13910752	[]	[]	GCF_009831375.1-RGna_RS09150	WP_004842274	WP_004842274.1	RGna_RS09150	+	1816415	1817467	1053	sensor histidine kinase	ATGTTGATCAGTGAAAAAAGAAGAAATACCCCCAAATTGTCCAGAGAGATTATGGGGCTTTTATGTATCACGGCGGCAATTGCTTTATTCTTCTTTGGCTTTTTATATTTGACGGCAAATGCCATTGCTTCGACTTATCTCCTTGAAAATGATATTTTGCTGACAGAAGGACAGCTGCTGACGTTGCAGGGGGGGATCCGCAGCCTCAGCCTATTGTCGGCGGTGCTTTTATTTCTTGCCCTGTTTTTGTTTCTTTTGGGGCAGAAAATGGCTTATCTGAGGGAGATCATTCAGGGGGTGGAAGCCCTGCGTACCCATCGGATGGATTTTACCATGCCCATTGAGGGGGACAATGAATTGAAGGAACTGGCAGAAAGCATCAATTTCCTTTCGGAAACG…
	R_gnavus_TCS1	[Ruminococcus] gnavus ATCC 29149	NZ_CP027002.1	Ruminococcus gnavus ATCC 29149	Target		13910752			GCF_009831375.1-RGna_RS09140	WP_004842280	WP_004842280.1	RGna_RS09140	-	1813357	1815096	1740	ATP-binding protein	ATGGGAAATTTGTTAGTGTTTTCGGAAAATGATATGTTAGGACATGTAACACATGTTGATACAGAGCAGATTATTATTGAAATTGAAAATAGTAATCTGATGAACAAGATTTGTGTAGGAAATCTCGTGGCGATAGAAACATCAAAGCAACATGAAAATTTAATTGCACTCATTGACAAAGTGACTCGAAAGTATATGGAGACTTATATGGACGAAGATAATGAAATTGATGAGATGATGGCATCGTCCACTGATTACATTAAAGTAAGTGTAATAGGTACATATTATTCTGTATACGGTTCTGTACATGATTTGTTTAAAAGAGGTGTTGAAACTTTTCCGCAAATTGAAAGTAAATGTTATGAGATTATAGGTCAGAACCTTCAAAATTTTATGAAT…
51	R_gnavus_TCS2	[Ruminococcus] gnavus ATCC 29149	NZ_CP027002.1	Ruminococcus gnavus ATCC 29149	RR	532921417	13910752	[]	['LytTR']	GCF_009831375.1-RGna_RS11740	WP_004844725	WP_004844725.1	RGna_RS11740	+	2357453	2358151	699	response regulator transcription factor	ATGCTGCGTGTAGCTGTTGTAGAAGATGAAACTGAATATCGTGGATTGATACAGGAGATGGTGGGCAGATATGCAAAGGAATATGATCTCCAGATTCAGACTACAGCATTTCCGGACGGCAGAGAGCTGGTTCAGAATTATCACAAATTTGACATTCTTCTGATGGATATCGAAATGCCTCATCTCAATGGTATGGAGGCGGCTCAGAAGATACGGGAACTGGATAAGGAGGTAGTGATTGTTTTTATCACGAATATGGCGCAGTATGCGATCAAGGGCTACGAAGTAGATGCGCTGGATTTCATTTTAAAACCGCTCAACTATTATACCTTTTCCATGCGTTTTACAAGAGCTGTGGGAAGAGTGAAAAACCGGGAAGGAAAAAGGATCTGTCTGAAT…
	R_gnavus_TCS2	[Ruminococcus] gnavus ATCC 29149	NZ_CP027002.1	Ruminococcus gnavus ATCC 29149	HK	532921418	13910752	[]	[]	GCF_009831375.1-RGna_RS11745	WP_004844726	WP_004844726.1	RGna_RS11745	+	2358176	2359468	1293	sensor histidine kinase	ATGAGTGAAAATCTAAAGCTGGGAATGGAGAGCCTGTGGTATGGGATTAATTTATGGATATCCTGTTTGGTGTTTCTGCTTCCGCTGAGAAGAAAGACACATTTTAAAGTCAGACTGATTCTGTCGGGAGCAGTATGTGTTTTAATTCTGTCCGGAGTATATTATTTGATAGAAAATCTTACAGACTGGAGCTACTGGGGGCAGGTGCCCCTTTTATTTATCACGTATTTTAGTGCGGTTCTGATTTTTTACAGTTGTGTGAAGGGCAAGGGATTTGGCCTCTGGTATTGTGGTGTATGGGGAACGATGACATTTTTGCTGGTACTGGAAACCAGCTATGTACTTTGCAGTCCACTGCTGGGAGATTTGGGAAACTGGCTTTTGAAAATTTTATTTTCG…
	R_gnavus_TCS2	[Ruminococcus] gnavus ATCC 29149	NZ_CP027002.1	Ruminococcus gnavus ATCC 29149	Target		13910752			GCF_009831375.1-RGna_RS11735	WP_009245927	WP_009245927.1	RGna_RS11735	-	2357018	2357176	159	hypothetical protein	ATGATCGTCCAGCTAATCAAACAATATCCGAAGTTTATTCCTATGTACCGGGAGATTTATGAGCTTTGCAGGAATGTGGAGAAAGTTATGGGATTGTTTTCAAAAGAATTACAAATATTGGATAAGAATACCGTGCAGTACATGATCGATCAAATGTAG
52	R_gnavus_TCS3	[Ruminococcus] gnavus ATCC 29149	NZ_CP027002.1	Ruminococcus gnavus ATCC 29149	RR	532921854	13910752	[]	['Trans_reg_C']	GCF_009831375.1-RGna_RS13950	WP_039959333	WP_039959333.1	RGna_RS13950	+	2803260	2803949	690	response regulator transcription factor	TTGAAGAAGATTCTAATTGTAGAGGACGATCAGCTTTTGAATCGGACATTGGCATACAATCTGACCTCTGATGGATATGAGGTTATTTCTGTTTTTAATTTTGACAGCGCGGTAAGAAAGCTACGGGAAAATGAATTTGATGTGGCACTGTTGGATATTAACCTCCCCGATGGCAGCGGACTGGATCTGTGTGAAGAAATCCGGAATCGCGGTCAGCATACCTATATCATCTTTATCACAGCCAATGATAAGGAGAGCGATATGCTCAAGGGATATGAAGTCGGCGGTGCGGATTATGTGACCAAACCATTTTCTGTGACGGTGCTTTGCAAAAAAGTAGCGGCGGTTTTTGCAAATCTGGAACTGCGGACACCCCGGCATGATCTGTTTGATGATGGC…
	R_gnavus_TCS3	[Ruminococcus] gnavus ATCC 29149	NZ_CP027002.1	Ruminococcus gnavus ATCC 29149	HK	532921855	13910752	[]	[]	GCF_009831375.1-RGna_RS13955	WP_004841015	WP_004841015.1	RGna_RS13955	+	2803946	2804977	1032	HAMP domain-containing histidine kinase	ATGAAGCTGCAAAATTTATCTGTCAGGGCATTTTTGAGAAAAATTGTGGCGGGGACTCTGCTCACTGCCGCTTTGCTGCTGTTGATTTTTTTCCTGTTGACGAAAGATGTGCGTGTTGTCATCTGCGGCATTATTTTGACAGCTGCATTTTACATTTGGGGCATGGTTTTTCTGAACTATTTTCAAAAGAAACTTTCTCTGTTCACCGATGGTTTGTGCCAGACATTGGATCACATGATGGACAGTACAGACCGGCCTCAGGTAGACTATGAAGCGGAAACACTGCTGTCTCGGATCAGCCATCGTCTGGAACGGCTCTATAATGTGATGCAGAAAACCAGACATACGGCAGAGGGAGAAAAGGAAGAACTGCAATCCCTGGTATCGGATATTTCCCAC…
	R_gnavus_TCS3	[Ruminococcus] gnavus ATCC 29149	NZ_CP027002.1	Ruminococcus gnavus ATCC 29149	Target		13910752			GCF_009831375.1-RGna_RS13945	WP_004841020	WP_004841020.1	RGna_RS13945	-	2802645	2803001	357	helix-turn-helix transcriptional regulator	ATGCCGATTGATGATTTGACCGCTTTGGGGCAAAAAATGCGGGAAGCCCGAAAGAAAAAAGACCTGACACAACAAGAACTTGCGGATCTGAGCCATGTATCTATCAAGCAAATTGCAAAAATAGAAAAAGGAAAAATAAATCCATCTTATTTGATTTTGAAGGCGTTGGCAAAGGTTCTTCCGATCTCTCTGGACACTCTGATCAATCCAGATGTTTCTCCAGAAGATGAGGGAGCCACTCAGATGAAGATGCTTTATTGCAGCTGTCCGTCAGAAATGCGTGAAACCCTCTTGCGCCATACGCAGGAGACCGCGAAAGAACTAACAGAATTATCCGAGAAATTTGAAACGAATTGA
53	R_gnavus_TCS5	[Ruminococcus] gnavus ATCC 29149	NZ_CP027002.1	Ruminococcus gnavus ATCC 29149	RR	532922387	13910752	[]	['Trans_reg_C']	GCF_009831375.1-RGna_RS16595	WP_014080778	WP_014080778.1	RGna_RS16595	+	3316675	3317349	675	response regulator transcription factor	ATGAAATACAAGATTTTAGTTGTCGATGATGATAAAGAATTGGTGAAAATGCTTTGTAGTTATTTTAATATGAAACAATATGAAACCATTACGGCTACAGATGGAATGGAAGCATTAAATAAAATAAAAATGAAACCGGATATTATTTTGTTGGATATCAATATGCCACGCATGGATGGGATTGAAGTATGTCGTCTGATACGCAGTAAAGTGTTATGTCCAATTTTATTTCTAACAGCAAGAGTTGACGAAGATGATAAAATTAATGGGTTGCTTTCAGGTGGGGATGATTATATTACGAAACCATTTAGTCTTCGGGAGTTGGAAGCGAGGATTGTTACAAACATAAAGAGAGAAGAAAGGCATCAACAAAAAACGGAATACCGTTTCATGGATGAA…
	R_gnavus_TCS5	[Ruminococcus] gnavus ATCC 29149	NZ_CP027002.1	Ruminococcus gnavus ATCC 29149	HK	532922388	13910752	[]	[]	GCF_009831375.1-RGna_RS16600	WP_004844683	WP_004844683.1	RGna_RS16600	+	3317337	3318515	1179	HAMP domain-containing histidine kinase	ATGGAAAAAATAAGAAACTTGTCACTGAAAAAAACAATTCTGCTTTATTTTGTGATCAGCTTAACGGCAGCATTTCTGTTATCTGGATTTACAGTTCATTTTGCAAGAAATATGCAGAATAAAATATGGGAAAAATATATTGATTATGCAGATTATACGGACGTGTTTCAGCAATATGGAAAGAAATACGAGATTGAGATATCAAGACCTAATCAATCGCAGATGAATCGTTTGGACTATCATCTTTCGGAAATGTGTGACTTTATGGAAACATATTCGGTACTGATTTTTTCGATTGTTGGGAGTGTTGCTGCGGTATTCTTTTTTTATAAAAATAAGTTAAAGACACCTCTACAGGAACTAAAAGATGCCTCACAAATGATTGCAGATAATGAACTG…
	R_gnavus_TCS5	[Ruminococcus] gnavus ATCC 29149	NZ_CP027002.1	Ruminococcus gnavus ATCC 29149	Target		13910752			GCF_009831375.1-RGna_RS16590	WP_039960149	WP_039960149.1	RGna_RS16590	-	3315537	3316454	918	ParM/StbA family protein	ATGCGAGAACTCAGAAACACAAAAATCATTGCTGTAGATCATGGCTACGGCAATATGAAAACAGCAAACACCGTCACCCCAACCGGCATCAAAGCCTATGAAACTGAACCAATCTTCACCGGGAATATTCTGGAATACAACGGCATTTACTACCGGATCGGCGAAGGACACAAAGAATTTATCCCGGATAAAGCTATGGACGAAGAATATTATCTTCTGACGCTAATGGCTATTGCAAGGGAACTGAATGTCTTTTCCATCCGTGAAGCAGATGTTCATCTGGCTGCCGGACTTCCTCTGACATGGATCAGAAATCAAAGAGAAGCTTTTCGTTCCTATCTGCTCCAGAATCCAGAAGTCCATTACCGTTTTAACAGCAAAGAGTATCATCTCCGCTTT…
54	R_gnavus_TCS6	[Ruminococcus] gnavus ATCC 29149	NZ_CP027002.1	Ruminococcus gnavus ATCC 29149	HK	532920850	13910752	['DUF4118']	[]	GCF_009831375.1-RGna_RS08905	WP_009245163	WP_009245163.1	RGna_RS08905	+	1755852	1756922	1071	DUF4118 domain-containing protein	ATGAAGACATTTTTTAAAAATCTGACGTTTACTTTCCTTTGCCTTGGTATCTCCACGATACTGGCATTTTTCTTTTTTAACCTAGGACAAAAAAATTCTGTCAACACTGCCCTGATTTATATTCTGGCTCTGATCCTGATCGCTCAGAATACGACCAGTTACTGGTATGGTGCTGCCGCCTCCGTTTTTTGTGTCATCGCAGCAAACTATTTTTTTACATATCCCTATTTCAAACTAAACTTCATACTGGACGGATATCCGGTCACATTTATCGGCATGCTGGCTATTTCTCTTATCACCAGCGCGACCGCCAGTATGCTCAAAAAACAAAAAGCCATTGCCTCCGAACGGGAACGAAAGCTTGCAGAAGCAGAGCGCGAGAAAATTCATGCCAATCTT…
	R_gnavus_TCS6	[Ruminococcus] gnavus ATCC 29149	NZ_CP027002.1	Ruminococcus gnavus ATCC 29149	RR	532920851	13910752	[]	['Trans_reg_C']	GCF_009831375.1-RGna_RS08910	WP_004842397	WP_004842397.1	RGna_RS08910	+	1756915	1757628	714	response regulator transcription factor	ATGCCTAAATTCACTGTATTGATTATAGAAGACGAAAAAAATATTCAGACCTTTGTAGGAAAGATCCTGAAAAAACAGGATTACCGTGTACTGTATGCGGACTGCGGGAAAGAAGGACTGAATCTGATCCATTCCCAATGTCCAGACGTAATTATTTTAGACCTTGGTCTGCCTGATATGAATGGAAATGATATTATCCAGGAAGTCCGGACCTGGACCAGTACCCCGATCATTGTCATCTCCGCACGAAGTGCCGAAAAGGAAAAGGTTCTCGCATTGGATCAGGGAGCGGATGATTACATTACCAAGCCATTCGGAACCTCAGAACTGCTTGCCCGCATCCGTACCTCCTTAAGACACAGCAACCGCTTATATACTACAGATTCTCTTTATATCCGG…
	R_gnavus_TCS6	[Ruminococcus] gnavus ATCC 29149	NZ_CP027002.1	Ruminococcus gnavus ATCC 29149	Target		13910752			GCF_009831375.1-RGna_RS08900	WP_004842401	WP_004842401.1	RGna_RS08900	-	1753485	1755467	1983	sodium-translocating pyrophosphatase	ATGGAAAATTTAATGTACGTAGTTCCTGTCGTATCGGTTCTCGCGTTACTATTTGCCGGATATCTGGCTGTAAAAGTTGCGAAGCAGGAAGAAGGAACAGAGAAAATGAAAGAGATCGCATCTGCGATCAGTGAGGGTGCACGCGCATTCCTTACTGCAGAATACAAGATTCTGATCGTATTTGTGATCGTATTGTTTTTACTGATCGGATTTGGGATCGGTAACTGGGTAACAGCAATCTGTTTTGTTGTGGGAGCTTTGTTTTCTACACTGGCAGGTTACTTTGGCATGAATGTTGCAACAAAGGCGAATGTAAGAACAGCGAATGCTGCCAGAGAAAGTGGAATGAATAAGGCGCTTTCCATCGCATTTTCAGGCGGAGCCGTTATGGGAATGTGT…
55	S_enterica_TCS3	Salmonella enterica subsp. enterica serovar Typhimurium str. 14028S	NC_016856.1	Salmonella enterica subsp. enterica LT2	HK	347469360	10207348	[]	[]	GCF_000022165.1-STM14_RS18570	WP_001253818	WP_001253818.1	STM14_RS18570	-	3672155	3673507	1353	two-component sensor histidine kinase	ATGAGGCGAATGCGCTTCTCACCGCGAAGTTCATTTGCCCGCACGCTGTTGCTCATCGTCACCTTGCTGTTCGTCAGCCTGGTGACGACCTACCTGGTGGTGCTGAACTTCGCGATTTTGCCGAGCCTCCAGCAGTTTAATAAGGTTCTGGCTTACGAAGTCCGTATGCTGATGACCGATAAGCTGCAACTGGAGGACGGCACGCAGTTAGTCGTGCCGCCTGCGTTTCGCCGGGAAATCTATCGCGAGCTGGGGATCTCTCTCTACACCAACGAAGCCGCCGAAGAGGCCGGGTTGCGTTGGGCGCAACACTACGAATTCTTAAGCCACCAGATGGCGCAGCAATTAGGCGGCCCGACGGAAGTGCGCGTTGAGGTCAACAAAAGCTCGCCCGTCGTG…
	S_enterica_TCS3	Salmonella enterica subsp. enterica serovar Typhimurium str. 14028S	NC_016856.1	Salmonella enterica subsp. enterica LT2	RR	347469361	10207348	[]	['Trans_reg_C']	GCF_000022165.1-STM14_RS18575	WP_001157751	WP_001157751.1	STM14_RS18575	-	3673504	3674223	720	DNA-binding response regulator	ATGCAAGAGAATTATAAGATTCTGGTGGTTGATGACGATATGCGTCTGCGGGCGCTACTGGAACGTTATCTGACCGAGCAGGGCTTCCAGGTTCGAAGCGTCGCTAACGCTGAGCAGATGGATCGTCTGCTGACCCGTGAATCTTTCCATCTCATGGTACTGGATTTAATGCTGCCAGGTGAAGATGGTCTGTCGATTTGTCGTCGCCTGCGTAGTCAAAGTAATCCAATGCCGATCATTATGGTCACGGCGAAGGGTGAAGAGGTTGACCGTATCGTCGGGCTGGAAATCGGCGCCGATGACTACATTCCTAAACCGTTTAACCCGCGCGAGCTGTTGGCGCGTATTCGCGCCGTGTTACGTCGTCAGGCAAACGAACTGCCCGGCGCGCCGTCGCAG…
	S_enterica_TCS3	Salmonella enterica subsp. enterica serovar Typhimurium str. 14028S	NC_016856.1	Salmonella enterica subsp. enterica LT2	Target		10207348			GCF_000022165.1-STM14_RS18580	WP_000856693	WP_000856693.1	STM14_RS18580	+	3674449	3674922	474	transcription elongation factor GreB	ATGAAAACGCCCCTGATCACCCGCGAAGGGTACGAAACACTCAAACAAGAGCTCAATTATCTCTGGCGTGAAGAGCGCCCGGAGGTCACCAAAAAAGTGACCTGGGCTGCGAGTCTGGGCGACCGCAGCGAGAATGCCGACTATCAGTATAATAAAAAGCGCCTGCGTGAGATCGACAGACGCGTCAGATATCTGACCAAATGCATGGAAAATCTCAAAATCGTGGATTATTCCCCGCAGCAGGAGGGCAAAGTCTTCTTCGGCGCCTGGGTGGAAATTGAAAATGATGACGGCGATAGGCTGAAGTTCCGCATTGTCGGCTACGATGAAATTTTCGGACGTAAGGATTACATCTCTATCGACTCGCCGATGGCGCGGGCGCTACTGAAAAAAGAAGTG…
56	S_enterica_TCS4	Salmonella enterica subsp. enterica serovar Typhimurium str. 14028S	NC_016856.1	Salmonella enterica subsp. enterica LT2	HK	347469942	10207348	['CpxA_peri']	[]	GCF_000022165.1-STM14_RS21360	WP_000580402	WP_000580402.1	STM14_RS21360	-	4281960	4283333	1374	two-component system sensor histidine kinase CpxA	ATGATAGGAAGTTTAACCGCGCGCATCTTCGCCATCTTCTGGTTGACGCTGGCGCTGGTGCTAATGCTGGTCCTGATGTTGCCCAAGCTCGATTCACGCCAGATGACCGAGCTGCTGGACAGCGAACAGCGCCAGGGATTGATGATAGAGCAACATGTAGAAGCTGAACTTGCGAACGATCCGCCCAACGACCTGATGTGGTGGCGTCGCCTGTTCCGCGCGATCGATAAGTGGGCGCCGCCTGGACAGCGGTTATTACTGGTGACCTCTGAAGGACGCGTGATCGGCGCTGAACGCAGCGAAATGCAGATCATTCGTAACTTCATTGGTCAGGCGGATAACGCCGATCATCCGCAGAAGAAAAAATATGGCCGCGTAGAGATGGTGGGGCCGTTCTCC…
	S_enterica_TCS4	Salmonella enterica subsp. enterica serovar Typhimurium str. 14028S	NC_016856.1	Salmonella enterica subsp. enterica LT2	RR	347469943	10207348	[]	['Trans_reg_C']	GCF_000022165.1-STM14_RS21365	WP_001033731	WP_001033731.1	STM14_RS21365	-	4283330	4284028	699	DNA-binding response regulator	ATGAATAAAATCCTGTTAGTTGATGATGACCGAGAGCTGACTTCCCTGTTAAAAGAGCTCCTCGAAATGGAAGGTTTTAATGTCCTGGTGGCCCACGACGGCGAGCAGGCGCTTGAGCTTTTGGATGACAGCATCGATTTACTTTTGCTTGACGTCATGATGCCGAAGAAAAACGGTATCGATACGTTGAAAGCGCTTCGCCAGACACACCAGACGCCTGTCATTATGCTGACCGCGCGCGGCAGCGAGCTGGATCGCGTTCTCGGCCTTGAGCTGGGCGCGGACGACTATTTACCCAAACCATTTAACGACCGCGAGCTGGTAGCGCGCATCAGGGCTATTTTGCGCCGTTCCCACTGGAGCGAACAGCAGCAGAGCAGCGACAACGGCTCGCCGACG…
	S_enterica_TCS4	Salmonella enterica subsp. enterica serovar Typhimurium str. 14028S	NC_016856.1	Salmonella enterica subsp. enterica LT2	Target		10207348			GCF_000022165.1-STM14_RS21370	WP_001233463	WP_001233463.1	STM14_RS21370	+	4284179	4284679	501	repressor CpxP	ATGCGCAAAGTTACCGCTGCTGTTATGGCCTCAACGCTGGCATTCAGTTTTTTAAGCCACGCAGCTGAAGTTGTTACAAGCGATAACTGGCACCCCGGTGACGGGGCCACGCAGCGTAGCGCGCAAAATCATATGTTTGACGGCATAAGTTTAACCGAACATCAGCGTCAGCAGATGCGAGATCTTATGCAACAGGCAAGGCACGAACAGCCTCCTGTTAATGTTAGCGAAATGGAGACAATGCATCGGCTTGTCACCGCAGAAAAATTTGATGAAAGCGCTGTGCGCGCTCAGGCAGAAAAAATGGCGCAAGAGCAGGTTGCCCGCCAGGTCGAAATGGCCCGCGTGCGTAACCAGATGTATCGCCTGTTAACGCCGGAGCAGCAAGCGGTTTTGAAT…
57	S_enterica_TCS5	Salmonella enterica subsp. enterica serovar Typhimurium str. 14028S	NC_016856.1	Salmonella enterica subsp. enterica LT2	HK	347470061	10207348	[]	[]	GCF_000022165.1-STM14_RS21920	WP_001526924	WP_001526924.1	STM14_RS21920	+	4402017	4403414	1398	sensor protein ZraS	GTGAGTTTTATACGATTACATAAAGATGCCGCTGCAACGTGGTTGAGTCGACTGTTACCTGCGGCGATCTTCATTCTGGTGGGGCTATTTTCCATTATGGTCATTCGCGACTATGGCCGTGAGAGCGCTGCCGCCAGGCAGACGCTGCTGGAAAAGGGAAATGTACTCATTCGCGCTCTGGAGTCCGGCACGCGAGTAGGTATGGGAATGCGGATGCATCACGCGCAGCAGCAGACATTGCTGGAAGAGATGGCGGGTCAGCCAGGCGTGTTGTGGTTCGCCGTAACGGATGCGCAGGGGGTAATCATCACTCATAGCAACCCTGGCATGGTGGGCAAATCGCTCTATTCCCCATCTGAAATGCATCAACTAAACCCCGGGCCGCAGGAGCGTTGGCGG…
	S_enterica_TCS5	Salmonella enterica subsp. enterica serovar Typhimurium str. 14028S	NC_016856.1	Salmonella enterica subsp. enterica LT2	RR	347470062	10207348	[]	['HTH_8']	GCF_000022165.1-STM14_RS21925	WP_000617942	WP_000617942.1	STM14_RS21925	+	4403420	4404745	1326	sigma-54-dependent Fis family transcriptional regulator	GTGATACGCGGAAAAATCGATATTCTGGTTGTGGATGATGATGTAAGCCACTGCACGATTTTACAGGCGCTGCTTCGGGGCTGGGGCTATAACGTCGCTCTGGCCTACAGTGGGCATGATGCGTTGGCTCAGGTGCGTGAGAAAGTCTTTGATCTGGTACTGTGCGATGTGCGTATGGCGGAGATGGACGGTATCGCCACGCTGAAGGAGATTAAAGCGCTCAATCCCGCCATTCCGATTTTGATTATGACGGCATTTTCCAGCGTGGAAACGGCGGTAGAGGCGTTGAAAGCCGGCGCGCTCGACTATTTAATTAAACCGCTGGATTTTGACCGTCTGCAGGAGACGCTGGAAAAGGCGTTGGCGCATACGCGGGAAACGGGCGCTGAATTGCCATCG…
	S_enterica_TCS5	Salmonella enterica subsp. enterica serovar Typhimurium str. 14028S	NC_016856.1	Salmonella enterica subsp. enterica LT2	Target		10207348			GCF_000022165.1-STM14_RS21915	WP_000828129	WP_000828129.1	STM14_RS21915	-	4401308	4401763	456	zinc resistance-associated protein	ATGAAACGGAACAATAAATCAGCTATCGCGCTAATTGCCCTCTCTCTTTTGGCCCTGAGCTCCGGCGCCGCCTTCGCCGGGCATCACTGGGGCAACAATGACGGTATGTGGCAACAGGGAGGTAGCCCGTTAACTACGGAACAGCAGGCGACGGCGCAGAAGATTTATGATGATTACTATACGCAGACCAGCGCGCTGCGCCAGCAACTGATATCCAAACGTTATGAATACAACGCGCTACTGACCGCCAGTTCGCCGGATACTGCGAAAATTAACGCGGTTGCCAAAGAGATGGAGTCATTAGGCCAGAAGTTAGATGAGCAACGCGTGAAACGGGATGTCGCGATGGCGCAGGCTGGCATACCACGCGGCGCAGGAATGGGCTATGGCGGTTGCGGC…
58	V_cholera_TCS2	Vibrio cholerae 2740-80	NZ_CP016324.1	Vibrio cholerae 2740-80	HK	198591408	6089720	['PAS']	[]	GCF_001683415.1-BBB50_RS06615	WP_000262309	WP_000262309.1	BBB50_RS06615	+	1399298	1400914	1617	sensor histidine kinase	ATGGTGTGGAGCAGTATCACCTTCCGCAAGAGAATGCTGATCATCATGACCTTATCGGGTCTGATTGAGCTGCTACTTTTGGTTGCCGCAGGGTTTATGTACGTCAAACATTCTCAAGAGCAAGAGGTTGGCCAGAAAGCGCTGGGCGTTGCGGCATTCCTTGCACAAACTCCAGCGGTCATCAACATGATCAAGACCGGCCGTGCTTCCGATGATCAGCAGCAAAGCTATCGTGAACTGACTCAACTAATAGGCGCAGCGTTTATTGTGATTGGCGACAATCAAGGTATTCGATTAGTTCATCCCATTGATGAAAGGATCGGTAAGCCTATGGTGGGGGGCGATAACGAGAGAGCGCTAGTGGAAGGCGAAGCTTATGTCTCTTTCGCTCAAGGTTCG…
	V_cholera_TCS2	Vibrio cholerae 2740-80	NZ_CP016324.1	Vibrio cholerae 2740-80	RR	198591409	6089720	[]	[]	GCF_001683415.1-BBB50_RS06620	WP_000857631	WP_000857631.1	BBB50_RS06620	+	1400914	1401600	687	two-component system response regulator	ATGAAAACCCGACTCCTGATCATTGAAGATGATGCTGCGATAGCGCAGCTTCATCATCGCTATTTAAGTCAGTTAGAAGGCTTTGAGGTAGTGGGGATCGCGATGTCTCAAGCGGATGCGCGTTTACAGATGGAAGTGCTTAACCCTGATTTGGTGCTGTTGGACGTTTATTTACCGGATGGAACGGGCCTTGAGCTGTTGCAATGGATTCGTGGACGTAATGTTCATTGCGATGTGATTTTAATTACGGCGGCGCGCGAGGTGGAGACACTGCAACAAGCGATGCGTGGTGGTGTGGTGGATTATCTGCTCAAGCCTGTGATGTTTCCAAGGCTGGAAACCGCACTAAGAAAATACCAAATGCGGCAAGCTGAGCTAAAACAGTTGGCGGATTTTGAT…
	V_cholera_TCS2	Vibrio cholerae 2740-80	NZ_CP016324.1	Vibrio cholerae 2740-80	Target		6089720			GCF_001683415.1-BBB50_RS06610	WP_001250488	WP_001250488.1	BBB50_RS06610	-	1398736	1398969	234	hypothetical protein	ATGAGAAGAGATGCTTTTGGAATTTGCCTATCCAAAGACATGCTTTGTGAGCATTTACACTCGACATTTACTCATGTGAGGGCTTACGAAATCGAGCCAGAAACGCATGATGAGATGCGTGTTTTGTTCGCTTTTCCTCAAATGTCAGGCAAAGACGTACTGACGACTATGCAGGGAACCAAAAAGTTAGTTTGGAGAGCCGATTACTATTGCCCCTCCTACCCTCATTTTTGA
59	V_cholera_TCS3	Vibrio cholerae 2740-80	NZ_CP016324.1	Vibrio cholerae 2740-80	RR	198591491	6089720	[]	['HTH_8']	GCF_001683415.1-BBB50_RS07020	WP_000075518	WP_000075518.1	BBB50_RS07020	+	1480819	1482273	1455	sigma-54-dependent Fis family transcriptional regulator	ATGTCACCAGTTTTGGATCTCAATCAAACCCATTTATATCAAGCCTTCTCTGTTTTACTTGTTGATGACGAAGTCGGTATGCAACTGGTACTGAAAAAAGCGCTGAGTAAATGGTTTTCGCGCGTCGATTTAGCCAGCAGCATTGAAGAGGCCGAGGTGCTGCGTGGTGAGCATCACTACGACTTGCTGATTTTAGACATCAACCTACCGGGACGCTCAGGGATTGAATGGGAAGAAGCGTTTACCGATCCGGATCACCGCGCGGATGTGATTTTTATGACCGGATTCGCGGATCTTGAGACCGCCATCAGCGCTCTCAAACTGGGGGCAAGCGATTTTATCCTCAAGCCATTTAACCTCGAACAAATGCTGCAAGCGGTGCAACGCTGTATGAATAAG…
	V_cholera_TCS3	Vibrio cholerae 2740-80	NZ_CP016324.1	Vibrio cholerae 2740-80	HK	198591492	6089720	['Cache_3-Cache_2']	[]	GCF_001683415.1-BBB50_RS07025	WP_000645087	WP_000645087.1	BBB50_RS07025	+	1482263	1484296	2034	two-component sensor histidine kinase	ATGAAAGCTAAATGGGCTTGGTGGCAAAAATGGCGACACCGTTTTCAAACCACCGTGCGCTATCGGCTGTGGATTCTGACCTCAGCGCCAATTTTTCTCACACTGCTGGCGCTGATTGCGATCACCATTTACTGGTCACTGCATTACACCTGGAACAGTGCTTTAATTGATGTGTCTGAGCGGTTAGGCGTGGCGCAAAACAGTGTAACTCTACTGCAACAGAAACAAGCCAATCACGTTCGCGCGTTTGCAGAATCGTACGATTTTCGCAAGCGTCTGCAAGAGCCGGAAACCCTCAGTACTTTGCCACGTTGGGTGCAAAATCAAAAAAATCGCTATGGCTTAGATTTCTTAAGTTTTGAGCGTGTGGATAGCTTAGAGCAGAAGTTTCGCTATCTC…
	V_cholera_TCS3	Vibrio cholerae 2740-80	NZ_CP016324.1	Vibrio cholerae 2740-80	Target		6089720			GCF_001683415.1-BBB50_RS07015	WP_001881313	WP_001881313.1	BBB50_RS07015	-	1479700	1480527	828	tungsten ABC transporter substrate-binding protein	ATGAAAAAAACAACCTTTACCCTCGCAGCCGCTTCGTTAATTTTGGTCAGTTACTCGGCTTCTAGTGCCGATGACGCTCGTATTCGTCTTGCGACCACCACCAGTACTTACGATTCTGGCTTGCTTGATTACCTCCTGCCAAAATTTGAGCAAGATACGGGTTATAAAGTGGATGTGATCGCCACTGGCACAGGTAAAGCGCTGAAAATGGGCGAAAATGGCGATGTGGATTTGGTGATGACCCATGCACCGAAAGCCGAAGCCAGCTTTGTTGAGGCAGGTTTCGGTGTTCTACCACGTAAACTGATGTACAACGACTTTGTGGTGGTTGGCCCAGAAAGTGATCCGGCTAAAATCGCCGATGAAAAGAACATCGCGAAAGTATTTGAAAATATTGCT…
60	V_cholera_TCS4	Vibrio cholerae 2740-80	NZ_CP016324.1	Vibrio cholerae 2740-80	HK	198592280	6089720	['DUF3329', 'PAS']	[]	GCF_001683415.1-BBB50_RS10950	WP_000230247	WP_000230247.1	BBB50_RS10950	-	2365749	2367050	1302	two-component system sensor histidine kinase PhoR	ATGGTTGAACGTTTAACATGGAAAAAGCTGGCTTGGGAGCTGGCTTTTTTTTACTTGCCATGGGTTGTGGTGGGATGGATTTTCGGAAGTATGCCGTGGCTGCTGTTGGCAGCGACGGCTTTGCAGCTTTTCTGGCATTTGAACCATCAAATTCGCCTTTCCGCTTGGTTGTGGGATGAAAAACGTCTCACCCCACCTTCTGGAACGGGGAATTGGGAGTCGCTGTTCAATGGCATTTATCGCTTGCAGCAGCGCCATCGTAAAAAACGCAAAGAACTGACTAATCTTATTCGCCGTTTCCGTAATGGTGCGGAATCGCTCCCCGATGCGGTGGTGGTGTTTCGCAGCGAAGGCAATATCGTGTGGTGTAACCGCCTTGCGCAGCATTTGCTGGGTTTT…
	V_cholera_TCS4	Vibrio cholerae 2740-80	NZ_CP016324.1	Vibrio cholerae 2740-80	RR	198592281	6089720	[]	['Trans_reg_C']	GCF_001683415.1-BBB50_RS10955	WP_000091117	WP_000091117.1	BBB50_RS10955	-	2367072	2367761	690	phosphate regulon transcriptional regulatory protein PhoB	ATGTCTAGAAGGATTCTGGTTGTTGAAGACGAAGCACCGATTCGTGAAATGTTGTGTTTCGTGCTTGAACAAAAGGGCTATCAGGCGGTTGAGGCTGAAGATTATGATTCGGCGATGAGTAAGCTGGCTGAGCCTTTTCCTGATCTCGTCCTGCTTGACTGGATGTTGCCTGGTGGTAGTGGCATCAACCTCATCAAGCATATGAAGCGCGAAGAGATGACGCGCAACATTCCTGTTGTGATGCTCACCGCCCGTGGTGAAGAAGAAGATAAAGTTCGCGGCTTAGAAGTGGGCGCGGATGATTACATTACCAAACCGTTTTCACCTAAAGAGTTGGTTGCCCGTTTAAAAGCGGTGATCCGCCGTGTCACTCCGACGGCGTTGGAGGATGTGATTGAT…
	V_cholera_TCS4	Vibrio cholerae 2740-80	NZ_CP016324.1	Vibrio cholerae 2740-80	Target		6089720			GCF_001683415.1-BBB50_RS10960	WP_000264267	WP_000264267.1	BBB50_RS10960	+	2367998	2368912	915	recombination-associated protein RdgC	ATGTGGTTTAAAAACTGTATGGTGTATCGCGTTAATCGCGAGGTTAACTTCAATGCCGATCAGCTGGAAAAACAGCTGGCCGAATTTCGTTTTACGCCTTGCGGCAGTCAAGATAAACAGAAGTTTGGCTGGGTTTCCGCACTGGGTAAACACGGCGACATGATGACCCACGTCAGTGAAAACCGCATTTTAGTCTGCGCGAAACGTGAAGAAAAAATGCTCCCCGCTTCGGTGATCAAAGATTCGCTCAATGCCAAAGTCGAAGAGATGGAAGCCGAAGAAGGCCGCCCACTGAAGAAAAAAGAAAAAGACGCGCTGAAAGAAGACATCGTCATCGATTTACTGCCACGCGCCTTCAGCAAAAGCCAACTCACGTTTGTGCTGATCATGCCAACCGAA…
61	V_cholera_TCS5	Vibrio cholerae 2740-80	NZ_CP016324.1	Vibrio cholerae 2740-80	RR	198591700	6089720	[]	['Trans_reg_C']	GCF_001683415.1-BBB50_RS08060	WP_000070850	WP_000070850.1	BBB50_RS08060	+	1735906	1736610	705	DNA-binding response regulator	ATGTCTAACCAACCCAGTCTCTACATTATCGAAGACGACACTAAACTTCGCGAAATGTTGGCCGAGTACATGACCAATCAAGGTTTCCAAGTAACCACTTTTGCGACTGGCGAAACCGCTCCCGAACAAATTCTGCTTAATCAACCTGATCTGGTTCTGCTCGATCTTATGCTACCTGGCGAAAATGGCCTGACAATTTGTAGACAGATCCGTGCACAATTTCTCGGTAAGATTCTCATGCTTACCGCCAGTGATGATGATTTTGACCATGTTGCGGCTCTTGAAATGGGCGCCGATGACTTCGTCAACAAGCCAATAAAACCCAGAGTGCTTTTGGCGCGGATCCGCATGCTGATGCGCCGAGAAGAGCGAACCTCCGCCAGTGCCGATGCTACCCAT…
	V_cholera_TCS5	Vibrio cholerae 2740-80	NZ_CP016324.1	Vibrio cholerae 2740-80	HK	198591701	6089720	[]	[]	GCF_001683415.1-BBB50_RS08065	WP_001252949	WP_001252949.1	BBB50_RS08065	+	1736636	1737958	1323	two-component sensor histidine kinase	ATGCGCCGCATTTACATCGAGTCACTTGTCTCACTGATCGTGCTGTTTTTTGGCAGCTTGGTCAGCTATAGCTTTATTGTCTATGAATTAGATACCGACTATGACTACGTACTGGAAGATTATCAGGCAGAAGCCTTACAGACTTTATTAAGTCAAATTCGTCAGTTAGACAGTCCAGAATCGGCGAAAACCGCACTGCGTGGCTATGCCGAACATATCCACAAAACTGTCGACTTACTACCACTCACCGAATTACCACCAGAAGTACAACAGCACTTTTCGAGTGAGGCAGCGCATTCTCCTATTTTCCACGATGATGACCGTAATTTATGGCTTCAGTTGGACTCCAACGAGCAAATTTATCTCCTCAAACCCGACAGCCACTCTCCTGTCTATCAA…
	V_cholera_TCS5	Vibrio cholerae 2740-80	NZ_CP016324.1	Vibrio cholerae 2740-80	Target		6089720			GCF_001683415.1-BBB50_RS08055	WP_000135543	WP_000135543.1	BBB50_RS08055	-	1732459	1735530	3072	penicillin-binding protein	GTGGCTTCTGACTCAATTCCTCGCCGCGTGTTAAAAAAGCGTCGACGCGCACAAAAAAACAAACCTCGATACTGGCTAATTGCGGTACTGCTTATTGGTACAGCAGGTGGTGCCGCTCTGTTCCATGAAATGGAAACCTCAACACTGCAATCGCGTGAAATCAGTCGTTATGCGGCTGGGTTGACCTATCAAGTTGAGCCGGGAGCTAGTGACAAAATCGCGTTCCCGAGTTACGGGCCTTTCGACCAGCGTTTAGGTTATGTGGCGCTACCGAATATTCAAGAGCGTCTATTGCAGCGTGGTTTTACAATTCGCCAGCAAGTGCGTTTTTCCGATGAGCTTCAGCGTTATGCGCAATATGGACTGTATGTGCCTTACACGGAAAAAGTGCAAGCTGGA…
62	V_cholera_TCS6	Vibrio cholerae 2740-80	NZ_CP016324.1	Vibrio cholerae 2740-80	RR	198593609	6089721	[]	['GerE']	GCF_001683415.1-BBB50_RS17085	WP_000628135	WP_000628135.1	BBB50_RS17085	+	632840	633466	627	DNA-binding response regulator	CAAAGTCGGTCGGCATAAAGGCTTGCGCCAAAATCAGCGCGCTTTTCTCAAACAGGGTACCGGCTTCTTTCTCCAGCTCTTGCTCATTGCGCACTTTCACCACACCGCGAGAAAAGGCACCATCAGGAATTTTCAGCACCATAGGGAAATCCAACTGCTCCATCAGCCCGGTTTTCCACTCTGGGTCAAAACTGCGGATGATCACGCTCTTCGGTGCGGGTACCTTGTTGGTTTCCAACAGCTCAGTCAAAAATACCTTGTTGGTGCATTTCATGATCGATTCAGAGTCATCCATCACCACTAAGCCCATCTTCTCAGCGGTTTTCGCGAAGCGATAGGTGTAGTTACTGATGTTGGTGGTGGCGCGAATAAACAGACCATCAAATTCCCCCAAACGCG…
	V_cholera_TCS6	Vibrio cholerae 2740-80	NZ_CP016324.1	Vibrio cholerae 2740-80	HK	198593610	6089721	['MASE1']	[]	GCF_001683415.1-BBB50_RS17090	WP_001096187	WP_001096187.1	BBB50_RS17090	+	633469	635052	1584	signal transduction histidine-protein kinase/phosphatase UhpB	AACGGGAAGGGAGCGATTTTGATGATCTGCCATTGCCCTTGGTATTTGTGCATTTCCAGTTCAATCACGGGCACCATGAACTGCTCAAACAGGCGGCGCGCCAGTTTTTCTAAGCCTTTTTGTGGAGTGCGGCCAAAGTAAATTTTGGTGTTGATGACGTCAGTGCCACTGTTCAGTTTGTGCATCTTGATCAGGCCGGAAGAGAGGAAAAACGGCTGATTGATGTCATTAATCGCCATCACGCGCGGGATCACGCGGTGGCCACGGGCTTCGGCCATCAAGGAAACATAGTAACCGCTACTCATGTAGCCGTAATCGCGACACAGGTTGACTACCTGTACACTGCGGTGATTGAATTTCCAGTCAGTATCGAGATATTGATCGACACTAACAACTTGT…
	V_cholera_TCS6	Vibrio cholerae 2740-80	NZ_CP016324.1	Vibrio cholerae 2740-80	Target		6089721			GCF_001683415.1-BBB50_RS17080	WP_001882539	WP_001882539.1	BBB50_RS17080	-	631386	632681	1296	HDIG domain-containing protein	ATGTGGCGGTCAAAGCCGCAAACCTGATTGGTGGCGGACTCTACGGTGTGGATCTTAAAGAGATTGATGGTCAAGTTTACGTAATTGAAGTGAATGATAACCCAAGTATCGATCACCATGTGGAAGACGCCTTCTTGGGCGATCTGCTCTACGATCGCATCATGACCGAGTTCTTACGCCGCATTCAAATGCGTGGTTTTTAAACCGTTTATTCCCAAACAACTTGGAGTTGCAGGTAGGCGGCAAGTGAGTGAGTCCCCATGAGCATAGATAGACTATGTGATTGGGGTGAACGAACGTAGCCAACACCGCTGCAACTTCAAGTAGGAAGGGAATATCCTTCTCTAATCAAAGCCCAGAAATATTCTGGGCTTTGACTCTTTATCGCTCCATTGTTAC…
63	Y_enterocolitica_TCS1	Yersinia enterocolitica strain FORC_002	NZ_CP011118.1	Y. enterocolitica subsp. palearctica strain Y11	RR	193070264	5816330	[]	['Trans_reg_C']	GCF_000987925.1-FORC2_RS06260	WP_005164866	WP_005164866.1	FORC2_RS06260	+	1362974	1363657	684	DNA-binding response regulator	ATGAAAATTTTGTTAGTCGATGATGATGTTGAACTGGGCAGCATGTTGAGAGAATACCTGAGCGGTGAAGGGTTTACCGCCGAGTTGGTATTAACCGGCAAAGAGGGTATAGACGGTGCGTTGTCCGGTAACTATACCGCCTTGATCCTCGACATTATGTTGCCTGATATGAGTGGTATCGATGTGTTGCGGCAGGTGCGTAAAAAAAGCCGCTTACCGATCATCATGCTGACCGCCAAAGGCGACAATATTGATCGAGTCATCGGCCTGGAAATGGGCGCTGATGACTATATGCCAAAGCCGTGTTACCCGCGCGAGCTGGTGGCCCGATTGCGTGCCGTTTTACGCCGCTTTGACGAGCATCCGGATGTGTCATCGGGTGATGATGGTGTTATTACG…
	Y_enterocolitica_TCS1	Yersinia enterocolitica strain FORC_002	NZ_CP011118.1	Y. enterocolitica subsp. palearctica strain Y11	HK	193070265	5816330	[]	[]	GCF_000987925.1-FORC2_RS06265	WP_046050501	WP_046050501.1	FORC2_RS06265	+	1363683	1365050	1368	sensor histidine kinase	ATGCGTGGACGGTTATTTTGGAAAATCCTGCTGGGATTTTGGCTTACCTTTATTTTAATGACTCAGATGCTGTGGCTGGTGTTTTCCTTTTACGGCAATCGCCATGAACCGCCTGAGCGTGAGATGGTGCGCAGGATTGCCAAATTACAAGTCGCTTCTGCGGCCTCGGTACTGCAAAGTGGTGGTCTGCCAGCCCTAAATGCCATGACGGCTAACTGGTCAGAAACAGATAAAAGTCACTTTTCGGTTTTGCCGGTGGCGAAAATTCCCCTGGTCACGGCACTATCATCGGATAAGGTACAACCCCCTAAGGGTCGCGATCCCGAGTTTTACAGCCGGGAGGTGACGACCTGGACTCAAGGTCTTGATGGTCAGAATTATCGTATTAGTTACGATATT…
	Y_enterocolitica_TCS1	Yersinia enterocolitica strain FORC_002	NZ_CP011118.1	Y. enterocolitica subsp. palearctica strain Y11	Target		5816330			GCF_000987925.1-FORC2_RS06255	WP_046694743	WP_046694743.1	FORC2_RS06255	-	1361577	1362785	1209	efflux RND transporter periplasmic adaptor subunit	ATGCAAAAGGTTACAGGCTCGAAACGGCGCCTTATGGGGTTAGCTGTGGTGCTATTGATCGCCGGTGGCGTACTGTTGTTTAGACTGATTTCACCGCCTGACAGGCCAGGATTTATCACCGCCCCAGCAGAGATCCGCACTCTGGAACAAACGGTACTGGCAGATGGCACTATCAAAGCACAGAAACAGGTCACGGTGGGCGCTCAGGTTTCAGGGCAAATCAAAGCCCTCCATGTCACCCTAGGGCAACAGGTTGAAAAAGGCCAGTTAGTGGCTGAAATTGATGATCTTACTCAGCAAAATGCGTTGAAAGACGCAGAAGAAGCACTAAAAAATGTGTTAGCCCAGCGCGCGGCTAAAGAGGCAACCCAGAAAAATAACCAGTTAACCTACCAACGC…
64	Y_enterocolitica_TCS2	Yersinia enterocolitica strain FORC_002	NZ_CP011118.1	Y. enterocolitica subsp. palearctica strain Y11	RR	193070711	5816330	[]	['GerE']	GCF_000987925.1-FORC2_RS08450	WP_019079815	WP_019079815.1	FORC2_RS08450	-	1881269	1881853	585	DNA-binding response regulator	TTGTCACTGATTCACTTGGTTGATGACGATATTGCCGTCACTGATGCCTGCCGTTTTTTACTGGAAAGCCTCGGCTACAAAGTGAAAGTGTGGCATGAGGGCGACCGTTTTCTGGCACAAGCTGATTTATATCAGCCCGGCGTAGTATTGCTCGATATTCGCATGCCATTGCTTGATGGCACTGAGGTTTATGCCCGGATGCGCCAGTTAAACAGTACGCTGGCGGTGATATTTCTCACCGCGCACGGCGAAGTGCCACAAGCGGTTGAACAAATGAAATTAGGAGCCGTCGATTTCCTGCAAAAACCGGTCGCAACGGCACCGTTAATCGCGGCATTACAACAAGGTTTTGTACAATCAGAACAGCTTGTCACCCGCCGACAGGTACAACTGCGTTAT…
	Y_enterocolitica_TCS2	Yersinia enterocolitica strain FORC_002	NZ_CP011118.1	Y. enterocolitica subsp. palearctica strain Y11	HK	193070712	5816330	['Phosphonate-bd']	[]	GCF_000987925.1-FORC2_RS08455	WP_046694874	WP_046694874.1	FORC2_RS08455	-	1881831	1883591	1761	sensor histidine kinase	ATGTATTTCAGAGTGCTGGTGGTAATGCTGTTTGGCTGTATTTCTGCCGCCCACGCCCATGATTGGACGATTGGCGTGCTGGCACTGCGCGGCGATGCTCAGGCACAAGCACATTGGCAACCGCTGGTCGATAATTTGAATCAGCAACTGCCGGAGCAGCATTTTCAGTTATTGCCGCTGGACTTACATGCGATGAAAAACGCTGTGGCGCAGAATCGAATTGATTTTCTGCTCACCAATCCGGCGCAATATGTGCAGATTGATAGCCACTTTCCGCTGCGCTGGTTAGTGTCTTTGCGCTCAAGTCATGAGCCCGATGGCACCAGTCGCAATGTGATTGGCAGTGTCATTTTGGTGCGGACTGACAGTGATATCCACTCACCACTGGGGCTGACAGGC…
	Y_enterocolitica_TCS2	Yersinia enterocolitica strain FORC_002	NZ_CP011118.1	Y. enterocolitica subsp. palearctica strain Y11	Target		5816330			GCF_000987925.1-FORC2_RS08460	WP_046050738	WP_046050738.1	FORC2_RS08460	+	1883730	1884464	735	tetrathionate reductase subunit TtrB	ATGGATCAAGGGAAGAGAGCATTTCTACAGCGCCTGGGGGTGTTAACCGCCGGAGCCGCACTGGTGCCATTAGCTGATGCGGGCTGGCAGATGGAGCCAGTACGTAAACAAGGTGATATCAAACGGCGCTATGCCATGTTGATTGATTTACGCCGCTGCATTGGTTGCCAGGCCTGCACCGTCAGTTGCGCCATTGAAAACCAACTGCCGCAAGGCCAGTTCCGCACCACCGTTAATCAGTATCAGATTGCGCTATCGGGGGCAGAAAGTGTCACTAACGTATTACTGCCTCGCTTGTGTAATCACTGTGATAACCCGCCTTGTGTGCCGGTCTGCCCGGTACAAGCCACTTATCAGCGGCAAGACGGCATTGTGGTGATTGATAATACCCGCTGCGTA…
65	Y_enterocolitica_TCS3	Yersinia enterocolitica strain FORC_002	NZ_CP011118.1	Y. enterocolitica subsp. palearctica strain Y11	RR	193071196	5816330	[]	['Trans_reg_C']	GCF_000987925.1-FORC2_RS10815	WP_026018216	WP_026018216.1	FORC2_RS10815	+	2385013	2385741	729	two-component system response regulator RstA	ATGACCAAAATTGTTTTTGTAGAAGACGACCCGGAGGTCGGAAAACTAATTGCAGCCTATCTCGGCAAGCATGATATTGATGTGTTTGTGGAACCGCGTGGAGATACAGCTCAAGCGGTTATTGAACATCAACAGCCCGACCTGGTGTTACTCGACATTATGTTGCCCGGCAAAGATGGGATGACGTTGTGCCGCGATTTACGACCAAGCTATGACGGCCCGATCGTGCTGCTAACCTCACTTGACAGTGATATGAACCATATCCTTTCTCTGGAAATGGGCGCGAATGACTATATCCTGAAAACTACTCCTCCCGCCGTGTTGTTGGCAAGGTTACGTTTGCATTTACGTCAACATAATCAGCAACAAACCAAAGAAACGCCCCATGTTCCACTCACT…
	Y_enterocolitica_TCS3	Yersinia enterocolitica strain FORC_002	NZ_CP011118.1	Y. enterocolitica subsp. palearctica strain Y11	HK	193071197	5816330	[]	[]	GCF_000987925.1-FORC2_RS10820	WP_046695010	WP_046695010.1	FORC2_RS10820	+	2385738	2387051	1314	two-component system sensor histidine kinase RstB	ATGAGGAAGCTATTTATTCAGTTTTTCTTATTGCTGTTCGTCTGCTTTATGGTGATGGCGATGCTGGTTGGCTTAGTTTATAAAGTCACGGCTGAACGCGCTGGCCGCCAGTCATTAGATGATTTGATGAAAAGCTCTCTGTCATTGATGCGCAGTGAGTTACGAGAAATTCCGCTAAAAGATTGGAATAAAACCATCGCCACGTTGGATTTGAATCTCTCTTTTCAATTACATATTGAACCTCTTGATAAACGGGATCTGGGCGAAAGATTAAATAAGCGCCTGCGTGCTGGTGAAATCATTGCCTTGGATGATGAATACACCTTCCTACAACGGATCCCCCGCAGCCACTATGTCTTGGCTGTAGGCCCGGTTCCCTATCTGTTTTATTTGCACCAA…
	Y_enterocolitica_TCS3	Yersinia enterocolitica strain FORC_002	NZ_CP011118.1	Y. enterocolitica subsp. palearctica strain Y11	Target		5816330			GCF_000987925.1-FORC2_RS10810	WP_019079389	WP_019079389.1	FORC2_RS10810	-	2384354	2384770	417	hypothetical protein	ATGAGTGGCGAACGCATTGGTGTGCCAGCACACAGTGAAAAAGTCTGCTTCGATTACACGGAGTTTTTAGCTGCTTCTTGCAAAAAGCGGTGGAGTTTTATTGATGCTATTTATGGTGTCATGCCGATTTTCGGGATGGTGGTCAAGTCCCAAACGGAACTGGAGAAAACACCTCAGGAGCGGCTTACCGCCTTGGCATTACAGGTGTTATCAACTCAGCTTAGCGATGAAACTAATATTATTAGATTGATTCACCTTGCTGAACTGCAGGGGATTACAGAGTTGGATATCCAATTACCTTATCCGTTAGAAAACGCACAATTGGATCAAATCAAACAAAAATTTCCATCTTCAATGCAGCTAAACCAAAAGGGTGAATGTCTCTCTGTGGATATATCT…
66	Y_enterocolitica_TCS5	Yersinia enterocolitica strain FORC_002	NZ_CP011118.1	Y. enterocolitica subsp. palearctica strain Y11	HK	193072291	5816330	['DUF3329', 'PAS']	[]	GCF_000987925.1-FORC2_RS16140	WP_005160583	WP_005160583.1	FORC2_RS16140	-	3519126	3520442	1317	two-component system sensor histidine kinase PhoR	GTGTTAGAACGTTTATCATGGAAAACGCTGGCTTTAGAGCTGGCTCTTTTTTGTCTGCCCGCATTACTGTTAGGTGCCTTTATCGGGTACCTTCCCTGGCTATTATTAGTCTCGGTTATTGCGGCGCTGGTGTGGAATTTCTATAACCAACTCAAGTTGTCACACTGGCTGTGGTTAGACCGCAGCATGACGCCACCTTCAGGGCGTTGGAGTTGGGAGCCTTTATTTTACGGCTTGTACCAGATGCAACTGCGAAATCGCCGCCGGCGTCGTGAGTTGGCTTTACTTATCAAACGCTTCCGCAGTGGTGCTGAGTCTTTACCTGATGCGGTGGTTATGACGACCATTGATGGCAATATTTTCTGGTGTAATGGTTTGGCTCAGCAATTACTCGGCTTC…
	Y_enterocolitica_TCS5	Yersinia enterocolitica strain FORC_002	NZ_CP011118.1	Y. enterocolitica subsp. palearctica strain Y11	RR	193072292	5816330	[]	['Trans_reg_C']	GCF_000987925.1-FORC2_RS16145	WP_046695716	WP_046695716.1	FORC2_RS16145	-	3520467	3521156	690	DNA-binding response regulator	ATGGCAAGACGCATACTGGTAGTTGAAGATGAAGCACCAATCCGTGAGATGGTGTGCTTTGTGTTGGAACAGAATGGCTACCAACCGTTAGAAGCCGAGGATTACGACAGTGCCGTAACTCGTTTGTCCGAGCCTTACCCTGATTTAGTGTTGTTGGACTGGATGTTACCTGGCGGCTCGGGGATTCAGTTTATTAAGCATATGAAACGTGAAGCTCTGACCCGAGATATTCCGGTGATGATGCTGACAGCGCGTGGCGAAGAAGAAGACAGAGTGCGTGGTTTGGAAGTGGGGGCGGATGACTATATTACTAAGCCTTTTTCACCCAAAGAGCTGGTGGCGCGTATCAAAGCGGTTATGCGCCGGATATCGCCAATGGCGGTTGAAGAAGTGATTGAA…
	Y_enterocolitica_TCS5	Yersinia enterocolitica strain FORC_002	NZ_CP011118.1	Y. enterocolitica subsp. palearctica strain Y11	Target		5816330			GCF_000987925.1-FORC2_RS16150	WP_046695360	WP_046695360.1	FORC2_RS16150	+	3521426	3522664	1239	exonuclease subunit SbcD	ATGCGCATTATTCATACCTCTGACTGGCATTTGGGCCAAAATTTCTTTACCAAAAGCCGTGCGGCTGAACATCAGGCATTCCTGCGCTGGCTCATAGAACAGATCAAAGAAAATCAGGTAGATGCGCTGATTGTGGCGGGTGATATTTTTGATACCGGCTCCCCACCCAGTTATGCACGTGAGCTATATAACCGTTTCGTAGTTGAACTACAATCGACGAACTGCCAGTTGGTTGTTTTGGGGGGCAACCATGATTCAGTATCAACGCTGAATGAATCTCGCGGCTTGCTTTCTTATTTGAATACCACAGTCATTTCCTGCGCCAGCAGCAATCTGGAGCAGCAGGTTATTATTTTGAAAGACCACCAAAATCACCCTGCGGCACTGCTGTGTGCTATT…

## Sheet: Bulk_sensors_primers_sequences
Count	Sensor	TCS & Intergenic Region combined sequence	Forward primer	Reverse Primer
1	B_caccae_TCS4	GAAAGGTTTGTTTTATAATGGCATATCAATATGAAAAATTGTTTTGCCGGGATTGCTTTCCTGAATGGTGAGATGCCCGTCGTGAAGGCGGATAATTTGTTTGCATAGGCTTAATCCGATACCGCTGCCTTCTGATTTGGTGGTAAAAAAAGGAATAAATATCTTTTCCTGTAATTCAGGCGGAATACCCGGGCCGTTGTCCGCAATGTCAATAGATATGTGTTCGTCTTGTTGTGCATGGATGCTGATTCTGCCTTTTTCTTTTCCTTCCAGTGCTTGCATGGAGTTTTTCAGAAGGTTAAGCAGGACTTGGGAGAGTTGGTTCTCGTCACCTTTCATATAAATCGTTTTAGGTTCGCAGGTCAGTGTGAAGATGATATTGCTTTCTTTGAAGTCGCC…	ATGCTCTTCTGAAGAAAGGTTTGTTTTATAATGGCATATC	TTGCTCTTCACATTCTTCAGTATATATGCAATTGTGTT
2	B_caccae_TCS5	TTATTTCTCTTTCCCCAGTGTAAACACGAATTCCAGTCCACCGCTTTGACTGCTTTTGGCGGAGATATTGCCGCCATGAATAATCACGGCATTTTTTACGATAGCCAGCCCCAAACCGGTACCGCCCAGTTTGCGTGAGCGACCTTTATCTACCCGGTAGAAACGCTCGAATAAACGGTTCAGGTGTTCGGCCGGTACGCCTACGCCCGTATCGGAGAAACTGAAATAGTAGAAGTTCTCGTCCTCACGGAAACAGTTGATGTTGATTTGAATATTCGTTCCGGCGTAAGCAATCGCATTATCCATTAAATTGCGGAAAATGGAGTAGAGCAGGGAGTAATTACCCTTGATCTGTATTCCCTTCTTTAATGAGTCGACGATAGTGATATGTTTTTCTTC…	ATGCTCTTCTGAATTATTTCTCTTTCCCCAGTGTAA	TTGCTCTTCACATTGCTTGCAAGTTGTATTTTAATC
3	B_dorei_TCS1	TTAATTAAAAACCAGTACAAAAACAGTGGCCTGTCCCTTTTCCTTGTAAGGCAGCAGGGTCAGTGTGCCACCGCTCAGCCTCATGATTTGTTTGCTTAGACTCAGTCCGATGCCGCTTCCTTCCTCTTTGGTCGTGAAGAAAGGTACAAAAATTTGTCCGGCTGCATCGGGAGGAATAGCGGGACCGTTGTTGGCTATCTCTATACGGATACTTTCTTGCGGATCACAATAAGCTTTCAAGGTGATCTTTCCGTCGGGAGCATTACCTATGGCTTGAATCGCATTTTTCAGCAGATTCGTAACCACTTGGGCTATCAGGTTCTCGTCGGCAAAGACTATCAGGTCTTCCCGGGCTTCGAGGATGGAAAGAGTGATGTTGGGGCATGGATGCTGGTGCTG…	CAGGTCTCACGGATTAATTAAAAACCAGTACAAAAACAG	CAGGTCTCACATATTGAAATGCTATTTTATAATAGAACAATTC
4	B_dorei_TCS2	TTATTTCGGAATAAAAGGAACTATGGGCCATTCAATAACAAACAGAGTTCTTCCTTGTCCGCTTTCCTGTAAATAGAGATTACCCCCATGTCTTTTTATAATCTGCCGGCACAGACTAAGCCCGATCCCCGTCCCTTCTGTTTTTGTAGTAAAGAAAGGAACGAATATTTTTTCTTGTAACTCCATAGGGATTCCCCGCCCATTGTCAAGTAGTTTTATATAAAGTTTGTCTGTTACCTCCAGTGTTACTTCTATTTGTCCGTCTGTCTTTCCTTCCAATGATTGCATACTGTTCTTCAGCAGATTTAAGAAAACTTGAGAGAGTTGCTTCTCATCGCCCTCAATATATATGTCAGAAGGGGTACTGCGCAGAATGAAATGGATATGGGCATTCTCAAA…	CAGGTCTCACGGATTATTTCGGAATAAAAGGAACTATG	CAGGTCTCACATATTTACTTTGGTTTAGACACAGA
5	B_frag_TCS2	CTAAGGCAGATCGAGACTGAAAATAGTTTGTCCCGGACGGCTTTCCCGGATGGATAAGTGTCCGTCATGTTGCCGGATGATCTGTTTGCAAAGACTGAGCCCGATTCCGCTTCCTTCCGTTTTCGTTGTGAAGAACGGAATGAAGATCTGTTCCCGTATCTCTTCCGGTATGCCGGGGCCATTGTCTTCTATCTCGACCTGCAGACGGTCTGCCCGCCGTACACGGAGAATGATTCTTCCGTCCGCCTGTCCCTCGAGTGCCTGCATCGCATTTTTCAGCAGATTAAGAAAGACTTGTGACAGTTGATTGGGATCACCATCTGTTTCTATCGGGTCCGGCACGCATTGCAGCATGAACCGGATGCCGCGTTCCCGAAAGTCGCTTTGCAGCAATTCTTC…	ATGCTCTTCTGAACTAAGGCAGATCGAGACTG	TTGCTCTTCACATGTCAATCTAATATGCAAACG
6	B_frag_TCS3	TTAATTTAAGATCAGTTTATATCCTATCCCTCTGACATTGACAATGCGAATTCGCTCGTCGGCTGACAGTTTATGGCGGAGCTTTGTGATGAAAACGTGTAAACTTCTTGAGTTAAAAAAGTTATCGTCTCCCCATAGGTCGAGTAATACATTCTGTGTGTTGACCACTTGATTCTGATTCTCGCAAAGTCGCTTCAGGATTTCCGATTCCCGATGAGAAAGCTCCTGCTTCAATCCGGCATGTGTCAGTGTTTGTGCAAGAGAGTCGAACAAATAGTTGCCTATCTCAAACCGGGTGGTTGTTTTCTTTTCTTCATTGAAACTGAATGCTTTGCCAACCAATGCTTTGATGCGTATGATCAGCTCCTGCATGCCGAATGGCTTCTTCAGGTAGTCGTT…	ATGCTCTTCTGAATTAATTTAAGATCAGTTTATATCCTATCCC	TTGCTCTTCACATTTTTTATTCCTTGTTTGGGTTAC
7	B_producta_TCS1	TCATCCCCGGAATTCTTTAGGGGTCATCCCTACATACTTTTTAAATATGGCGGAGAAGTAAGCCGGGTCATTGAATCCCACCTGTTCCGCAATCTCGTAAGTCAGTATGGATCTGTCCGAGAGAAGTTCCTTTGCCCGCTCGATCCGTTTCAGGTTGATGAAATCCGTTATGGTATGTCCGGTCTCCTTTTTAAATGTCCGGCTCAGATAGGAGGGATTCACATGCACATGTGCGGCAAGCTGCTCCAGGGTGATAGGCTCCTTTAGATTTTCTGTTATGTAGGCAATGGAGTCTTTTACGGTTTTGCTGTAGCTTATTTCAGAGGCCAGGAGTGTTTCTCTCAGAATCTGGAGCAGGCTTTTCACAATACTTTCCAGCTCGAAAATATTGGATGAATT…	ATGCTCTTCTGAATCATCCCCGGAATTCTTTAG	TTGCTCTTCACATAAACAGTTCCTCCTTTTTTC
8	B_producta_TCS10	CATATTCATTCACCCAGTTACATTTTACTGTTCCTCTTTCCTTTTGGATATGTCTACACAATTCCTATTGTAAACCTAAATAGTGCTTATTTCTGTACTTGCTATTATTCGCTGTACCGTATATAATTATACTGATAATTTTGAAGAAAGGACGAATGACTTATGGAATATATATCTTGTGCAGAAGCAGCGGACAAATGGGGCATTTCAGAAAGACGGGTACAGAAACTTTGCGAGGGAGAGCGCATACCGGGCGTTTCAAAATTTGGTAGTATGTGGCTGATACCAAAGAACGCGAAAAAGCCGATTGACGGCAGGACGAAAAAGGGAAAGGAGCTGCGCCATGAATAATTTATTACTTCTGGAAGATGATATAAGCTTAATAGATGGATTACAATA…	ATGCTCTTCTGAATTACGATTTCGTAAGGAAAGAAAG	TTGCTCTTCACATATTCATTCACCCAGTTACAT
9	B_producta_TCS12	CTATTCTATGTGAAATCCCGCCTTCACATAAGCCCCTCCCAAATCAGCACTGCCCAACAGCAGTTTACCTCCATGCATCTCGCAGTACAGTTTACTCAGATACATTCCGAGGCCAAAATGCTTCAGGTCATCTGCAAGGTTATCATGGTAGAAGGGTTTCGTGATCTCTTTTTCTTTCCCATGAAATCCCTCCCCATCATCCCCCATGGAAATAAAAAGCATTCCGTCTGTCACCTCCATAGTAATGAGGATCATATGCCGGGCATACCGCACTGCATTTCCCAGAAGATTCTCATACACCTCACATATCAAGGAAAAATCACCAAAAAAGCCATTTGGCATTCCCTCCGATCTTATGACGGTTCGGCAGGATTCCTTGTTGGCCAGAGCCTTTGCCGT…	ATGCTCTTCTGAACTATTCTATGTGAAATCCCGC	TTGCTCTTCACATGTGTTAAGCCTCCTTTAC
10	B_producta_TCS13	CAGAATCAGGCCGGCGCTGTCCTTAATATTATAGTAAAGGTAGCCCCTCCACCCGGTGTGTCGGACAGGACAAGCCGCCCTCTGTGTATCCTTACAATCTCCCGGGCAATGCTGAGTCCAAGTCCGAAGTGGTCTTTGCTGGTATGTGCCTTATCCTGGCGGAAAAAACGCTGGAACACCTGTTTTTTGGCGGAATCTGGTATACCTGGTCCGTTATCGGCAACGGACAGGGAAACGTGGCCGGAAGTAAAAGACAGGGAAAGTGTAATGCTGCCGGGGGCAGGCGTGTAGCTCAGGGCATTGTCCATAAGGATAGAGAGTACCTGCGCGATCCGCTCCTCATCACACAGCACAGGAGGGCATTCCTCCTCGGGAAGGCGGATATGAAGGGTCAGCTCT…	ATGCTCTTCTGAACAGAATCAGGCCGG	TTGCTCTTCACATGTTTCTCCTCCTGTC
11	B_producta_TCS16	AAGACACACTTCAGGAATTGCCGGTTCCCGTTTTTGTCAGTTCTATCTGGAAACATGCGCCACCGCCAGGAGTATCCATCAGGATCAGACGGCATTTTAACTGATGAGCCAGTTCACTGGCAATGGACAGACCAAGTCCGAAGTGTTCTTTCTTGCTCCGGGAGGAATCTGCTTTGTAAAAGCGTCGGAATACGGCCTCTTTTTGGTCATCCGGGATTCCCGGACCATGGTCTGTGACGGACAAGATAATATGGCGCCCGGACTGGCAGGCTGCCAGCTCTATTAATTGTTTTTCTCCTGACTGAGGCTTTCCGTAAGTCATGGCATTTTCCAACAGAATGGATAAGAGCTGATATAAATACGCCGAATCAGAGAGAACAGGGGGAAGGATGTCATCCG…	ATGCTCTTCTGAAAAGACACACTTCAGGAATTG	TTGCTCTTCACATTTATGATAACTCCTCTCTGC
12	B_producta_TCS17	CATAATATTCTCCTTTCGCTGATAAACGCTTTGTCCCATTCAGCATCTCTGCGGTTACGGACAGATGACGTTATATATTTACACCATAAATGGTAATACAAAAGAGAAAAGACTGCATTTGACTCCTTGTAAAGTTTGACATTGATTTTGTAAAGTTCGCAGAAAGAATCGACAACCGCGCCGGCATCCTGTAAAATGCAGATAGACAGAACAAAAGATTTACACAGCAGCTTAGGATTTCAAAGGAGTGGGTCAACATGATCAAAATAGGAATCTGTGATGATGAACAACAGATGAGAAAAACGCTCAGACAGATACTGGAACAGGTCTTACAGCTCCGGGGAACGGATCATCAGATATCTGAATATGGATCCGGTGAGGAACTCACTGCCGGAATCT…	ATGCTCTTCTGAACCGGTATTTTTAAAGGTTTGCTA	TTGCTCTTCACATAATATTCTCCTTTCGCTGATAA
13	B_producta_TCS3	TCAGTCATCCATATTTTTATAATAAAAAACGGCAAGCTGGGTTCTGTCCCGCAGGCTCAGTTTGTCTAAAATAGTGCTTAGATAATTCCGCACAGTGCCCTCACTGAGATAGAGGCTCTGTGCGATTTCTTTGTTATTCAGGCCTTTTGCCACCAGTTCGATCACATCCATTTCCCTGTCCAGGATTCCATATTTGCCCAGGTCTCTTTGCTGGGTTCTTTCCATCATTTTAGGGATTTTTGTGATGATCTCACTGCCGAATACGCTCTGACCGGACATGACAGAGTGCAGGGCAGGGGCAATAGTCTCAATATCCTGTTTGATCAGATAACCCTTGGCACCGATACGCAGGGCACGGATAATATATTCATCGTCGGAAAATGTGGTCAGAAAAAGAAT…	ATGCTCTTCTGAATCAGTCATCCATATTTTTATAATAAAAAAC	TTGCTCTTCACATAAGTTATCCTCTCCTTTTTTTATC
14	B_producta_TCS5	TCATTTCTTGGATTTTTTACGGTACTCATTGGGTGTACATCCTACAACATCTTTAAAAAGCTTGGAAAAATAGGAGTAATTGCCGTATCCCACCCTGGCAGCCACTGTTCCTACAGATATCTGCTGGTTTTGGAGAAATTCTTTTGCTTTTTCCATTCGGTATGCAGTGATATAGTTTACCACGGAAGTCTGGGTCCGTTTTTTGAAAAGTCGTGCCATATAATCAGGATTCAGATAAACCATTTCGGCCAGCGTGGTTCTGGTGATGTCTTCCGAGTAATGCTGATGGATATAATTCAGAATAATGTCAGTTACGGAGCTTTCTTCATGGATAAAGCTGCTGTAGTCAACAGCCCTGGTAATGATGTAACGCAGGTAGTCGATCATATATGGTACTGA…	ATGCTCTTCTGAATCATTTCTTGGATTTTTTACGGT	TTGCTCTTCACATCTTTTTTTCACCTCATATTTTTTAT
15	B_producta_TCS6	GTTTATCAAGGAGCAGCCGGTTTCCTTTCCGTGACTGGAACCATTCCCGGCACCCAGACAACCACCTGGAAGCCTCCGTTTTCTCTGCGCGAAACCTCCATGCCTCCTCCGTGTACCTCCGCGATCTGTCTCACCAGCATCAGCCCAAGTCCATGTCTCTGATTGCCTGTCTCCCGGTCACATACCATATAATGAGGGGCCTTCTGAATCCTTGCAAGCTCCTCATCCGTAACTCCGACACCATTATCCCAAACCGTGATCCTGCAGTTTTTTCCGGCTCTCCCCACGGAGACAGACAAGGTACAGCCATCCGGATTGTGCACCTGGCTGTTTGTGATCAAATTGGATACCGCCCGTCTCAGCAGCCCCTTATCCGCCTTTACATAACAGCTCTGCAGC…	ATGCTCTTCTGAAGTTTATCAAGGAGCAGCC	TTGCTCTTCACATTTTCATGTCTCCCTTCC
16	B_producta_TCS9	CATATTCTCCCCCTCTTTCCATTTTCTTTTCTAAAAATTATACCTGTTTTTCCCAATTAGCGCAATGAATTTTCCTTTTCATTGCAAACCTTTGGAATGAATACTATAATATAAGAAATGTAACGGTTCCTTCCCTTTACTGTTACCGGTAAATTGTTACATAAAAAACAGCAGGAGGCCTGAATTTGTATCACATATTAATTATTGAGGACGATACCGATATCCGCAGTGAACTGAAGCTGATGCTGGAAAATGCCCTGTATCAGGCAGACAGCATTGAGGATTTTTCCCATATTCCCGCACAGATAGATAAGCTTTCCCCCGATTTGATCCTGCTTGATATCCAGCTTCCGGGACTTGACGGTCTGTCCCTGTGCAGGGAGATCCGCAGGACCAAAA…	ATGCTCTTCTGAATCAGGCCTCTGCATTTTG	TTGCTCTTCACATATTCTCCCCCTCTTTCC
17	B_theta_TCS2	TTAGATATGCGGGAGTTTTACCACAAAAGTAGTTCCCTCGTCCTTATGAGAAGATACGGTAAGTTCGCCTTTGTGAAGGTGAATGATTTTCTGTGTCAAAACCATGCCTATACCATTTCCGGGAGCTATATTCTTGTTTTCTCCCCGATAAAACAGTTTAAACAGGTTTTCTTTGTCTGCATCGGACATTCCTACGCCATTATCAGACAAGCGGATAATAGCCCATTGTTCCCAATAAGCTATCAGGACGGATGAAGTCCGGTTGGAAGAGTACTTGCAGTTGTTCTCTACCAGATTCACAAAGGCAGTAGTCAACAGATAGCTGTTTCCGATTACGGTCAGCACATTATCTTCCTCAGCTTCCTGCTCAAATACTAATTCGATATGATAATCCGGATG…	ATGCTCTTCTGAATTAGATATGCGGGAGTTTTAC	TTGCTCTTCACATAAGTTCAACTGATGATAATTGC
18	C_diff_TCS4	TATTCACTCCAATACATTAAATTTTCACTTTTAAATTATGGTCAGTATACAATTTTACTATTCAAGTTTTTGGATTGATTTTATTTCCATCAATATTAATAAATACTTCTATTGACTTTATTCTTTTATGATATTATTCTAGTTTTCATAGGAAAAGTTTATTTTTTTGGAGGAGTGCCTTTAATGAACAGAGAAAAATTAGTTGCTTTTATACGATATTTATCTTTATTTATATTAGTTGTAAGCTATTTGAAAAATGTTGAAAATACATTGTATCCGGTCATAACTATGATAATATTATTTCTAATTATAATAAATAATCAAGTTAGATTTTTTTCTTTATCAAATGAGAATACATTTATACTTATTTCTTACTTTTTAGAACTTATATTAATTTTT…	TTGCTCTTCACATTATTCACTCCAATACATTAAATTTTCACTT	ATGCTCTTCTGAATTATTCTATTACAATTTTATTTTTGAAAGC
19	C_rodentium_TCS1	TTAGCCGTGGGTTTGTTGCAAATTTGTGGGCAAGTTAACAATTACCCGCGTGCCGTGCCGCGACTCCAGCGACAGTTCGCCGCCAAGCGCGCTGACGCGCTCGCGCATTCCCTGAATGCCGAAGCCGGGAAGTTGTCCATCGCCGATGCCTGTGCCGTTATCCTGCACTTCCAGGCGCAGCCGTTCTCCCTGCTGGCACAGGAGAATGGCGACCTCGCTGGCTTCGGCGTGTTTACAGACGTTATTGAGTAACTCCTGAAGCAGGCGATAGAGCGTAAAGCGCACCGTTTCGCTTTCCGGCGTGGCGGTCAGCCGATAGTCAAACCGGCAGCGGATGCCGCGCTCAGCAAAGGCAAATTCATTGAGCAAGTGATGCAGCGCTTCGTTAAACGACAGTTC…	ATGCTCTTCTGAATTAGCCGTGGGTTTGTT	TTGCTCTTCACATTTGTCTGCTCCCTTGT
20	C_rodentium_TCS10	TTACGCTTCTTTTGTCGTCCCCTGGATGCGCGCCACGGGAACCGGCAGCCAGGCGCGGATAGAAAGTCCGCCGCGCTCGCTGGTGCCGATTTCCAGCATACCGTTATGGTTATCGACGATACGCTGTACGATCGCCAGCCCCAGCCCGGTGCCGCTGGTGCTGCGCGCGCTGTCGCCGCGCACAAACGGCTGGAACAGGTGCTTGCGCTGTTCAGGTTTGATACCAGGCCCGTCGTCTTCCACCTGGAACCAGGCGCGATGCGGCTCCGTGCCGCTGCTGACTTTAATCCAGCCGTTACCGTAGCGGGCGGCGTTAACCACCATATTAGCCACCGCGCGCTTGATGGACAGCGGGTGCATTCTCAGCTGAATACTGCCCGGCTGCAACGCCGTCTCGAT…	ATGCTCTTCTGAATTACGCTTCTTTTGTCGTC	TTGCTCTTCACATCTTATTGATTACCTTTAAGTCTGTGA
21	C_rodentium_TCS11	TTACTCTTTGTCTGTCGGGCTCAGGGTCACAGAAGAGAGATAGTTCAGCAGGGCGATATCGTTTTCGACGCCCAGCTTCATCATCGCGGATTTCTTCTGGCTGCTGATGGTCTTGATGCTGCGGTTCAGCTTCTTGGCGATTTCGGTCACCAGGAAACCTTCTGCGAACAGGCGCAACACTTCGCTCTCTTTCGGCGAGAGGCGCTTATCGCCATAGCCGCCAGCGCTGATTTTCTCCAGCAGACGAGAAACGCTTTCCGGAGTGAATTTTTTGCCTTTCTGCAGCGCTGCGAGCGCCTTCGGCAGATCGGTCGGCGCGCCCTGTTTCAGGACAATCCCTTCGATATCAAGATCAAGTACCGCGCTCAGAATCGCCGGGTTATTGTTCATGGTCAGAAC…	ATGCTCTTCTGAATTACTCTTTGTCTGTCGGG	TTGCTCTTCACATGTTATTAACCCTCTGTTATATGC
22	C_rodentium_TCS12	TCAGAAGATACGTTCCTGATGCACCCAGACCGCCGCTTCGACGCGTGATTTCAGCTTCATCTTCTTCAGCATATGTTTGACGTGTACTTTTACCGTGCTTTCGGTGATATCCAGACGGCGGGCGATCATTTTATTCGGCAGCCCCTGAGCGATGAGCTTCAGAATATCGCGTTCGCGCGGGGTCAGCTGCGTCACGTCGCGGTCGGAGGTGGCGCGGTTGGCGCGCAGGCTGGCGGCCAGCACCGGGGTTAACGCCTCGCTGAGCACCATCTCGCCAGCGGCGGCCTGCTGGAGAGATTTCAGCAGATCTTCCGGCTCCATATCTTTCAGCAGATAGCCGTCCGCGCCGCGTTTCAGCGCCGTCACGACGTCTTCTTCATGGTTTGAGACGCTGAACAC…	CAGGTCTCACGGATCAGAAGATACGTTCCTGAT	CAGGTCTCACATAAGACACCTCTGATACTCG
23	C_rodentium_TCS13	TTACAATCGCCTGTCAGGTGGTTTTCTGGCAATTAAACGTTCCGGCAGCACAAAGCTGAAGCGCGTGCCTTTCCCCGGTTCGCTGTCGATGGTTAAGCGACTTTCATGATGATTCAGCGCATGTTTGACGATTGCCAGCCCCAGCCCGCTGCCGCCGGTTTGTCTTGAGCGCGCTTTATCGACGCGATAAAAACGTTCGGTCAGCCGCGGAAGATGCTCCGCCGCAATCCCCGGCCCGTTATCCTCAATGCTGAATTCCGCGCCGTGCGGCACCGCGCGCCAGCACACGGTGATATGGGTGCCTTCAGGCGTATGGTTGACGGCGTTATACACCAGGTTTGAAATGGCGCTACGCAACTGCTCTTCGTTACCCAGGACTTTCAGCTGATTATCGATGTC…	CAGGTCTCACGGATTACAATCGCCTGTCAGGT	CAGGTCTCACATAAACGGTTCCCTGATGAAAAAG
24	C_rodentium_TCS2	TCACCCGCGATAAATGCGCTGCGGCCTTCCCACCTTCCCATGCACAATTTCCGCAGTGATCAGGTGCCGACTGGCGCAGTATTCCAGATACCGTCTGGCGGTGGTGCGGCTGATGGTCAGCGCCTGAGAGACGGTTTCGGCAGTATGATGCACCTGCGGGTCGGCAAACAGTTTTTTCACCGCGTTCAGCGTCAGGGCATCAATTCCGGTCGGCAGTTCATCTTTCGGCTCGCCTCTGGCGTAAGCGTTAAACATCTCATCAATTTGTCGCTGACTCGCGCTGTCGTTACCTTCCAGCATCCGTTTACGCTGTTGATAACGCGTCAGCGTCTGACCAAGCCGCTCGTAGGCGATGGGTTTAATCAGATAGTCAAACGCCCCGCTACGCACGGCCTCTGA…	ATGCTCTTCTGAATCACCCGCGATAAATG	TTGCTCTTCACATCGCAAAAGTATCCTGAG
25	C_rodentium_TCS3	GGAATTAACCCGCCAGCTGGCGTACCGGCCAGCGGAAGATAAACCGCGCGCCGCCCATCTCGCTCTGCTCACAGCTCACGGTGCCCTCCATCGCCTGAGAAACCGATCGGACGATTGCCAGTCCCAGGCCGCAGCCGCCGGTGGCCCGATCGCGACTGGGGTCCAGACGAACGAAAGGCTCAAATACCGTCTCGCGCGCCTGCGGCGCAATTCCGGGGCCATCGTCATCGACCCGCAGCGTCGCCAGATTGCCGTGTAACTGGAGGCTAATCTGTACGGTCGAGCGGCAGTAGCGCAGGGCGTTGTTGAGCAGATTATCCACCACCCGTTCCATCAGCCGCAGATCCAGCGCGCCGTAATCGCCGGAAACGAGCGGGGAGAGAAGCAGCGTTCGCTCAG…	ATGCTCTTCTGAAGGAATTAACCCGCCAG	TTGCTCTTCACATTGCCTTGCCTTAACAC
26	C_rodentium_TCS4	TTACAGCCCAATCGCCTCTTTCAAACTTTTCAGATAGCGACGACTCACCGGCACGGTCAGCCCGTTGCGTAAAATCAGCTCCGCCTGGCCGTTATCTTCCAGACGGATCTCCTGCAAATGGGCCATGTTGACCAGATACTGCCGATGGCAGCGCAGCAGCGGCGTGCGGTTTTCCAGCGTTCTGAGGGTCAGTTCGGTAAAGCCTTCTTTGCCCTCGCTGCTGGTCACATAGACGCCGCTCATCCGGCTGCTGACGAACGCGACGTCGTCCATCTGCAACAGGTAGATTCGGCTGTGCCCGCTACAGGGGATAAACTTCAGCGCCTGCTGATTATCCGGCAGCACAGAGACATCCTGCTTACTGCGCTCCTGGCGCAGACGGTTGAGGGTTTTCTCCAG…	ATGCTCTTCTGAATTACAGCCCAATCGC	TTGCTCTTCACATCTTTTTATCCCTGCTAGC
27	C_rodentium_TCS5	CTACAAATGCATTAACTGCCTGAACTCCTTCACTTTACTCCGGCTTACCGGGATTTCAAACTCCAGATCTTTCAGCCGCAGAATATAGGTGTTATTGAACCACGGTTCGATTTCGCGAATTTTGTTCAGATTGACGCAGAACGAGCGATGGCAGCGGAAGAAGTGCGAGGAAGGCAGCTTGTTGCAAAATTCCGTGATGTTGACCGGCATCACGTATGATTCCCGCCGCGTATAGACGAAGGTCATTTTTTCATGCGCTTCGGCGTAATAGATATCGTTGATCGGCGTAACGATGATCCGCTCGTCTTTGATCAGGTTGATGGTATCGTTCTCGCGCGTGACCGGACCGGCTGGCGCTGCGCCGGACTGCTGCTGTTGCCAGGCGGCCTCCAGCTTTTG…	ATGCTCTTCTGAACTACAAATGCATTAACTGCCT	TTGCTCTTCACATAATTTCCTCAGATTCACGTTAG
28	C_rodentium_TCS6	TTACTGCGTCATAATTAAAAACCGCACCCTCACGCTGAGCCCGCCCAACGCCTCGCTGCGTGAGAGCTGCGGATGCGTGCGGTGCAGGCGCGCGATATCGTTGACCAGCGCCAGACCGATGCCCGCTCCCGCCTGCTGACCAACGTTGTCAAGGCGGTGAAACGGCAGCAGCGCCTGCGGGATCTGCTGGTCCTCAATCCCCGGCCCGCTGTCTTCCACTATCAGCGTCACGGCCTCGCCATCCCGTTCGAGCCTTGCCGTTACCGTTCCCTGAGGCGGCGTATATTTCAGCGCATTATCCAGCAGATTGCCGCACAGCTCGCCAAGCAGCAGCTCATCGCCGGCGATCCATATCGACTCCTGTACGCCCTCATAGCCCAGGTCGATATTTTTACTGCG…	ATGCTCTTCTGAATTACTGCGTCATAATTAAAAACCG	TTGCTCTTCACATTGTTAAAACATTAACCTTTCATTTCC
29	C_rodentium_TCS7	CTATTTCCATCTCACCGTGGCTTCAAATCCTCCCTCCGGCAGATTGCCAAACGACAGCGTCATGCCGTGCAGCGCGGCAATACGGCGCACAATCGATAATCCCAGACCGCTGCCGGTAACATGTTGACCGGGCGGGCGGTAAAAACGTTCGCCGATGCGGTCCAGCGCTTCCGGCGTCACGCCGGGGCCGTTATCTCTGACCGTAAAGTGGTCAGCATTCAGGGTGACGCAGACAATACTGCCGCGCGGGCTGTAGCGAATGGCGTTATCCAGCAGATTGCGCGCCAGCAGGCTGAGCAGAAGCGGCTGGCCCGTGCGCTTCACGTCGCGGGCGTTAATGTGCAGCCGCACGTCAATATCCGTCTGCTGTGCGGCATGGTATATATCCATCACCGCCGA…	ATGCTCTTCTGAACTATTTCCATCTCACCGTG	TTGCTCTTCACATGTTCATTTCTCCCTTCTC
30	C_rodentium_TCS8	CTAACGCGAAAGCTTCGCCAGCAGCGTTTTGCGCGTAATCCCTAACTGACGGGCGGCTTCCGTTTTATTGCCGCCCGTTTTTTCCAGCGCCGCCAGAATGACCTCTTTTTCGACTTCCACCAGCGGTTGAATCGCCTGCGCCGGCATAAGCGGCATCGCCTGGTTCGCAATCGCCAGCGGCAGTTCACGCTCCGAAATGTACTCTCCGGTCAGCAGGACCACCGCCCGCTCGATGGCATTTTCCAGCTCGCGGATGTTGCCCGGCCAGGCGTAATGAATCAGTAGATCCATCGCCTGCGGCGTAAAGCCTTTCACCGCTTTCCGGTTGCGCGCGGCGAACCGCTGGAGGAAATGCTCAGCCAGCAGGGGAATATCTTCCCGACGCTGGCGCAGCGACGG…	ATGCTCTTCTGAACTAACGCGAAAGCTTCG	TTGCTCTTCACATCATTTATCCTCCTGTAGGTG
31	C_rodentium_TCS9	TTACGAACGCTTATACAGCGGTAACCAGATCACCAGCCGCAATCCGCCCAGCGGGCTGTCTTCCGCCTTTACCCAACCACGATGCTGCTGGATGGCGGTTTCGACAATCGCCAGCCCCAGCCCGGTGCCGCCGGATTCGCGATCGCGCGCTTCATCCGTTCGGTAAAACGGGCGGAAGATCTGCTCGCGGTCCTCGGGACTCACGCCCGGACCATCGTCATCCACGGTGATGGTAATCCCGTCTTTATCCACCGCGAAGCCAACTTCTATCTGCGTATGCGAATAGCGCAGCGCGTTGCGGACGATATTTTCCAGCGCGCTTTCCAGCGCGTTCGGGTTGCCGTACAGCGGCCACGGCCCCGGCGGGAAGTTCACCGTCAGCGATTTGCCCATCTGTTC…	ATGCTCTTCTGAATTACGAACGCTTATACAGC	TTGCTCTTCACATCACTTGCTCCCAAAAT
32	E_faecalis_TCS2	TTAGGCTTCTTTTTTTGTTAAAGGCAAGGTGATTGTAAAAGTGGTCCCTAAGCCTAAGTGACTATCAATGGCGATTTTACCGCCTAATAATTCTGTGTAATTTTGGACAATAGCTAGACCTAGACCGGTGCCACCAGAATGACGGCTACGTGCTTTATCGACACGATAGAACCGTTCAAAGATCCGTTCTTGGTCTTTTTGACTAATGCCAATGCCAGTATCTTGAACAGATAAACGTAATTGCTGATTTTCAATAGCATAAGAAATAGTAATCTGTCCATTTTCTTGGGAATACTGAATGGCATTTTCAATTAGATTCTTCACGATTGGATAAAACAATTCGTATTTGGTGAAAAACTGGCTCTCTGGCAGACCATGAACGACTGTTTTCAGCTGTTT…	ATGCTCTTCTGAATTAGGCTTCTTTTTTTGTTAAAGGCA	TTGCTCTTCACATTCGCTTCTCCTCATTTCATTTCT
33	E_faecalis_TCS3	TTAACTCTCTGATTTCTTGTTGGTACGCTGTAAGGGTAGATGAATAATAAAGGAAGTCCACTTTTGATCAGACTTCGCATAAATATATCCACCATGTAAAGCGACAATACTTTGTGCAATAGCCAGACCTAAACCAGTACCACCCGTTTCTTGTGATCGGGATTCTTCGACACGATAGAAGCGGTCAAATAACTGATCTAAAGAATGTTTAGGGATAGCTGGTCCATCATTGCGAACAGCGATAATTGCTTCGGTGCCGACTTTGTCTACTTCCATTACAATATGATGGCCGCCTTTGCCATATTTCAAAGCGTTTGAAAGAAGGTTGTTAAAGACTCGGACTAGTTTTTCTGTATCGCCTTCCATCATTAAAGAAGCTGGATTGGCTTTTACTTGGAT…	ATGCTCTTCTGAATTAACTCTCTGATTTCTTGTTGGT	TTGCTCTTCACATAAAGTTAGAACAATCTTGCGATT
34	E_tarda_TCS2	CTACCAATGGAGGGTGACTTGGAAGCCGCCGCCCGGCGCATGGGCGAATTGAACTCGCATACCGTGCAGGGTCGCGATCTGGCGCACAATGGACAGTCCCAGACCGCTGCCGGTTTTCTCCTGGCCGGGAGGGCGATAGAAGCGCTCACCTAGGCGCTGTAGTACCTGGTCATCGACACCGCTACCGTTGTCTGTCACTTGGAGGCAGCGACTATCCAGCCGCAGAGTGACCTGGCTGCCTGCCGAGCTGTAACGGATGGCGTTATCCAGCAGATTACGCAGTAGCAGGGAGAACAGCAGTGGCTGGATTTGGCGGCTGACGTTGGTGTCCTCGACACAGAGGGCCAGGGTGACGTCCGCGGCATGCGCCCTCGCATCCATCTCGATAACCGCCTCTTG…	ATGCTCTTCTGAACTACCAATGGAGGGTGA	TTGCTCTTCACATTGTTATACTCCCGTGATG
35	E_tarda_TCS4	CTACAGTGGCAAAGAGAGGCGGAAACAGGCTCCCGGCTGTCCCGTCACCAAGGCGATATCGCCATCATGTAGCGCCAGCATCCGTTTCACGATCAAGAGTCCCAAGCCACCACTCTCGTGGCGTCGTTCAGCGGATGATAACGGCCGCTGGAATAGGGCCTCTCGCAATGCATCGGGCACGCCGGGGCCACTGTCGCATAACTCCACCCACAAGCGTCCCTGCGCCTGCCATAGACGGACCACAATGCGCCCCTCTGGCGGCGTATGGCGCAAGGCGTTATCCAGCAGGTTGGTCAATACCCGCTCCATCATATGGATATCCGCCGTGATCGGAGGCAATCCCGCCACCACATCGGTACTCAGCGTCAAGCCACGCGTCTCGGCAGCCAACTCAAACTT…	ATGCTCTTCTGAACTACAGTGGCAAAGAGAGG	TTGCTCTTCACATGGCTGAACCTTTGTTG
36	E_tarda_TCS5	TTAGCTACGCTCTTTACGCCGCCCCCCGCTTCGGGGTTTGGCGCCATGATCGTCCAGCGCGACTTGCGACACCAGATGGAGATAGGCGCGGATCTTTAGTCCGCCACGCTCGCTGCGACCGATATCCAAGCTACCATGGTGAGCATCAATGATACGTTGGATGATCGCCAGCCCGAGACCGGTACCACTGGTGGTGCGGGCGCTCTCGCCGCGCACGAAAGGCTGGAACAGATGCGCCAGCTGCTCATCATCGATCCCCGGTCCATCATCCTCCACCTGGAGCCAGGCGCGGCCACCATCACGTCCACTGCTGACCCGGATCCAACCGTTGCCGTAGCGCGCCGCGTTGACCACCATGTTAACGACCGCGCGCTTGATAGAGAGCGGATGCGCATCGAT…	ATGCTCTTCTGAATTAGCTACGCTCTTTACGC	TTGCTCTTCACATCTGTTATAACCTGAAATGGAG
37	E_tarda_TCS6	TTAATCGTTTTCTAACCGCTGTTGGCCGAAGCGCACGTGCATACGTGCCCCGCCCAACGGGCTATCGTCGATGGTGACGCTCCCCTCGTACTGCGCGACCAGCTCGTCCACTAACGCCAGCCCCAGCCCCTGACCCGGGCGCAGGGTATCGGCGCGTTGGCCGCGAGCAAACACCAGTTCGCGTTTATCGTCGGGGATACCTGGACCGTCATCATCCACCCATAGCAGCAGGGTATCGCCCTGCAGACAGGCGCTGACCTCGACGAACTCCAGGCAGTATTTGCAGGCGTTGTCCAGTAGGTTACCCATCACCTCCATCAGATCGTTTTTCTCGCCGATAAAGGTCAACTCCGGCGGGATATCCAGCGAGATATCGACCCCCTTACGCTGGTAAACCTT…	ATGCTCTTCTGAATTAATCGTTTTCTAACCGCTG	TTGCTCTTCACATACTCGCTCTCTCATTC
38	E_tarda_TCS7	TTAACGTTCGCGATGGTCATCATCGTCGTGCGCTGTCTGTAGCGTGTCGCGTTGGCTGAGGAAGGCGAGCAGCGAGGCGCTTTCCAGCTTGCGGCTGATGTTGGCGCGATGCACCTCCACCGTACGCAGCGAAACATGTAGCCGTTCGGCGACGGCCTGATTTTTTAATCCTTGGCAGAGTAGATCGAAGGTCTGCCGCTCACGTGCCGTTAGCCGGGCAAGGCGTTGACGATGTTGTTGCTCACACAGGCGTTGGCGCGAGACGAGCCAGGCGGCCTCGATGGCGGCCAATAGGCTACGGCTTTCCACCGGTTTCTCCAGGAAGTGGCAGGCGCCGCGTTGCAGCGCCTCGACGGCCTGTGGCACATCGCCGTGCCCGGTGAGGAAGATCACGCCCAG…	ATGCTCTTCTGAATTAACGTTCGCGATGG	TTGCTCTTCACATCACTCTCCTCCCA
39	FusKR	TTATCCGGCGATTTGTTGCAAAAATGTGGGCAAGTTAACAATTACCCGCGTGCCGTGCTGTTTTTCGAGCGTTAAGTCGCCGCCCAGGGCGCTGACGCGCTCACGCATCCCCTGAATGCCAAATCCAGCCATTTTCCCGCTGGCGATCCCCACACCGTTGTCGCTGACTTCCAGATGCAATACCTCTCCCTGCTGGCGCAGGATAATCGTCACTTCGCTGGCTTCGGCGTGTTTACAGATGTTATTGAGCAACTCCTGCAATAACCGATACAAGGTAAAGCGCACCGTTTCGTTTTCTGGTGTGGAGTTCAGTTGATAGGCAAACTGGCAATGAATGCCGCGTTCACTAAAGGCAAATTCATTAATCAGATGCAGCAACGCTTCGCGAAATGTCAGTTC…	ATGCTCTTCTGAATTCCTGGTTATCCGGCGATTTG	TTGCTCTTCACATGATTGTCTGCTCCCCTGTC
40	K_oxytoca_TCS1	TCAGGTGCGCTTGTACAGCGGTAGCCAGAGGGTTAAGCGCAGGCCGCCCAGCGGGCTGTCGTCGGCTTTCACCCAACCGCGATGCTGTTGAATCGCCGCCTCGACAATCGCCAGCCCCAGGCCGGTACCGCCAGACTCGCGGTCGCGCGCCTCATCGGTACGGTAGAACGGACGGAAAATCTGCTCGCGATCCTCCGGACTCACGCCCGGGCCGTCATCATCGACGTTCACCGTGATGCCGTCTTTATCCACTGAGAAGCTTACCGAAATTTTAGTATGCGAGTAGCGCAGCGCGTTACGCACGATATTCTCCAGCGCGCTTTCCAGGGCATTGGGGTTACCGTACAGCGGCCACGGCCCCGGCGGATACTCGACGGTGAACGATTTCCCCATCTGTTC…	ATGCTCTTCTGAATCAGGTGCGCTTGTACAGC	TTGCTCTTCACATCACATACTCCCAAAACGTTTGTG
41	K_pneumonia_TCS3	TCAGGCGTCATTTTTGGCAATTAATCGTTCCGGGAGCAGGAAGCTAAAGCGGGTTCCCTTGCCCACCGTGCTGTCGATTTCCAGCCGGCTGTCATGATGGTTAACCGCGTGTTTGACGATCGCCAGTCCCAGGCCACTGCCCCCCGTTTGCCGGGAACGGGCTTTATCCACCCGATAAAAACGCTCGGTCAGACGGGGAATATGCTCCGGCGCAATGCCTGGCCCGTTATCCTCGACGCTGAACAGCGCTCCCTGCGGGGTTCGCTGCCAGCTGACGCGAATTTCGGTCCCCGGCGGGGTGTGGTTCACCGCGTTATAGACCAGGTTGGAGATGGCGCTGCGCAGCTGCTCCTCATTACCCAGCACCTTGAGCTGCTCATCGACGGTGAAGATCAGCGT…	ATGCTCTTCTGAATCAGGCGTCATTTTTGGCAA	TTGCTCTTCACATAAATCTTCCCTAGCGAAAAAAGC
42	K_pneumonia_TCS4	TTAACTCTGTTTATCTTCCATCTGCTGGCGGCCAAACACCACCTCCATGCAGGCGCCGCCGAGCAGGCTTTCCCCGGCGATGATCTCTCCATCATATTGTTCGACAATTTCACGCGCAACGGAGAGCCCTACCCCCTGGCCGGGACGCAGGGTATCAGCCCGCTGGCCGCGGTCGAAAACGGCCCGGCGCTGGCTCTGCGGGATCCCCGGCCCATCGTCTTCCACCAGGATGTGCAGATGGCTGTCGGTGGTCTGGCGCACGGAAACTTCCACGAACTCCAGGCAATACTTACAGGCGTTATCAAGAACGTTACCCATCACTTCCATAAAATCGTTCTGCTCGCCGACAAAAGTGATCTCCGGCGAGATGTCGAGCGAGATATTGACCCCTTTGCGCTG…	ATGCTCTTCTGAATTAACTCTGTTTATCTTCCATCTGCTG	TTGCTCTTCACATAATGGATAACCTGCGACGTT
43	K_pneumonia_TCS5	TTATTGACTGTACTGCTTAAGCAAACTGTACTGTTCGGCGACCAGGCGGTAGCGATAGACCGGCCGCCCGGTAGCGCCGTAGTGGATAGTGGTATAGAGAATATTGATCTGCGCCAGCCAAATCAGATATTTGCGGCAGGAAACGCGGGAGATATTCACCGCCGCCGCCAGCTCATCGGTAGAGAATTCGACATCCGGATGGGCGTCAATCCACTGGCAGAGTGTGCGCAGCGTTTGCGCGGTTAACCCTTTAGGCAGCTTGCGCGCGTCGCTGGCCTCCGGCGCGCCGCCGTGCAGCAGGCGGTCGACATCGGCCTGTTCGTAATAGGGCTGGCCGGTTATTAGTTTGCGCTTCTCCCGCCAGGTGGTGAGCGCCTCTTCAAAGCGCGGAAACTGGAA…	ATGCTCTTCTGAATTATTGACTGTACTGCTTAAGCAAACT	TTGCTCTTCACATAGTGTCTCCCTTAAGCCTGTG
44	K_pneumonia_TCS7	TTACAGGCCAATCGCCTCTTTCAGGCTTTTTAAATAGCGCCGGCTCACCGGCACCGTTTGCCCGGCGCGCATCAGCAGCTCCGCCTGGCCATTCTCCTCCAGGCGAATCTCCTTCAGGTGCGCCATATTCACCAGGTACTGGCGATGGCAGCGCAGCAACGGCGTGCGGCTCTCAAGGGTGCGCAGGGTCAGTTCGGTAAAGCCCTCTTTTCCCTCGCGGTCGGTCACGTAGATGCCGCTCATCCGGCTGCTGACGAAGGCCACATCCTCCATCTGCAGCAGCCAGATACGACTGTGGCCGGTACAGGGAATGTATTTCAGCGTCTGCTGAGCATCATCCAGCAGCGACACATCCTGCAGATTACGCTCCTGGCGCAGGCGGGCGAGGGTTTTCTCCAG…	ATGCTCTTCTGAATTACAGGCCAATCGCCTCTTTC	TTGCTCTTCACATAATAGGCTCCTGATGTTAACAGG
45	K_pneumonia_TCS8	CTACAGATTCATCAGCTGGCGAAACTCTTTCACTTTACTGCGACTGACCGGAACCTGAAACTCCAGGTCACGCAGGCGCAGCACATAGGTGTTGTTGAACCACGGCTCAATTTCCCGAATTTTGCTGAGATTTACGCAATACGAGCGGTGGCAGCGGAAGAAATGCGCGGTGGGCAGTTTGCTGCAGAATTCAGTAATGTTCATCGGCATGACGAATGACTCCCGGCGGGTATAGACGAATGTCATCTTTTCATGTGCCTCGGCATAATAAATATCATGAATACTGGTGACGATGATCCGCTCATCTTTGATCAGATTGATGGTGTCGTTTTCCCGTGGCGCTGCGCTGGCTAATCCTGAAGCAGCGTTATTTTGCTGCTGCCAGGCGGTGGTCAGCTT…	ATGCTCTTCTGAACTACAGATTCATCAGCTGGCG	TTGCTCTTCACATGCACGAAATCTTTACTATGATGCTG
46	K_pneumonia_TCS9	CTACCAGTACACGCGGGCCTCGAAGCCGCCGTCGCGCGCGTTGGCAAAATCAACCTGCATGCCGTGCAGCGAGGCGATGCGCCGGACGATCGACAAGCCCAGGCCGCTGCCCGGCGCCTCCTGCCCCGGCGGGCGATAAAAACGCTCGCCAATGCGCGAGAGCGCCTGCGGGTTAATGCCTGGGCCGTTATCGCGCACCCGGAACTCGCGGGCGTTGAGCGTGATATCGACCTGGCTGCCGCACGGGCTATATCGTACGGCGTTATCCAGCAGATTGCGCACCAGCAGACTGAGCAGCAGCGGCTGGCCGGTGCGGACGATATGGCTGGCATTAAGATGCAGGCGCAGCTCAATCCCGGACTGCTGCGCCGGGTGATACATCTCCATCACTGCCGACTG…	ATGCTCTTCTGAACTACCAGTACACGCGGGC	TTGCTCTTCACATCTTATATTCTCCCTTTTGTGTTGGT
47	K_pneumoniae_TCS10	TCAGCTCTCCCTGGCGGGTTTCATCGGCGCCAGCATCCGGTGCACCGGCAGCCAGGCGCGGATCAGTAACCCGCCGCGTTCGCTGGAGCCAATCTCCAGCCGGCCGTTGTGATTGTCGATAATACGCTGAACAATCGCCAACCCCAGCCCGGTGCCGCTGGTGCTGCGGGCACTGTCGCCGCGTACAAACGGCTGAAACAGGTGCTCCCGCTGCTCAGGTTTAATCCCCGGTCCATCATCTTCTACCTGGAACCAGGCCCGGCTCGCTTCGCTGCCGCTGCTGACCTTGATCCAGCCATTGCCATAGCGGGCCGCGTTGACCACCATATTCGCCAGCGCGCGCTTGATAGACAGCGGGTGCATACGTACCGGAATTTCGCCGGCCTGCAGGGCGGTGGC…	ATGCTCTTCTGAATCAGCTCTCCCTGGCGG	TTGCTCTTCACATCGTGAGTTCAACCTTCTGACT
48	L_gasseri_TCS1	TTAAACCTCATCCCAGTTTTCTCCTTCCTCGCTAATTGCTTCATATGGCAAAGAAATGTAGAAAGTTGAGCCAGCTCCTTCAGCACTATCTGCCCAAATTCGACCATGGTGTGCTTCTACTATTTCTTTAGAAATAGCCAGTCCTAGACCAGTTCCACCTTGTTTACGAGAACGCGCCTTATCAACACGATAAAATCTATCAAAGATTTTGTTTAAATCTTTTCTTGGAATTCCTAATCCTTGATCAGAAATACTTAAGATAACGTGCTTTTGAGCCTGCAATAAGCGAACTGTGATAACGCCACCGTCAGGTGAATACTTGATAGCATTGTTCATAATGTTGTCAATTACTTGCATCATCTTGTCCGTATCAATCTCAACCCATAAGGCTTGATGAGG…	ATGCTCTTCTGAATAAACCTCATCCCAGTTTTC	TTGCTCTTCACATCAATTGGATAACCAACAAATAG
49	L_plantarum_TCS2	CTATAGTTGCCAGCTGACCGTAAAGATACTCCCGGATGGCTGGTTGTCGGTAATTTTAATGTTGGCCTGATTCAATGTGACTAACTGTTGAACGATTGCTAAGCCTAGGCCACTGCCTTCGATTGCTTGTGACCGAGATTGGTCAACGCGGTAAAAACGCTGAAAGACAGCCTGTTTTTGGTCGTCTGGAATTCCCTCACCATGGTCGGCTACAGCTAGTTCGACTGCTTGATCAGTCTGGTGCAAACTCAAGGTAATCGGTTGATCATGTGGCGAGTATTTATGGGCATTATCGAGTAAGGCCACAACGATTTGTTGTAACATTTCCGCATTACCTTGAACGTGGATGTTCGGATCAATTGCGAGCGTCAATGGTTGATCAATTGATGGCTGGTAATG…	ATGCTCTTCTGAACTATAGTTGCCAGCTGACCG	TTGCTCTTCACATGTCACTCACTTACCTTCCATT
50	R_gnavus_TCS1	CTAAAGATGTGACCCATCAACCTCAGAAAGCGTGATCTGGATAGAAAAAATTCCTTGCTCTATGGAAACTTTCACCATCCCGCCATACAAAGCGGCGATCCGCCGGATACTTTCCAAGCCGATTTGATTGCTCTCCACCGGAACCGTGCCCGTTTTGATTCCATTCCTTTGGCAGACCCGAAGGCGTTTATCCACAGCATCGATCCGCAATTCCACAGGCTGCTCCCGATCCGCATATTTTTCCACATTAGAAGCAAGATTATCAAAGATCCGCCGCAGCTCCTGAATATCGAAAGATCCATAGAATGCGGGACAATTTTTTGTATCTACGATACAGGGAAACGTATTCTCCAGAATTTCTTCCCATTCTCCCGCAAGCTGCTCCATCAGCAGCTTGCC…	CAGGTCTCACGGACTAAAGATGTGACCCATCAAC	CAGGTCTCACATACAAAATACCTCCTTTATCATTTCATG
51	R_gnavus_TCS2	CTACTTTTTGTTGGAATCTCTTTCAAGAGGAAGCATAACGTTGAAATAAAAACATCCATTTTTTACCTCTGTTGTCAAATGTCCCTCATATTTTTGAATGGTATGGAGCATGCTCTTCATTCCATATCCGTGATATCCGTTCTTCGCCTTTGTCGTAAGCGGAAGTCCATCCTCAAACTTCACTTCTCCGCACATCGGATTGACTATCTGCAGCATCAGAAAGCTTTGTCTTTCGTACAGCATGATATCAATCACTCTTTTTTCTTTGCTTTCCAGCTTTCTCACCGCTTCAATTGCGTTATCCAGAGCATTTCCAAACAATGTATACAAATCTACCGGATTCATAAAAGCCAGCAGAGATCCATCTGCCACACAGTTGATATGAATCCCGCTATTTTC…	CAGGTCTCACGGACTACTTTTTGTTGGAATCTCTTTCAA	CAGGTCTCACATATTCCGGATTATCCTCGCTG
52	R_gnavus_TCS3	TTATTTTATGGGCAGGAACACGGAAAAAGTTGATCCTTCCCCAACTTTAGACTCGACGGTAATATAGCCGCCCTGCATGGTAATGATCTCACGGGCAAGGTATAAGCCGATTCCGACCCCATCTATATCATGCACCGCTTCATCCCGATAGAAGCGTTTGAAGATCGTGCCCTGAGAATGCTCCGGGATGCCTCTGCCTGTATCCGTCACATCTATCCTCAAATACATTTCCCAATCCCGTACCCTCACCTGGATGCTGCCACCGGCAGAGGTGTACTTTACCGCATTATCCAGAATGTTAAACAATGCTTCGGAAGTCCAGCGGCTGTCATGGGATATTGTCAGATCAGATGGGCAGTCCACCGACAGGCTGATCTCTTTTTGTTCCATCGGAGCCAA…	ATGCTCTTCTGAATTATTTTATGGGCAGGAACACGGA	TTGCTCTTCACATAATCGTTCACCTCAAATATATTCTATCG
53	R_gnavus_TCS5	TTATTCAGCTTTGAAAAGAGCTTCTACATGAGCACCGCCTTGTCTGGCATTATATATTTTCAAATTTCCTCCATGCTTTTCACAGAAAATACGAGAAATATACATACCAAGGCCAAAATGCTTTAAATCATCTTGTGGATTCTTATGATAAAATGGTTCTGTTACTTTTTCCTCAGTATCCACAAATCCTATTCCATCATCTTCAACAGAAATTATAAGAAAACCATCCTTTTTCTTTATCTGCAAAGCAATACTTTTTTGTGCATATCGAACCGCATTTTCCAGTAAGTTGTCTGTCACTTCCATGACAAGTTCCTCATCCACTTTCACAATGTTTTGTTCCTGCACTCTTTCTACCTTACATAATTTACTTTCCTTCTTGGACAGCATGGCAGCTTC…	ATGCTCTTCTGAATTATTCAGCTTTGAAAAGAGCTTCTAC	TTGCTCTTCACATAAAAAATACCTCCGTTTTCGTATTGATTG
54	R_gnavus_TCS6	CTAATCGTTTTCTGATGAATCCTCCTGCATTCGGTATCCAACGCCTACTTCTGTAAAGATATATTTAGGCTGTGCAGGGTCTTTTTCCAGCTTTCTTCGGATATTTGCCATATTGACGCGCAGGATTTTATTGTCGTCGTCTGCGTATGGTCCCCAGACATTGGAAATGATGGCGGCGTATGTCATGACTTTTCCGGAATTCTGTGCCAGATAGGATACAATTTTGTATTCAATAGGGGTCAGATGAACCGGCTGTTTGTCTAAGGTCAGTTCCCGTTTGGAAAAATCCAATACCAGATCTTCGTAGCGATAGGGCCGGATATAAAGAGAATCTGTAGTATATAAGCGGTTGCTGTGTCTTAAGGAGGTACGGATGCGGGCAAGCAGTTCTGAGGTTCC…	CAGGTCTCACGGACTAATCGTTTTCTGATGAATCCTCC	CAGGTCTCACATATTTCTCCTCCTCAATCTCAATTTT
55	S_enterica_TCS3	TTATGCCTCTTTTGTCGTCCCCTGGACGCGAGCCACAGGAACCGGTAGCCAGGCGCGAATCGACAATCCGCCACGCTCGCTGGTGCCAATCTCCAGCATCCCGTTATGGTTATCGATAATGCGCTGCACAATCGCCAGCCCCAGCCCTGTGCCGCTGGTGCTACGGGCGCTGTCGCCACGCACAAAAGGCTGGAACAGATGTTTACGCTGCTCCGGCTTAATGCCCGGCCCGTCATCTTCTACCTGAAACCAGGCGCGATGCGACTCGGTGCCGCTGCTGACCTTAATCCAGCCGTTGCCATAGCGGGCAGCATTGACCACCATATTCGCCACCGCGCGCTTAATCGAGAGCGGGTGCATTTTCACCTGGATGCTGCCTGCCTGAAGCGCAGTGTTAAT…	ATGCTCTTCTGAATTATGCCTCTTTTGTCGTCCCC	TAGCTCTTCACATCTCGTTGATTTACCTTTGCTGTCG
56	S_enterica_TCS4	TTAGGTTCGCTTGTACAGCGGTAGCCACAGCGTAAGCCGCAACCCACCCAGCGGGCTATCGTCAGCCTTCACCCAGCCGCGGTGCTGCTGCATGGCGCTTTCGACAATCGCCAGCCCCAGCCCGGTGCCGCCAGACTCGCGGTCGCGCGCCTCATCAGTGCGATAGAACGGACGGAAGATCTGCTCGCGGTCTTCAGGGCTGACGCCCGGCCCGTCGTCATCGACCGTGATCGTAATACCGTCTTTATCCACCGAGAAGCCGACTTCAATCTTCGTATGTGAATAGCGCAGCGCATTACGAACTATATTTTCCAGCGCGCTTTCCAGCGCGTTTGGGTTGCCATAGAGCGGCCACGGCCCCGGCGGATAATTTACCGTTAACGACTTGCCCATCTGTTC…	ATGCTCTTCTGAATTAGGTTCGCTTGTACAGCGGTAG	TAGCTCTTCACATCGCTTGCTCCCAAAATCTTTTC
57	S_enterica_TCS5	CTAACGGCTGAGTTTAGCCAGCAGCGTTTTGCGCGTAATGCCCAATTGACGGGCGGCTTCCGTTTTGTTGCCGCCCGTTTTTTCCAGTGCCGCCAGAATCACCTCTTTTTCAACGTCCACCAGCGGTTGGATCTCACCACTGTATTCCGTTTTTATCGGCGTCGCGGCAATAGCGAGAGGCAATTCGCGTTCAGAAATGTATTCTCCCGTCAGCAACACCACCGCCCGCTCGATAGCGTTTTCCAGCTCACGGATATTGCCCGGCCAGTCGTAGTGGATCAGCAGATCCATCGCCTGCGGCGTAAACCCCTTCACCACTTTGCGGTTACGTTCGGCAAAACGCCGCAGAAAATGGTCTGCTAGTAGCGGAATATCTTCCCGACGCTGGCGCAAAGAAGG…	ATGCTCTTCTGAACTAACGGCTGAGTTTAGCCAG	TAGCTCTTCACATTTTGCGTTCTCCTGTTGCTC
58	V_cholera_TCS2	CGATGTAATTTACGGTACGTTCGTTCTGGGCGTCCCACCGTACCATAACTGAGATCGGCCTCCAACTCTCCAGCAGTGATAAGATACTCAAGATAGCGTCGGGCTGTTGTGCGGCTAGCCCCAATTTTTTCACCTGCCTCGTCCGCCGTCAGCATGGTAGCCGTTTGAAATAGCAACCGAATCTTATCCAATGTCACGGCGTCAATGCCTTTCGGTAAACGTTGCGGTAAGGCTTCTGAGGAATGTGTGGTGAACATTTTGTCGACTTTCTGCTGATCAAAATCCGCCAACTGTTTTAGCTCAGCTTGCCGCATTTGGTATTTTCTTAGTGCGGTTTCCAGCCTTGGAAACATCACAGGCTTGAGCAGATAATCCACCACACCACCACGCATCGCTTGT…	ATGCTCTTCTGAATCAGGATGTGTGACGATG	TTGCTCTTCACATGTCTCTATTCCTTCTGAC
59	V_cholera_TCS3	TTATTGAAGCAGCAAGGTCTCGCGAAGTTTCGCTTCATTTTTGGAAGGCAGGAAGATACTGAAAGTGCTACCCACGCCCAATTCAGACTGCACTTTAATTTCTCCGCCAGACTGGCTAAGCAAACTTTGTGAAACCGAAAGCCCAAGCCCTGTCCCCTCACGTTTGGTGGTATAAAACGGATCGAAAATACGTTTGAGGTTTTCTGGCTTAATGCCACAACCTTGATCTTCAATGTGGATCACCGCTCCGCGGTTTTGCCCCTCTTCAACCCAATCTTCGCTACGTATCGTGATGCGGCCTTTGCCGTTCATGGCATGAATCGCGTTCATCTGTAGGTTAACCAGAATTTGCAGCAGTTGATGGCGATTCACCTCCACCGAATTGTGCGCTTTCAGTTC…	ATGCTCTTCTGAATTATTGAAGCAGCAAGGTCT	TTGCTCTTCACATTGTGAATTCCATGACG
60	V_cholera_TCS4	TCATCCTTTCGCCACCAACCGCTTAGGTAAAACAAACGAAAACTTACTGCCGACACCGACTTTACTGTAGATATCCAAATGCGTGTCATGGTGTGCAAGCGCGTGTTTCACGATCGCGAGTCCCAAACCACTACCGCCCGTATCACGAGAGCGGGCTTTATCGACGCGATAGAAACGCTCCGTTAAACGGTGTAAATGTTGCGGCTCGATCCCCTCGCCTTTATCTTCCACTTCGAGGCAAGCGCCTTTGCCAGTGCGATACCAACGCACATCAATTTGCGCGCCCGGCGGGGTATATTTAACCGCGTTATACACCAGATTCGAAATCGCGCTGCGCAGCTGATCTTCATCCGCCAGCACCTTAAGGCTCTTATCCACCTCAAAATGCAGCTTATGCTG…	ATGCTCTTCTGAATCATCCTTTCGCCACC	TTGCTCTTCACATTGTTGTTTTCCCTTGGTTAG
61	V_cholera_TCS5	TTAGTTGAATCCGTTTAATCACTGAGAGTGTAGCCATAAAGCAACAAGAAGAACTCATCGATAACCGATGATAATAGTGTAGAAGTGTAGAGAAGTTACTGAGTTTAGCGAACAGCATTTTCTTATCTGGTTAAAATCGTACCTGATGTATTTTTCGAACACTATGCATGGCGCACATCATTGCATAATGCCGATCGTGTGAACAGTACCTATGAAAAGAAAAAATACTCGTCGTGCCACATATACAGAACTCTATTTTGATAAACATTCCGTTTTCTGACAGAAACAAACAGAAATATTCGTTTTACTGATGATATTTTCAGTTAGTATTGGACGTTTGTTCCTTGATGGATAAACCGTAAATACGAGGTCCCCATGTCTAACCAACCCAGTCTCTAC…	CAGGTCTCACGGATCACTGCTTGTTTACTGGCA	CAGGTCTCACATATTAGTTGAATCCGTTTAATCACTGA
62	V_cholera_TCS6	TCATCTAGGAATATTTCCTAGTTTTTCGCTGGTTATTGAGCGTTTTGTGGGTAAGTTAACAATTATTCGCGTGCCAGTTTGGAAAGTGGATGAAGTCATCTTTAATTGACCGCCGAGTGCGGATACACGCTCACTCAATCCTTTTAAGCCGTGCCCACGCACCCGCCAGTCGGTAGGCAAACCAATGCCATCGTCTTTGACTTCCAAAACCATTTCACTTCCCGGAAATAGGCTGATGTGTACGCGGGTGGCTTTGGCATGTTTGCAAATGTTGTTCAGCAACTCCTGCACAATCCGATACAGAGTGACTCGCGTGGTATCGTCCAGCTTTTGCGGATTGACCCCCATATTGAGGCGAACTGTCATACCTTGTTCGGCAAAACGCATTTCTTGCACCAG…	CAGGTCTCACGGATCATCTAGGAATATTTCCTAGTTTT	CAGGTCTCACATAAGTGCAGCCTATTTCTGAC
63	Y_enterocolitica_TCS1	TTAATCTGCCGCAATCCAGCGCGGCACACGTAGTGTAATCACCAACCCACCCTGCTCACCGTTTCTTGCTTCAACCTGCCCACCATGAGCCAAAATCACCTTACGAGTAATAGCCAGCCCTAAGCCGTAACCTTTACCCGACATTGCCGACTTAACGCGCACGAAGGGATCAAAAATACTGGATAACTTGCTCTCATCAACACCAGGCCCCTGGTCAGAAACCTGAATCTGGTAACTCTTATCAACCTGTGAAAGCAGCACTTTCACCTGTTGGCCGTGAGTTGAGAAACGCAGTGCATTACGGACAATATTGTCGATCGCCCGCCGCATCAGCTCGGCATTCCCCTTGACGGTATAATCATCTGACGGTGATACCTGCAGCAGAATTTCAACCCCCGG…	ATGCTCTTCTGAATTAATCTGCCGCAATCC	TTGCTCTTCACATAATCAATCAACGATCCTTGAAC
64	Y_enterocolitica_TCS2	GGCCTATTTGGCTATTTTATCGGATTTAATAAGCTGACTAATTCGGCCAGGCTATTGACGGCCATTTTTTCCGTCACTTTGGCGCGATGGACTTCGACGGTACGAACGGAGACACAGGCTCTATCCGCGATATCGCGATTAATCAAACCTTGCATTACCCATTGGGCAATCATCTGTTCCCGTGGGGTCAGTGAGGCATAACGCAGTTGTACCTGTCGGCGGGTGACAAGCTGTTCCGATTGTACCAAACCTTGTTGTAATGCCGCGATTAACGGTGCTGTCGCGACCGGTTTTTGCAGGAAATCGACGGCCCCTAATTTCATTTGTTCAACCGCTTGTGGCACTTCGCCGTGCGCGGTGAGAAATATCACCGCCAGCGTACTGTTTAACTGGCGCATC…	ATGCTCTTCTGAAGGCCTATTTGGCTATTTTATCG	TTGCTCTTCACATATTTTCTCACCCTCTTCTTG
65	Y_enterocolitica_TCS3	TTATCGATCTTGATCCGCAGACAATGAGTAAGCGCCTTTCACCGGCCAACAAAATCGGAAACTGGCACCGCCCAGCGAACTGGCATCGACGGAAATGCTGCCCTGATATGCTTGCGCGATGGAATGGACGATTGCCAGACCTAATCCACATCCACCTGTTGCGCGATCACGGCTCGGATCTAAGCGGACAAACGGCTCAAATACGCGTGCGCGTTCTTCTAAAGGAATGCCCGGCCCGTCATCTTCAACTTGTAAACATGCATTATCGCCGTCAAACCACAAACCAATGCGTAATCGCTGAGTCGAGTAGCGCAGGGCGTTGTTGACCAGATTATCCAATACTCTTTCCATTAGGCGCAGATCGACTGCGCCAAAGTCGCCGCGATGAGGTATATCAAG…	ATGCTCTTCTGAATTATCGATCTTGATCCGCAG	TTGCTCTTCACATCCCTCAGTCCTTAG
66	Y_enterocolitica_TCS5	TTAGGATTTGACTGCATTCTCGGTTAAAACAGTCGGAACAATCAACCGATTCGGTAAGGTAAAGATAAATCTCGTCCCCAGACCGATTTCACTCATCACATCCAAACGCGCATCGTGATGGCTCAAAGCATGCTTCACAATTGCCAACCCCAAGCCACTACCACCGGTTTGCCTTGAGCGGGCTTTGTCCACCCGATAGAAGCGCTCGGTTAGGCGTGGCACATGTTCAGGGCCAATACCCGGTCCATTGTCACTCACCTGAAATTGCGCCCCTTGAGGTGTTCGCTGCCAGCACACCTCAATTTTGGTGCCATCAGGAGTGTGATTTACTGCATTATAAACCAGATTAGAAACCGCACTGCGCAGTTGATCCTCGTTACCGAATACCTTCAATTGCTC…	ATGCTCTTCTGAATTAGGATTTGACTGCATTCTC	TTGCTCTTCACATAAATCTCCCGCTCG
1	acrZ_promoter	TAAGTCATAGAGCTGAATCAGTCGCTGACCATAGCGGGTCAGTACTGCGCCGCCGCCACCTTTACCGCCTGTTGCGCGCTCGACCAGAATATGCTCACTTAACTGATTCATCTCGTTAATGGCATCCCAGGCGCTTTTATAGCTAATACCGGCATCTTTCGCTCCCTGGCTAATGGAACCGGAAAGCGCAATGTGTTTTAGTAGCGAAATGCGGCGCGGGTCGGCGAATAATTTTTGTTGGAGCTTAAGGGTGAGAAGGATTTCGGCCTGCATAACAATGTCCTGGCAAAAGTCTTATTGTGACGGAAAACGAACGCCACGCAAAGCTGACCGCACAAAAGGGGAGTGCTTTTCTGTGCTTAGCGGTTAGAATAGTCTCATGACTATATCTGGAGTTGA…	TTGCTCTTCACATGGTCAACTCCAGATATAGTCA	ATGCTCTTCTGAATAAGTCATAGAGCTGAATCAGT
2	alaE_promoter	AATAAAGAAAACCTTTTAACGCCAAAACAAAAAAAGTATTTCGTCGCGTAGTGTAAGCGATCACTTATTATATTTCCACAAAATTTAATCTATTTACAGTCCTGCGCGAGATTATTTCAGCTGTTATTTTCTGAAACTCTCAGAATAATTTCAAGATTATATATTAGCCATTTTGATGAGTAATTTAGATTATTGGTGAACAGAGCGGCGCTCTCTGCTCGCTAATTCCGCAAGCCTGACAAAATCAAAGTGAATAAAAATGCAATATAACAGAATAAAAGAAAACATCCATCACTGGTGCTTTCTGCTGTTAATGTACATTGTCTGGCATAAAAAATGCTGAAAATGACCCAGCTACTACATACACCGAATTCTCTACGCTTATAGCGTTACCTCACC…	TTGCTCTTCACATGCTAATGCTCCTTAATAAAAGC	ATGCTCTTCTGAAAATAAAGAAAACCTTTTAACGCC
3	aspS_promoter	TCGGCAGTATGTGGACCACCGGCAAAAGGTAAGATGCCTTCTTGTAAATCGATCACCACCAGCGCAGTGGTTTTAGCATTAAGTTCAAGCATAATGACTCCTGAAAAAACAAAATCGTGCCTCACACCTTAATGCGATTAGCCGATGGCGGAACGACAAATTTTGTTAATTTTTATGAGTTCGGGCAACACCTTTATAGCAAACTGGCGTAGAGTCTGATTTCAGGCCCGATATAAAGTGGTAACGAGGCGTTCCAGCGCGGGCCAGGCTCTTACGGTGCGGCAGAATTTCCAGTATAATAGCCGCCTTTTTTCATTCAGTTGTGACATACAGCTAACGCTGCGACTTGGTCACCTGCGCAGCAGGGGGCATCCGCCGGCAGCTAAGTTAAGGGATATC…	ATGCTCTTCTGAATCGGCAGTATGTGGAC	TTGCTCTTCACATGAGATATCCCTTAACTTAGCTG
4	atpA_promoter	ATCTTCATGGTTCTGACGATCGTCTATCTGTCGATGGCGTCTGAAGAACATTAATTTACCAACACTACTACGTTTTAACTGAAACAAACTGGAGACTGTCATGGAAAACCTGAATATGGATCTGCTGTACATGGCTGCCGCTGTGATGATGGGTCTGGCGGCAATCGGTGCTGCGATCGGTATCGGCATCCTCGGGGGTAAATTCCTGGAAGGCGCAGCGCGTCAACCTGATCTGATTCCTCTGCTGCGTACTCAGTTCTTTATCGTTATGGGTCTGGTGGATGCTATCCCGATGATCGCTGTAGGTCTGGGTCTGTACGTGATGTTCGCTGTCGCGTAGTAAGCGTTGCTTTTATTTAAAGAGCAATATCAGAACGTTAACTAAATAGAGGCATTGTG…	ATGCTCTTCTGAAATCTTCATGGTTCTGACGAT	TTGCTCTTCACATAGCACAATGCCTCTATTTAG
5	azuC_promoter	GGGCATGCTGCAAAAAAGCCTGGTCATAAACTAACCGTACAATACCTGTTGCCGCGTCAACTTCGCTCACATGGGCTTGGCGAGTAACCGTACACCCCGCCAGCGTTATTAATGAAAGAGTCAGAATCAGAAGTCTCATGGTCCAGCCAGAAGAGTAAGAGAAAGCACTATTTTACGCGTTACAGTGCTGCGACAATGGCCGGAAAAGACGCCTGGCAGGCGCTATTTCTTGCCATCTGTAGGTGTCAGAAATAGGGGGGCTGTTTTTTGATTATCATTTTTATAACATTAAAGGGGTATTTATGTGATTTGTATCACATAAAGATTGATTTTTGTGATGGTTGTCATATTATAAGCGCAAAGACAATAACACCTGTATAACAAATGGTCGGAGTGCCG…	ATGCTCTTCTGAAGGGCATGCTGCAAAAAA	TTGCTCTTCACATCGCGGCACTCCG
6	btsT_promoter	CACAATTTTGATACGTTTTAACATGGTTTCTCTTTCCTGTGGACCGATGCAAGATTTTCGGCCTGGAAAGGAAAAACTTTATGAATATCCCGCGGAGATTACGCCGAGTGAATTTTATTCACACTCTGAATTTAAAAAGCCATTATTTACATAAATTATTCACAATATAAATATGTGATATGAATCACATATTTATCGTCACTTAAACGACGCCTTTGCCGCTCAACCGCAAAACTGACCGCTTACATCCCTAAAATAACCACTCAGTTATTTACCTTACTTTACGCGCGCGTAACTCTGGCAACATCACTACAGGATAGCGGTCAATTTACCTCCTCAAACGCAACGCAAACCTAGAACGGCTTCGGCCAACTATTAATCAATACATGCCAGGTTTTA…	ATGCTCTTCTGAACACAATTTTGATACGTTTTAACATG	TTGCTCTTCACATAGTAAAACCTGGCATGTATTG
7	cfa_promoter	ATGTTATCAACAGTAGTGCTGGTCGCGCTGGGTTACATGATGCAACGTTGTGAAGAAGTTGGCTGCCAGAATCATGGCAATGCCGAAGTCGCTCATAGCGAATCACACTGATCTATATCGATATACTTATACTTAGGCTGCTAACAAAATTTTGTTGTATGATTGAAATTAGCGGCCTATACTAATTTCGAGTTGTTAAAGCTACGATAAATATTATGTTTTTACGGGGACAGGATCGTTCCCGACTCACTATGGATAGTCATTTCGGCAAGGGTTCCTCCTTTCCCTCTGTTCTACGTCGGATTATAGACTCGCGGTTTTTTCTGCGAGATTTCTCACAAAGCCCAAAAAGCGTCTACGCTGTTTTAAGGTTCTGATCACCGACCAGTGATGGAGAAA…	TTGCTCTTCACATAGTTTCTCCATCACTGGTC	ATGCTCTTCTGAAATGTTATCAACAGTAGTGCTG
8	dnaG_promoter	AAAATTCCGCACCATTTTGAAATAAGCTGGCGTTGATGCCAGCGGCAAACCGAATTAATCAAAGGTGAGAGGCACATGCCGGTAATTAAAGTACGTGAAAACGAGCCGTTCGACGTAGCTCTGCGTCGCTTCAAGCGTTCCTGCGAAAAAGCAGGTGTTCTGGCGGAAGTTCGTCGTCGTGAGTTCTATGAAAAACCGACTACCGAACGTAAGCGCGCTAAAGCTTCTGCAGTGAAACGTCACGCGAAGAAACTGGCTCGCGAAAACGCACGCCGCACTCGTCTGTACTAATTCCCCGAGAGCGTTGCTCTCCGATCAGACCGAGTTGTAGTTGTAAGGCCGTGCTTCCGAAAGGAATGCGCGGCTTATTTTCGTTTATGAATTGCTAAAAATCGGGGC…	TTGCTCTTCACATAGGCCCCGATTTTTAGC	ATGCTCTTCTGAAAAAATTCCGCACCATTTTGA
9	dtpA_promoter	AGAAAAGGGGTAACACCGATTACCCCATTGATAACCTTTCTTTATCCTCTTTTAAAACATCTTTTTAACGTCAATGATGCCATTGCTTAGCGTTATCATCAGGTAATCCGTTTGCGGATAACCAAAAATGCAGGTTAATTGTTTTTTTAATAGCGAAATTTTCTATTCATTCGTGATCAAGATCACGATGCTGTCGCAATGTAAAAACATTGCAAGAATCAGGTTAAAATCATTTAAATTTACACACGCAACAAATATTGACCTACAAAACATTACACTGGCTATTTTTCAGAAACTGGACTATCTCACTAGTAAAAACGCTAAATAGCAGAACATATCGCCGTTAAGCCATCACCCCCCTCTCAGTGCAGTGAAAAAATCTGCCGTTACGTTTTTTGA…	TTGCTCTTCACATTTTTACCTCTTTTTTTACATCCCA	ATGCTCTTCTGAAAGAAAAGGGGTAACACCG
10	elfD_promoter	AATTGATGTGCCAATTGAATTAAAAGATTGTGATACTACCGTAACAAAAAATGCAACGTTCACCTTTAATGGCACTGCGGATACTACTCAGATTACAGCGTTTGCTAACCAGGCCTCATCTGATGCTGCTACAAACGTGGCCCTGCAAATGTATATGAATGATGGTACAACGGCCATCACGCCAGACACAGAAACCGGGAACATTTTGTTGCAGGATGGAGATCAGACGTTGACTTTTAAAGTTGATTATATCGCTACGGGGAAAGCGACTTCAGGTAATGTGAATGCGGTAACAAATTTCCATATTAACTATTATTAATAGAACTCATTAATTGTTTTATTAATTAGTACCCCTCCAGTGTTCTGGAGGGGATATTCATATTTTTTAAGAGTGACTAT…	TTGCTCTTCACATAAATAGTCACTCTTAAAAAATATGAATATCC	ATGCTCTTCTGAAAATTGATGTGCCAATTGAATTAA
11	fdnG_promoter	ATACGCGGAAATCCAACCGTGAAGATTAACAGCAGCCCGCTTAATGAATAGATAGCAGCTGCGCCGCCGACCGGGCCGAGCCCCTCACTGACACCGCGAATCAATCCTACCATCGTGCTCCACAGGACGATCGCTATCAGCCCTATGAGCGTTGCTTTTTGTCGTGTCATGCTCGCTGTTTTGTCTCTCTTGCCGTTAAAAATTAAGCTGAATTTTATAGCATTTTTTTAACTGGCCTGTCAGGCAGTGGTGCGTTTTTCTACCGCTATTGAGGTAGGTCAATTTGCGAAGGCGGATTATTTTGTGGCAAACAGATGTTCTTTTTGATTTCGCGCAAAAAGATTCAGAATTTTACTGTTAGTTTCCTCGCGCAGTAATACCCCTGAAAAAAGAGGAAAG…	TTGCTCTTCACATTGCTTTCCTCTTTTTTCAGG	ATGCTCTTCTGAAATACGCGGAAATCCAACC
12	fdoG_promoter	AAAAACCGAGCGCAAAGTACTCAAGGTCTTTGGGCGACGCCATCATCACCACATGCGAAATGCCGTTGTAGACCAGCGCAACGGGAACTTCTTCCGCGACCTCATCTAACCGTGGGTGTTGTAAATCATCACGCCGCCATAACTCAATTTGACGAACACCTGTGATATTTGTCACATTTTCGATTTCTTTTCGCTGTGTTTTTTTCACTTTCTCTTAACCAGATAAGAACACACACACCAACATTATGGTATTCTGTTACAAACCCTTCCTGGATGGAGGGAAATTGAGCCAATTCTGGACCTTTGCGGCCCCTTCCGCAAAGAAAAATAACTCCCACTCCCTGCACACGCAGCAAGCGAATGTAAATGGGACGTGACAATGTCGAAACAAGGAGCAAT…	ATGCTCTTCTGAAAAAAACCGAGCGCAAAGTA	TTGCTCTTCACATGGATTGCTCCTTGTTTCG
13	fimA_promoter	TTTAACTTATTGATAATAAAGTTAAAAAAACAAATAAATACAAGACAATTGGGGCCAAACTGTCCATATCATAAATAAGTTACGTATTTTTTCTCAAGCATAAAAATATTAAAAAACGACAAAAAGCATCTAACTGTTTGATATGTAAATTATTTCTATTGTAAATTAATTTCACATCACCTCCGCTATATGTAAAGCTAACGTTTCTGTGGCTCGACGCATCTTCCTCATTCTTCTCTCCAAAAACCACCTCATGCAATATAAACATCTATAAATAAAGATAACAATAGAATATTAAGCCAACAAATAAACTGAAAAAGTTTGTCCGCGATGCTTTCCTCTATGAGTCAAAATGGCCCCAAATGTTTCATCTTTTGGGGGAAAACTGTGCAGTGTTGG…	TTGCTCTTCACATGCTGCTTTCCTTTCAAAAAA	ATGCTCTTCTGAATTTAACTTATTGATAATAAAGTTAAAAAAACAAAT
14	flgM_promoter	CTGGCAATGTCAAACTGAAACGCGGACGGCTGGATACCCTGCCACCGCGTACGGTGCTGGATATCAATCAACTTGTTGATGCCATTAGCCTGCGCGATCTATCACCCGATCAACCTATCCAGTTAACCCAGTTTCGCCAGGCATGGCGGGTAAAAGCGGGACAACGCGTCAATGTGATCGCCAGCGGTGATGGGTTTAGCGCCAACGCAGAAGGTCAGGCGCTGAACAATGCAGCCGTCGCACAGAATGCGCGGGTGCGCATGGTATCGGGACAGGTAGTCAGCGGCGTTGTTGATGCAGATGGGAATATTCTTATAAACCTGTAAGCTGTTAAAGATTACCCGTCCCTTGCCGATAAATAAGCAACACATGATAAAAGCGCCCTCAATGAGGAATAAA…	ATGCTCTTCTGAACTGGCAATGTCAAACTGAAA	TTGCTCTTCACATGGTTTATTCCTCATTGAGGG
15	ftnB_promoter	GGTTCTCTCCAGCTTTAGTGTCGTTTTGTGTAGGGCAAAAACGAATGACATTCGTTAAATTAATCGGAAAACAAAGCATTACCTTTTAACTAAAAGATAAGTGACTGTGTTGACATAGTTTTAGCGAGAAATTAATTCTCCATAGGAGAGCAATATCACATCGCAGAATTACAGTGAGAACGTGCATAAATTTAGCGGGAAAAGACATAAGGGAAAGCCAATTTGTCAGACAAATTGTCGAATGCACAGCAGATTAATCCATAAGATTAGCCTGGAAATCCTTGTTGTCTTTGGTACCCATGCGGGATGTCTTCTTTTTAACCAGTCAATAGGCCGCATTACCTGGCGTTGAGTTTTTGAAATGGTGTAATAACCGCAACTCAAAGATGTGGAAAATGC…	TTGCTCTTCACATACCTAATATCCTTATATCCAGAAGT	ATGCTCTTCTGAAGGTTCTCTCCAGCTTTAGT
16	fucP_promoter	TAGCTACCTCTCTCTGATTCAAAACAGGGCAATAATGTTGTTCCTTTCACACTATTGAATTAGCCGTTTAATTACCCACCATCTTCTTCCTGATTAACAAGAAAGAAATTCACAAGCTTATATTTTGTGACCTGGTTCAACTAATCACAGTAAATAACTGCAAGTTCTCTTTTTATAACCCCATTAAAAATGACCGCTCTTAAAAATATTTATCAAAACGGTCATTTTTCTATTCCTCCAAGCCCGGAATGACCGTTTTCGGCACAAACAATTAATACGGTCATCTGATTTGTGTTTTTTATGATTTATTTTCTGAAACGGGCATGAAATTTCGATTATTAAAGTGATGGTAGTCACATAAAGTCACCTTCTAGCTAATAAGTGTGACCGCCGTCATAT…	TTGCTCTTCACATAGCATCCTCTTAGGTTCAG	ATGCTCTTCTGAATAGCTACCTCTCTCTGATTC
17	gatA_promoter	ACGTAAAGCGTTCAAGAAATCGATGGCTGACGGCGTGAAACTGATTAACGCCGTGCAGGACGTTTATCTCGATAGCAAAATTACTATCGCCTGATACGCCTTATACGAACAACACCACCCCGTAGGACGGATAAGGCGTTTACGCTGCATCCGGCAACCTATGCCTGATGCGACGCTGAAGCGTCTTATCATGCCTACATAGCACTGCCACGTATGTTTACACCGCATCCGGCATAAAAACACGCGCACTTTGCTACGGCTTCCCTATCGGGAGGCCGTTTTTTTGCCTTTCACTCCTCGAATAATTTTCATATTGTCGTTTTTGTGATCGTTATCTCGATATTTAAAAACAAATAATTTCATTATATTTTGAAATCGAAAACAAACGACAGGATATGA…	ATGCTCTTCTGAAACGTAAAGCGTTCAAGAAAT	TTGCTCTTCACATTTTCATATCCTGTCGTTTGTT
18	gldA_promoter	AATACCGCCCGATACCACGAAGGGAATCATGTGTGAAACGCCCGTCATTAAATGCTGACGGGTATTTTTCAGGATCTGCACCAACTCATTCATAAGCTGCTCCCGGGCTTGCGAAAGCCCATGTCCATATTTTTGATGGAGGAAACAATAGGCAATCGCAGGCGGAGCAAACAGTGGATAAAAAGGCCATTTACTGGACTTTTGTAATATCAGTACAAAAATGCGATCCGCCTCATAACTTGCGATAAACCGGAAGCATGCCGCAAAACAGCGTCTTGTGAGACGCGTCGCAAATTGACGGTTACATTACATTTGTCCAGCTTTTGGCAGATTTGTCACATGGCAGGCCGTTGCCGTGCGCTCTTATCCTGTAAACAGAAAACCGTACCGGGAGAGAGG…	ATGCTCTTCTGAAAATACCGCCCGATACC	TTGCTCTTCACATTGCCTCTCTCCCGG
19	glgS_promoter	GGTCAAGATGTGCATCAAGAGCACCGGAGAGCATGTGACCGCAGATAAGCGCAAAAATTTCTAACAGGCCGATCAACAGTACAAAGGAAATAGCGAAAAGATAAGGGGTGTTATAGTCGGCGAATAAAATCATATATCACTCCAATGTCCATTTAGTGACGCAATATTTACTTTGTAATAGTTTCCTTGCTTACATTTATCTGTGTTAATAATAACACAGGTTAGAGAAGTTCTGGAAGAGAAAGTCTTTTAATATGGTTTTTTATTTTTCACTAAAAAGTGTGATCGGGGACAATATATTTACGCACGTTATGTTTAAAGGCACTACACTGATTGGGGAATACTGAAATCAGAAAAAGCATATGGCCTTAAAAGGTATGCGATAACCGGAGGATGTGC…	ATGCTCTTCTGAAGGTCAAGATGTGCATCAAG	TTGCTCTTCACATAAGCACATCCTCCGG
20	gltA_promoter	ACGATAACAACATTTATTTAATTTTTAATCATCTAATTTGACAATCATTCAACAAAGTTGTTACAAACATTACCAGGAAAAGCATATAATGCGTAAAAGTTATGAAGTCGGTATTTCACCTAAGATTAACTTATGTAACAGTGTGGAAGTATTGACCAATTCATTCGGGACAGTTATTAGTGGTAGACAAGTTTAATAATTCGGATTGCTAAGTACTTGATTCGCCATTTATTCGTCATCAATGGATCCTTTACCTGCAAGCGCCCAGAGCTCTGTACCCAGGTTTTCCCCTCTTTCACAGAGCGGCGAGCCAAATAAAAAACGGGTAAAGCCAGGTTGATGTGCGAAGGCAAATTTAAGTTCCGGCAGTCTTACGCAATAAGGCGCTAAGGAGACCTT…	ATGCTCTTCTGAAACGATAACAACATTTATTTAATTTTTAATCA	TTGCTCTTCACATTTAAGGTCTCCTTAGCGC
21	gmk_promoter	GTAGTCATCGTCCCACTGTTTTATTTGCTGTTGCAGGCGGGAAATTTCTTCCTGTGCTCTGGCTGGCGACCAGGCCGGACAGACCGCCCACACAGATGATTGCCAGCACAAGATACCTATTAATATCGCCATCCATACTTTCATCATCACCTCCGCTGTAGATAGTCAGGCAGATATACAACGTGATGAAAGCAAAGCCGAGTGGCAAAAACGGAGTCTGCGAGGACGCTTCCTGAAAATCGTCTTTATTGCAGTGAATGACAGGCAAATGCGGAAGCAGCTACGCAAAACGCAACAACTTTGCGCAAAAAGTGTGAGCAAGGGCTACGTCACATGGCCGCGCCGTGTATAATAAGCTCGTATGTAGGCTTTATTTCGCTAATCACATACGAAAGATAC…	TTGCTCTTCACATGAGTATCTTTCGTATGTGATTAGC	ATGCTCTTCTGAAGTAGTCATCGTCCCACT
22	hha_promoter	TACAACGTGTAATCACTAAGGCCGCGTAAGCGGCCTTTTTTATGCATAACCTACGAACATTAAGGAGTAATTGAACCACCAACTCAGGATCTCATACGAAAACCAGTATTAACCACGGATAAAATTCATAAAAAATACTGATTGTTAGTTAATTTATATTAAGTAGCGCTAATAGATTTAATAATCCATAATCATTTAGAGGCTATTCTTAATTATTTGCGGTAATTCTTTATTCATTCCTCGGTTATTACGTCATATTCAGAGCAATCCTGGTATTAGTGTCACCAATTTCATCTGGCGATAATCCTGAAATGTTATGAATAGTTCGAGCAAACTGCTTTTACCTGCTGCGGGTTAGTGCTAGTATGAAAAAGTGAGTCCTGTCCCGCTTCCTTCCTA…	ATGCTCTTCTGAATACAACGTGTAATCACTAAGG	TTGCTCTTCACATAACGCGTCCCCTTCTTA
23	hybO_promoter	AAATTCTGTGCCGATTATAAACGCGGTTTTGTATTAGGCTACTCACACCGGATGTACGAAAAGACCGGAGATCGCCAGCTTAGCGCCTGGGAAGCGGGTATTCTGACGCGCCGCTATGGACTGGATAAAGAGATGGTAATGGATTTCTTTCGTGAGAATAATTCCTGTTCTACGTTGCGCTTTTTTATGGCCGGTTATCGCCTCGAAAATTGATCAAACATACGTATTATCTTGCTTTAATTAATTACACTAATGCTTCTTCCCTTCGTTTTAGCGCCCCGCCGCAGTATCATGATATCGATAACCATAATAAATGTGTGGTAAATGGCGCATCGATCGCATTATTGATTTTGCGATTGAGGCAAAATATATGCCAGGTCTTCGCAACGGAATAACTAT…	ATGCTCTTCTGAAAAATTCTGTGCCGATTATAAACG	TTGCTCTTCACATTTATAGTTATTCCGTTGCGAAG
24	ibpA_promoter	TTCTTTCCCTCCGGTATGGGACATCACGCTGGAGCATCCTCCGAGTAATGTCATTCCGCTGCATATCATGAACGCTAACAACACATTTCTTATCATAATAAATTCATCTGTTGATCGTGGGTGTTGGCCTGATGAGTTATAGCGATCCCTTGCTGAAAATAACATCATCATTACGTCGCACTGTGGCGGCTATCGCACTTTAACGTTTCGTGCTGCCCCCTCAGTCTATGCAATAGACCATAAACTGCAAAAAAAAGTCCGCTGATAAGGCTTGAAAAGTTCATTTCCAGACCCATTTTTACATCGTAGCCGATGAGGACGCGCCTGATGGGTGTTCTGGCTACCTGACCTGTCCATTGTGGAAGGTCTTACATTCTCGCTGATTTCAGGAGCTATTGA…	ATGCTCTTCTGAATTCTTTCCCTCCGGTATG	TTGCTCTTCACATAATCAATAGCTCCTGAAATCAG
25	ibpB_promoter	TAGACGAAAACCATTACCGCATTGCTATCGCTGTGGCTGGTTTTGCTGAGAGCGAACTGGAAATTACCGCCCAGGATAATCTGCTGGTGGTGAAAGGTGCTCACGCCGACGAACAAAAAGAGCGCACCTATCTGTACCAGGGCATCGCTGAACGCAACTTTGAACGCAAATTCCAGTTAGCTGAGAACATTCATGTTCGTGGTGCTAACCTGGTAAATGGTTTGCTGTATATCGATCTCGAACGCGTGATTCCGGAAGCGAAAAAACCGCGCCGTATCGAAATCAACTAATTCCCTAAGGCCGCCTGGCGCGGCCTGACATCTCCATGCTCGCCGTCAGGGAGCATATGCGAATCTTCGGATTTGCAGGTACTTACTCGCTTCTTAGAAGGAGAAATGA…	ATGCTCTTCTGAATAGACGAAAACCATTACCGC	TTGCTCTTCACATAGTCATTTCTCCTTCTAAGAAG
26	ibsB_promoter	GAACGCATACCACGTCGACCACCCGCTGGCGATTGCTGCGCTTGTTTCGTCGCCCCTGGGGCTGCACTCCGGGAGTCATTGCGGCCTTGCCAGAACCAGAATGCGGCGATGGCGGCGATAACCACCACGATTACGATTACCCAACGGGATTTATAACTACCTTTCATCGTTAAGAGTTTCTCTTCCTGAAACGTTTCGCGGAATGATACTAGTGTAGCCAGCCAATAAGGGAGAAAAATGGAGGAATTATGAAACACTGTCTGGAATCGTCTGAATGACGGGCACATTTGCGAGCACGCATCCAGTAATAACACAGGAAACTATTTTATCTACGCGTTAGCGATAGACTGCTTGCATGGCGAAAGGAGGTAAGCCGACGATTTCAGCGGGACGCTGAAA…	ATGCTCTTCTGAAGAACGCATACCACGTC	TTGCTCTTCACATCGTTTCAGCGTCCCG
27	idi_promoter	TTAGCGCCGTTGTGCTGAACGTCTTCTTTAATGGCTATCAGCATCATGCTGACCTGGTGAAGGAATCCGTCTCTGATAAAGATTTAAAAGTCAGGACAGTACGTATGTGGCTTCTGATGCGCAAGCTGAAGAAAAATGAGCATGGAGAATAATATGAATTTTTTAATGCGCGCTATATTCAGTCTGTTGTTGCTTTTTACTCTCTCTATTCCTGTCATTTCTGACTGTGTTGCAATGGCCATTGAAAGTCGCTTCAAATATATGATGCTACTTTTTTAAATGGTTTTTACCTGTCGGCATCCGCTCAAAACGGGCGGTTGTCGATAAACGCTCACTTGGTTAATCATTTCACTCTTCAATTATCTATAATGATGAGTGATCAGAATTACATGTGAGAAA…	TTGCTCTTCACATAATTTCTCACATGTAATTCTGATCA	ATGCTCTTCTGAATTAGCGCCGTTGTGC
28	katG_promoter	CTTCTATACGCTTAACCGTGCTGAAATGAGTTACGCGATTTGCCATACGCTGGGGGTTCGACCTGGTTTATAAATAGTGTGGCTTTTGTGAAAATCACACAGTGATCACAAATTTTAAACAGAGCACAAAATGCTGCCTCGAAATGAGGGCGGGAAAATAAGGTTATCAGCCTTGTTTTCTCCCTCATTACTTGAAGGATATGAAGCTAAAACCCTTTTTTATAAAGCATTTGTCCGAATTCGGACATAATCAAAAAAGCTTAATTAAGATCAATTTGATCTACATCTCTTTAACCAACAATATGTAAGATCTCAACTATCGCATCCGTGGATTAATTCAATTATAACTTCTCTCTAACGCTGTGTATCGTAACGGTAACACTGTAGAGGGGAGCACAT…	TTGCTCTTCACATCAATGTGCTCCCCTCTA	ATGCTCTTCTGAACTTCTATACGCTTAACCGTG
29	lon_promoter	GCTGGATGCTATCGCTAAGAAAGCGATGGCGCGTAAAACCGGTGCCCGTGGCCTGCGTTCCATCGTAGAAGCCGCACTGCTCGATACCATGTACGATCTGCCGTCCATGGAAGACGTCGAAAAAGTGGTTATCGACGAGTCGGTAATTGATGGTCAAAGCAAACCGTTGCTGATTTATGGCAAGCCGGAAGCGCAACAGGCATCTGGTGAATAATTAACCATTCCCATACAATTAGTTAACCAAAAAGGGGGGATTTTATCTCCCCTTTAATTTTTCCTCTATTCTCGGCGTTGAATGTGGGGGAAACATCCCCATATACTGACGTACATGTTAATAGATGGCGTGAAGCACAGTCGTGTCATCTGATTACCTGGCGGAAATTAAACTAAGAGAGAGCT…	TTGCTCTTCACATAGAGCTCTCTCTTAGTTTAATTTC	ATGCTCTTCTGAAGCTGGATGCTATCGCTAA
30	lpd_promoter	TCGACGGTGCTGATGGTGCCCGTTTCATTACCATCATTAACAACACGCTGTCTGACATTCGCCGTCTGGTGATGTAAGTAAAAGAGCCGGCCCAACGGCCGGCTTTTTTCTGGTAATCTCATGAATGTATTGAGGTTATTAGCGAATAGACAAATCGGTTGCCGTTTGTTGTTTAAAAATTGTTAACAATTTTGTAAAATACCGACGGATAGAACGACCCGGTGGTGGTTAGGGTATTACTTCACATACCCTATGGATTTCTGGGTGCAGCAAGGTAGCAAGCGCCAGAATCCCCAGGAGCTTACATAAGTAAGTGACTGGGGTGAGGGCGTGAAGCTAACGCCGCTGCGGCCTGAAAGACGACGGGTATGACCGCCGGAGATAAATATATAGAGGTCA…	TTGCTCTTCACATCATGACCTCTATATATTTATCTCCG	ATGCTCTTCTGAATCGACGGTGCTGATG
31	lpp_promoter	TCTGGCACACAAAGGTGACGTTGTAGTTATGGTTTCTGGTGCACTGGTACCGAGCGGCACTACTAACACCGCATCTGTTCACGTCCTGTAATATTGCTTTTGTGAATTAATTTGTATATCGAAGCGCCCTGATGGGCGCTTTTTTTATTTAATCGATAACCAGAAGCAATAAAAAATCAAATCGGATTTCACTATATAATCTCACTTTATCTAAGATGAATCCGATGGAAGCATCCTGTTTTCTCTCAATTTTTTTATCTAAAACCCAGCGTTCGATGCTTCTTTGAGCGAACGATCAAAAATAAGTGCCTTCCCATCAAAAAAATATTCTCAACATAAAAAACTTTGTGTAATACTTGTAACGCTACATGGAGATTAACTCAATCTAGAGGGTATTAA…	TTGCTCTTCACATTATTAATACCCTCTAGATTGAGTTAATC	ATGCTCTTCTGAATCTGGCACACAAAGGT
32	lpxC_promoter	ATTTGCTTCCGACAACGCGACTGTGGTTATCGGTACTTCTCTTGACCCGGATATGAATGACGAGCTGCGCGTAACCGTTGTTGCGACAGGTATCGGCATGGACAAACGTCCTGAAATCACTCTGGTGACCAATAAGCAGGTTCAGCAGCCAGTGATGGATCGCTACCAGCAGCATGGGATGGCTCCGCTGACCCAGGAGCAGAAGCCGGTTGCTAAAGTCGTGAATGACAATGCGCCGCAAACTGCGAAAGAGCCGGATTATCTGGATATCCCAGCATTCCTGCGTAAGCAAGCTGATTAAGAATTGACTGGAATTTGGGTTTCGAGGCTCTTTGTGCTAAACTGGCCCGCCGAATGTATAGTACACTTCGGTTGGATAGGTAATTTGGCGAGATAATA…	TTGCTCTTCACATCGTATTATCTCGCCAAATTACC	ATGCTCTTCTGAAATTTGCTTCCGACAACG
33	mocA_promoter	CCCTGCACTTTTCCCTGGTTCGCTTTCCAGCTGTGAAAACAAAATGAAATGGGGGATGTAAGAGACGCATGAGGAAGCATGGCGGGATCACGACAGAAAACCACGGGCCAGTGAGACGTTGGCATAAACATATGTGTCGTCGTCGTGATTAACACACGCCTGCCGCTAGCCTGGAGCAGTTCTGCCAGCCAAAAAAGCAAGCTGGTTTTCCCCCCAGCACCAACAACAGAAATCACAGTGGGACGTTTCTGCGCACCTAAATCAATGACTAATGCCGATGGGTCAACTATACTTTTCACGAGTCTTTATGACCTCTCTGGGATAAATTATCCCCAACTTAATCCATCAGGAAGTAACGCAATTATCAGGCGTTATTAGCCCCTATAAATAATGGAACCA…	TTGCTCTTCACATAGTGGTTCCATTATTTATAGGG	ATGCTCTTCTGAACCCTGCACTTTTCCCT
34	mqsA_promoter	GTGGACGTTATGCCGTGGCCCGCCACGTTGGCGAGCTGGACGATATTTCACACACGGTATGGGGCATCATTCGCCACTGGCTGCCTGCAAGCGGCGAGAAAATGCGTAAAGCACCGATTCTGTTTCACTACACCAATCTTGCCGAAGGGGTGACAGAGCAGCGACTGGAAACGGATGTTTATGTGCCGTTGGCGTGATGCCTGACTCCAGCTTCCCTTATAAATTCCTGCTTCAAACTGGCGCTACTAATGCGCCACTTTCTTATATGGTCAATCACTTTCCTTAAAGAATACGTTTTGTGTGGTCACTATCTCCGTACATCTAACTAACCTTTTAGGTGCTTTTTCATTGCTGTAATTAACCTTTTAGGTTATAACTAAAGTAACAGGGAGGCGGGGG…	ATGCTCTTCTGAAGTGGACGTTATGCCGT	TTGCTCTTCACATAACCCCCGCCTCC
35	mrr_promoter	TTTTGCCGAGTTCACGCAGGAGATCGTGTTGATTCTCACAAGGGGGGATGTTGAGTAACAGACCAAGATGTTTCGCTGTGGCTTCGCCAAACATACGCATTTTAATCAGCGTCGTGTTGGGATCATCCGGGTAGTTATTTTCCGCCGCACAGGCGATGGCATAAGTGAAGTCGTTGACGCCCTTCAGGAATTCAAAATTGGATTTATTCATCATTGTTATTAATCCATTGCTGTGCGGGCCTGTCCAAATATTTAAGGCCCATAACATCTCATCTTAGCTTTCTGTACCTTTCCGGGCAATGACCACGGTCACAGCAACTGACTCATTTCTAACGTGTTCGTCTATTTTTGTAGTGCTATAGTAGCCGAAAAACATCTACCTGATTCTGCAAGGATGTA…	TTGCTCTTCACATAGTACATCCTTGCAGAATCA	ATGCTCTTCTGAATTTTGCCGAGTTCACG
36	nanA_promoter	AGACGTTGATTTCCACCGCGTGCTGGCGGAGATCCCCGGTAACCCAATCTTCATGGCGATCCACGTTGCCCTGCTCGACTGGCTTATTGCCGCACGCCCAACGGTTACCGATCAGGCACTGCACGAACATAACAACGTTAGTTATCAACAGCATATTGCGATCGTTGATGCGATCCGCCGTCATGATCCTGACGAAGCCGATCGTGCGTTGCAATCGCATCTCAACAGCGTCTCTGCTACCTGGCACGCTTTCGGTCAGACCACCAACAAAAAGAAATAATGCCACTTTAGTGAAGCAGATCGCATTATAAGCTTTCTGTATGGGGTGTTGCTTAATTGATCTGGTATAACAGGTATAAAGGTATATCGTTTATCAGACAAGCATCACTTCAGAGGTAT…	ATGCTCTTCTGAAAGACGTTGATTTCCACCG	TTGCTCTTCACATAAATACCTCTGAAGTGATGC
37	nanC_promoter	CGTTTTTCCCTTATAATTACAGACGCGCACTAGCTGTGCTGGGTTAGCAATAATCCAACATTTTTATCCTGATTATGTTTATAAAAGCGAACGTTTGCTTAATAACTAACGTAAGTGGACCAGTTCTTCTGAGTGAACTTAAATGGAGTAGCAACTGTTAATTATAATAACGTTGCCATACAAACGCCATGCTCTTGCATGCTATGTACCTTTATATATTTATCAATCGGATACGAATCTAATAATAACCCTCATCATTAATGCAACTAATCTTATCTATATATCATGTGATATGTTCTGTAACAAGTAAAATCAACATAAAAAATTCAGCAAAATTTAATATTCGTTCAACTAGCCGTCTCACATATGACATTATTAGTCAACTCCATTTGCCACAAA…	ATGCTCTTCTGAACGTTTTTCCCTTATAATTACAGAC	TTGCTCTTCACATAAATTTCACTCATTTGTAGGATACA
38	nanX_promoter	AAAAAAATCCGGAAACAAGTGAGCGTTTCCGGATTCTTACACAGCCACTGGATCGGTCAACTGATCCTTAACTGATCGGCATTAATCTTGGTTCTGGTGTTTGTAACAAACTATCAGCTACAAAAATATGCTCAATTTGTGACATCAGTAACAAAACGCGTTTTGTTATGTGGATTGCTTGTTTTTTGATCTGGTATAACAGGTATAAAGGTATACAGAAAAGCAAAGAAATACTGCAAAGGAAAACAGCTATAACGTAAGCTAAAGTAATAACCTCTCAGTCTTTCCTCATTTGACGAAGGGAGTTTTATTCAACCTGAACGGACTACGAAAATGAGCACAATGAATAAGTCAATTTTTGAAGCAGGGTTGAACTGTGCCAGTGGTGGAATATCTGGC…	TTGCTCTTCACATATTTGTTTCCTGTGTTATTCTAATATAG	ATGCTCTTCTGAAAAAAAAATCCGGAAACAAGTG
39	nlpI_promoter	TCACTGCAGAAATCGAAGTGGGCCGCGTCTACACTGGTAAAGTGACCCGTATCGTTGACTTTGGCGCATTTGTTGCCATCGGCGGCGGTAAAGAAGGTCTGGTCCACATCTCTCAAATCGCTGACAAACGCGTTGAGAAAGTGACCGATTACCTGCAGATGGGTCAGGAAGTACCGGTGAAAGTTCTGGAAGTTGATCGCCAGGGCCGTATCCGTCTGAGCATTAAAGAAGCGACTGAGCAGTCTCAACCTGCTGCAGCACCGGAAGCTCCGGCTGCTGAACAGGGCGAGTAAGGTTGCCATTTGCCCTCCGCTGCGGCGGGGGGCTTTTAACCGGGCAGGACGCCTTGTTAGCAACCGGGAACAGGACGTTCATTCAACCGTGGTCTTCGGGAGTGGG…	ATGCTCTTCTGAATCACTGCAGAAATCGAAGT	TTGCTCTTCACATTTCCCACTCCCGAAGA
40	nrdD_promoter	AGAAGTAAATCTTCCCTAAGCCCCGGTAATGCCGGTCATTCCGGGGTTTTGTCTGTCAGTATGTTGTTTTTGTTGATTTTTCAACCAGCAAATTCATTAAAAAATTTACATATCGCTGTAGCGCCCGTCATCCGTACGCTCTGCTTTTTACTTTGAGCTACATCAAAAAAAGCTCAAACATCCTTGATGCAAAGCACTATATATAGACTTTAAAATGCGTCCCAACCCAATATGTTGTATTAATCGACTATAATTGCTACTACAGCTCCCCACGAAAAAGGTGCGGCGTTGTGGATAAGCGGATGGCGATTGCGGAAAGCACCGGAAAACGAAACGAAAAAACCGGAAAACGCCTTTCCCAATTTCTGTGGATAACCTGTTCTTAAAAATATGGAGCGA…	ATGCTCTTCTGAAAGAAGTAAATCTTCCCTAAGCC	TTGCTCTTCACATGATCGCTCCATATTTTTAAGAAC
41	ompW_promoter	GAAATTTCCGGTGTCACGGTATACGGACTGCGCCGTGATAGACATGCACTCTCCTTGAGTTTTATGCAGGTGTTAATTAGCGGGCAATTGTACCCTGGTTAAGCCTCGGGTGGCAGCATCAGGTCTTGTATGGAAAAGCATATCTTTGTAAAGCGGAGGTAATTGCTGGCCTTCAGGCATGGGCAAATCGCGGCAAGTGGCGACCGAGTTAATATTTGCGTAGCGAAAATATTTAAAAATTGATTTAAATCACATTAACCAGGATTCTCAATGCAACTTCTAAATTAATCCAGATCAATAAAGGGTGAATTATCATATGTAATGTGATCTATGTAGGATCATTTGTTACTCCAATGTAGGTATATTCGTCACGTTTTTATAACCATAACGACGGAGCGG…	TTGCTCTTCACATATCCGCTCCGTCGTTAT	ATGCTCTTCTGAAGAAATTTCCGGTGTCACG
42	osmB_promoter	TGGTGCTGTACATTCATACTCCATCGGTCCCGTTGAGCGATTCAATCGCGTGATTACCGATTCGAAAATACGCGCCAGCGATCTGATGCATCTTGAGCACAGTAAACTCACCATTCACGTCGTTGACATTTAACCATTTCCCTTCTCTACGGATGATTTGCAGTTTGGCAAATCATCCGCTCTAAGATGATTCCTGGTTGATAATTAAGACTATTTACCTGTTATTAACACTCTCAAGATATAAAATTATTATCAGCGATATAACAGGAAGTCATTATCACCTGCGTGATATAACCCTGCGCGCGAGCAGATTTCACGGAATAATTTCACCAGACTTATTCTTAGCTATTATAGTTATAGAGAGCTTACTTCCGTGAATCATAAATTCAGGAGAGAGTA…	ATGCTCTTCTGAATGGTGCTGTACATTCATACT	TTGCTCTTCACATAATACTCTCTCCTGAATTTATGATT
43	osmY_promoter	GAGCATTAATTCTTGCCTCCAGGGCGCGGTAGCCGCTGCGCCCTGTCAATTTCCCTTCCTTATTAGCCGCTTACGGAATGTTCTTAAAACATTCACTTTTGCTTATGTTTTCGCTGATATCCCGAGCGGTTTCAAAATTGTGATCTATATTTAACAAAGTGATGACATTTCTGACGGCGTTAAATACCGTTCAATGCGTAGATATCAGTATCTAAAGCCGTCGATTGTCATTCTACCGATATTAATAACTGATTCAGAGGCTGTAATGGTCGTTATTCATCACTCATCGCTTTTGTGATGGCGACCATTGACTTCTGTAGAGGGTGAAGTCTCTCCCTATTCAGCAATGCAACCTCGTGTTGCCAGGCTCAAATTACGAGCAAACATACAGGAATAAAT…	TTGCTCTTCACATCGATTTATTCCTGTATGTTTGC	ATGCTCTTCTGAAGAGCATTAATTCTTGCCTCC
44	pdhR_promoter	GAAACCTCGTGCGGTGGTTGTTTTTTTGATCTACGCAGTGATGCGTGTGTAAGTTTGCAATTCCGTTTGTTGTATTAATTTGTTTACATCAAAGAAGTTTGAATTGTTACAAAAAGACTTCCGTCAGATCAAGAATAATGGTATGCGGCAGCGAATGCACCCGCTTTATGCATGGTTGAAGATGAGTTGCTTAAAAAGAAACCGTTTGTAAAGCTCAGCCTCAACCCCTCTCAATATGTAGAATGAATTTAAATTCGTTTTAATTGAATTAAAAATCACAAAATTGGTAAGTGAATCGGTTCAATTCGGATTTTTATAGTTTAATAATCGTTAAAAAACTCCTTTCCTACGTAAAGTCTACATTTGTGCATAGTTACAACTTTGAAACGTTATATATGT…	TTGCTCTTCACATGAGTTCCTGTCTTAAGCCA	ATGCTCTTCTGAAGAAACCTCGTGCGGT
45	pflA_promoter	GGTTACTTCCACCACGAAGCATCCATCGAAGGTGGTCAGCACCTGAACGTTAACGTGATGAACCGTGAAATGCTGCTCGACGCGATGGAAAACCCGGAAAAATATCCGCAGCTGACCATCCGTGTATCTGGCTACGCAGTACGTTTCAACTCGCTGACTAAAGAACAGCAGCAGGACGTTATTACTCGTACCTTCACTCAATCTATGTAATTAGATTTGACTGAAATCGTACAGTAAAAAGCGTACAATAAAGGCTCCACGAAAGTGGGGCCTTTTTTAGCGCGAGAGCCTTTTTTGTCAGCTATCTATACTTTAAGGTGACTGCCAAAACAGACTCGACGTAGCCTTCGAGCTGCGCACCAACACGGCCTCAGATGGGCCACATCTGGAGAAACACCG…	ATGCTCTTCTGAAGGTTACTTCCACCACGAA	TTGCTCTTCACATTGCGGTGTTTCTCCAG
46	pspA_promoter	CAAACAGTTCGGAATCCAGCAGATTTTCATTTAACGCCGCGCAGTTAAGGGAAATAAACGGCCCTTGCCAACGGGAGGAGAGATAATGCAGGCGGCTGGCAATCAGCTCTTTACCGGTGCCGCGTTCGCCGATGATGAGCACCGGTTTGTCCAGCGGTGCGAGATGCGAAACCTGTTCCAGCACTTCGAGAAAGCTGTTCGCCTCACCAAGTAAATTATCTTTGTATTCTGCCATGATGAAATTCGCCACTTGTTAGTGTAATTCGCTAACTCATCCTGGCATGTTGCTGTTGATTCTTCAATCAGATCTTTATAAATCAAAAAGATAAAAAATTGGCACGCAAATTGTATTAACAGTTCAGCAGGACAATCCTGAACGCAGAAATCAAGAGGACAACA…	TTGCTCTTCACATAATGTTGTCCTCTTGATTTCT	ATGCTCTTCTGAACAAACAGTTCGGAATCCAG
47	raiA_promoter	GCGACTACCCGGATACCCAGGCTACGCGTGATGCGCTGCCGCTGATGGAAAATGCATACCGTCAGATGCAGATGAATGCGCAAGCTGAAAAAGTAGCGAAAATCATCGCCGCAAACAGCAGCAATACATAACAGAAACCTGAAACACAAAACGGCAGCCCTTGAGCTGCCGTTTTTTTATTCTGTCAGTTGTGAAACTGAAGCGATTTAGTCGCTATCGATCTCATCAAATATGGCTCGCTTTGAGATATTCCTCAAGTAAAAAAACATCTCTTCCTGCGATTTCTCACAAAAAAGATTCGTTGACAAAAAGTGACAAAATTATGAGATTTTCATCACACATTTTGACATCAGGAACGGTATGCTGAATTCACCAAGACGGGAAGACAAGAGGTAAAAT…	TTGCTCTTCACATAAATTTTACCTCTTGTCTTCCC	ATGCTCTTCTGAAGCGACTACCCGGATAC
48	rpoB_promoter	GAAAGAAGGCGTGAGCAAAGACGACGCAGAAGCACTGAAAAAAGCTCTGGAAGAAGCTGGCGCTGAAGTTGAAGTTAAATAAGCCAACCCTTCCGGTTGCAGCCTGAGAAATCAGGCTGATGGCTGGTGACTTTTTAGTCACCAGCCTTTTTGCGCTGTAAGGCGCCAGTAGCGTTTCACACTGTTTGACTACTGCTGTGCCTTTCAATGCTTGTTTCTATCGACGACTTAATATACTGCGACAGGACGTCCGTTCTGTGTAAATCGCAATGAAATGGTTTAAGCGTGATAGCAACAGGCATTGCGGAAAGTGTTCCATTTTCCGGTCAACAAAATAGTGTTGCACAAACTGTCCGCTCAATGGACAGATGGGTCGACTTGTCAGCGAGCTGAGGAACC…	TTGCTCTTCACATAGGGTTCCTCAGCTCG	ATGCTCTTCTGAAGAAAGAAGGCGTGAGC
49	smg_promoter	CAACCTTCTTCAATGCCTGTTTCGCCGCTTTTTTCTAAAAGCTCTGGATTGATTAACACTAGCCGTTCGTCACGGTTTTCCGAAACATCAATAACAATGATACGTTGATGGATATCAACCTGGGTTGCCGCCAGGCCAATACCTTCTTCTGCGTACATCGTCTCGAACATATCATCGACGATACGCTGAATTTCTGCATTCACTTCTTCTACCGGTTTAGCAACTTTGCGAAGCCGCTCGTCCGGAATATGTAACACTTGCAAAACTGACATAAATCTCCAGAGATGTGTTCAGGAGTTAGAAAGATTATTTCTTCTATTCTAGACAAATCCCCCTCTGATTGACAGCATCACTGACCAATCGCAAAGATTGCTAAGGCTGCTTATGGCAGGGAGATAA…	ATGCTCTTCTGAACAACCTTCTTCAATGCCTG	TTGCTCTTCACATCCTTATCTCCCTGCCATAA
50	spy_promoter	TATGTGTTATTCCCTAATCCGTTGGTAGCGTTGGGATTACGCGCGGGATTAATGCTCGAAAAAATAAGCTAATACTTACCCGCAGAAATCATTCTGCGGGTATTAAGTTGCTTTCTTATAAATTAATACAGATTAATCCTGGTTATTTGCTTTATTTATCACCAGTCATCCGGTATAGTTCTTCATAATCTCTGCAAAATCATCGTGTTGTAATATTCTCTCATCACTCTCCATCAAATTTTCTTTTTTTCTCCATAATTGGCGCAAAAGTGTTTTTTACACTTTCATTGTTTTACCGTTGCTCTGATTAATTGACGCTAAAGTCAGTAAAGTTAATCTCGTCAACACGGCACGCTACTTAAGAAAGCCGTAATAAATAACTGAAAGGAAGGATATAGA…	ATGCTCTTCTGAATATGTGTTATTCCCTAATCCGT	TTGCTCTTCACATATTCTATATCCTTCCTTTCAGTTATT
51	tdcA_promoter	CAACAAATAGCGTGAAAAAATGTGACATGCCGCATTATTTATCACTGAAAATGGTTTATTTATAATAAAATTTGAGAACTTGCTCATTAAATTTAACTCAAATTTTGCCTGGTAATTATCCGGTAATTGCTTGAAATATGGTCTCAGCCCCTTTTTTGTATTAACCACATAACGAATGATGTTATCGCCATAAAATATGGTTATCCCCGTCATTTTTTTTGACAAAAATCAGGGTTTATGCTGATTTTTATACTTTAACTTGTTGATATTTAAAGGTATTTAATTGTAATAACGATACTCTGGAAAGTATTGAAAGTTAATTTGTGAGTGGTCGCACATATCCTGTTCATTTCATTTTGATACACTTCATGCCGTCAATGAGGTAATTAACGTAGGTCG…	ATGCTCTTCTGAACAACAAATAGCGTGAAAAAATGT	TTGCTCTTCACATAACGACCTACGTTAATTACCTC
52	tdcD_promoter	ACGTTACAAAGAAATGGCATCAGTATTGAAAACATCGTTAAAACCGACTCAGTCGTGACAATTTATAATCTTGTTCTCAATGCTGATTTCTTAACTGTAATTCCTTGTGATATGACGTCACCTTTTGGTTCTAATCAATTTATTACTATTCCGGTTGAAGAAACATTACCTGTGGCACAATATGCCGCGGTATGGTCGAAAAATTATCGTATTAAAAAAGCAGCATCGGTTTTGGTGGAATTAGCCAAAGAGTATTCATCTTATAATGGGTGTAGACGAAGGCAATTAATAGAAGTTGGTTAGTTATTTGTTTTTATTTAAACATAAATAATCCACCTGTCTGTCTTGCAGGTGTCGGTTACGGTTACCTACATATTTAATTCAGGCGAAGAGGTTTTA…	ATGCTCTTCTGAAACGTTACAAAGAAATGGCAT	TTGCTCTTCACATTATAAAACCTCTTCGCCTGA
53	tnaA_promoter	TGCTCCCCGAACGATTGTGATTCGATTCACATTTAAACAATTTCAGAATAGACAAAAACTCTGAGTGTAATAATGTAGCCTCGTGTCTTGCGAGGATAAGTGCATTATGAATATCTTACATATATGTGTGACCTCAAAATGGTTCAATATTGACAACAAAATTGTCGATCACCGCCCTTGATTTGCCCTTCTGTAGCCATCACCAGAGCCAAACCGATTAGATTCAATGTGATCTATTTGTTTGCTATATCTTAATTTTGCCTTTTGCAAAGGTCATCTCTCGTTTATTTACTTGTTTTAGTAAATGATGGTGCTTGCATATATATCTGGCGAATTAATCGGTATAGCAGATGTAATATTCACAGGGATCACTGTAATTAAAATAAATGAAGGATTATG…	TTGCTCTTCACATTACATAATCCTTCATTTATTTTAATTACAGT	ATGCTCTTCTGAATGCTCCCCGAACGATT
54	tnaC_promoter	CTACAACAGGGCAAAGCGCAACTGTTGGGAGCCTGGGCAGGTGAACTGCTGGCGGAAGAGTTGCGTCTGGCACAGCAGAACTTAAGCGAAATCACCGGGGAATTTACTTCAGACGACCTGCTGGGGCGGATTTTCTCCAGCTTCTGTATTGGTAAGTAACCGCGCTTACGAAGCCGCATTCTGACTGTCAGATGCGGCTTCGCTTCATTGTTACCACTCCTGTTATTCCTCAACCCTTTTTTTAAACATTAAAATTCTTACGTAATTTATAATCTTTAAAAAAAGCATTTAATATTGCTCCCCGAACGATTGTGATTCGATTCACATTTAAACAATTTCAGAATAGACAAAAACTCTGAGTGTAATAATGTAGCCTCGTGTCTTGCGAGGATAAGTGCA…	TTGCTCTTCACATAATGCACTTATCCTCGCAA	ATGCTCTTCTGAACTACAACAGGGCAAAGC
55	tolC_promoter	TCAAAGGGTAGCAAGACTGCGGCGTGACCGCGCTCAAAAATTTCCCGCCGCACCTCATGACTCATTTGCCCGTTGAATAGACGATGACGAAATCTATAAAGATCTAATGAAAAAAAGCCGCGATAAAGTGTTTCTCGTGCAATAATTTCTACATCGTTTTTGCCAAATGTAACGGGCAGGTTGTCTGGCTTAAGCATTGTTAATGTCCTGGCACTAATAGTGAATTAAATGTGAATTTCAGCGACGTTTGACTGCCGTTTGAGCAGTCATGTGTTAAATTGAGGCACATTAACGCCCTATGGCACGTAACGCCAACCTTTTGCGGTAGCGGCTTCTGCTAGAATCCGCAATAATTTTACAGTTTGATCGCGCTAAATACTGCTTCACCACAAGGAATGC…	TTGCTCTTCACATTTGCATTCCTTGTGGTGAA	ATGCTCTTCTGAATCAAAGGGTAGCAAGACT
56	uspG_promoter	CATGACCAAAAATATCGCCATGTTTAACCTGAGGTATTTTGCCTCGATAAAGATGGAGGTCAGAGCCACAGATCGCCGTTGCCGTAATACGCAGAATAATATCATCTGCCTGTTCAACGCCCGGATCGGGAACATTTTCTACCTGAACGTGATGTGGGCCGTGATAAGTCAATGCTTTCATGCAACCTCCAGAGACAGTTCAAAAAAGAGTCAGTCTTTAAGGGTAGCTATCACAGCGGGAAAACGGGCGGTACCACAGGTTTTGGGAGAATTCCTGGTGTTCAGTGAGAATATATTCATCACAGAAACAGTTCGTAAGGAAAAAGAACCAGACAAATATCAGGGATAAATATTATAATCATGGCGAATGATTTGTTCATGATTAACAGGGAGAAAGGG…	ATGCTCTTCTGAACATGACCAAAAATATCGCCA	TTGCTCTTCACATAACCCTTTCTCCCTGTTAAT
57	yafE_promoter	GTGGTCCGATTAAGCAGGCTAACGCCAAGTTTCATCTCCAGCTTTTTCACCGCCCGGCTTACCGCTGAGTTTGCTTGCCCTAATTGTTCCGCTGCCCGGCTAAAGCTGCCGCTTTCGACGACCGAAACAAAAATGGCGAGTTCTTCCGACGTGGCTTTCATTTTTGCTCCTGTTGCAAAATAGAAGAGATATTTTGAATTTATTTGTCATTAAACCATCAGGATGCGTGATATGTCATGCGATTTAATGTTCTCCATAATGAGCAAAATTCTGACCGGTGTAAGCACTTGCTTACATAACAATATACAATTGCTCGTTGAAAGAGTGAGCTAAAATCCCTATAACAGTAGAACCCTCCCGAGTGCGGAAGGGTTGACGTAATAGAGGTTTCAAAGTCAA…	TTGCTCTTCACATTTTTGACTTTGAAACCTCTATTACG	ATGCTCTTCTGAAGTGGTCCGATTAAGCAG
58	ybgA_promoter	AAACCGATGCGATGGGTTGCCAGAAAGATATTGCAGAGAAGATACAAAAACAGGGAGGTGATTATTTATTCGCTGTAAAAGGAAACCAGGGGCGGCTAAATAAAGCCTTCGAGGAAAAATTTCCGCTGAAAGAATTAAATAATCCCAAGCATGACAGTTACGCAATTAGTGAAAAGAGTCACGGCAGAGAAGAAACCCGTCTTCATATTGTTTGCGATGTCCCTGATGAGCTTATTGATTTCACGTTTGAATAGAAAGGGCAGCTATGGTTAGAAACTACCTGACGTCAGTCCTTGCGGGGAGCAGGCTTTCGTAAATTTGTCCTGCTACAACAGGATTAACTTCACAAATATCATTTCTCAACGTCTACACTTACTCCTGTAAACCGCTCAGGAGCAG…	TTGCTCTTCACATTACTGCTCCTGAGCG	ATGCTCTTCTGAAAAACCGATGCGATGGG
59	yciY_promoter	CTTTAAGGTCGTTAAGCCATTTTGCGGTGGAAGGCCACATCGCTCTGGCGCGCTCAGCGCGGCGTTTGCCTAAATGGAGCTCGCCAACGGCAAGATAGGCAATAATTCCGACTAACGGCAGAATGTAAATAATCAACAGCCAGGCCATCGCGGAGGGAACTGCGCGTCGTTTCATTAGAATGCGTAAAGTTACGCCTGCAATGAGCAACCAGTATCCCAGAATGGCCAACCAACTCACCAACGTATAAACGGTTGTCATAGATTAGAAATCCTTTTGAAAGCGCATTGTTATGAGTTTACGCATATGGATTCATCTGGCAAATAAAAACGCGGGAAAAGCACTGGTCAGCGTCGGGGGTGGGGGTATAATGACCATTCTGTTATTGCATAGAGTAGTTA…	TTGCTCTTCACATGTTAACTACTCTATGCAATAACAGA	ATGCTCTTCTGAACTTTAAGGTCGTTAAGCCAT
60	ydfZ_promoter	ACCATTGAGAACCTGAAAGCGACCGTTGATCGCGTGCGCTATATGAGTTTCGACCACGTTTCTCCACCAGAAATGCTGTTACGCCAGCATCTTGATATTTTCTCTGCCCTGCAAAAACGTGATGGCGATGCGGTAGAACGTGCAATGACGCAACATTTGCAGGAAATCAGCGAATCCGTGCGCCAGATCCGCCAGGAAAACAGCGACTGGTTTAGCGAAGAGTAATTCATTTCCTCTCATCCCATCCGGGGTGAGAGTCTTTTCCCCCGCCTTATGGCTCATGCATGCATCAAAAAAGATGTGAGCTTGATCAAAAACAAAAAATATTTCACTCGACAGGAGTATTTATATTGCGCCCGTTACGTGGGCTTCGACTGTAAATCAGAAAGGAGAAAACAC…	TTGCTCTTCACATAGGTGTTTTCTCCTTTCTGA	ATGCTCTTCTGAAACCATTGAGAACCTGAAAG
61	yeaC_promoter	TTTTACGTGACGCAGAATCATGGGACAGAGCCGCCATTTACGGGTCGTTTACTGCATAACAAGCGTGACGGCGTATATCACTGTTTGATCTGCGATGCCCCGCTGTTTCATTCCCAAACCAAGTATGATTCCGGCTGTGGCTGGCCCAGTTTCTACGAACCGGTAAGTGAAGAATCCATTCGTTATATCAAAGACTTGTCACATGGAATGCAGCGCATAGAAATTCGTTGCGGTAACTGTGATGCCCATCTGGGGCATGTCTTCCCCGACGGGCCGCAGCCAACGGGCGAACGTTATTGTGTTAACTCTGCCTCTTTACGCTTTACCGATGGCGAAAACGGCGAAGAAATCAACGGTTGAAAAAACGATTCAGCAACTTATTCCACAGGAGCGGAAAAA…	ATGCTCTTCTGAATTTTACGTGACGCAGAATC	TTGCTCTTCACATAATTTTTCCGCTCCTGTG
62	yeiQ_promoter	CCGTTGATCTGGAAATCGTTGAAACCGCACCAGGCATCAAAGGGGCATCTGCCAGCGCCCGTAACAAACCGGCGACATTGAGCACTGGTCTGGTGATTCAGGTACCAGAATACTTAAGCCCGGGCGAAAAAATTCGTATCCATATCGAAGAACGCCGTTATATGGGGCGTGCTGACTAACTTCAGCCGCATGCAGAAAAGGGATAGCTCAGGCTGTCCCTTTTTTAATTTATTATACCAATCTTCTATTTTGCGCTTCCTGAACACCTTACGCCCTCAATTTTCACTCGTTGATTGATCGCCCTCACACTTCATCGCATTAACAATCCAGACCAATTTCAATTGCTGTCATATAACTTTACACTGTCGTTGTTAATTAATCGTTACTAAGACGTGACTC…	TTGCTCTTCACATAGGAGTCACGTCTTAGTAAC	ATGCTCTTCTGAACCGTTGATCTGGAAATCG
63	yejG_promoter	TCAATTGCATTCTGCGCAACCAGCTCCATTCTCTTCTGTCTGTACGCCAGTCGGCCGAAAAAACGGTGATCTATTGCACAACGAGGAAGCTAAAAGGCTTCCTTTGTTGATGCATGTCAACCACAAATCTATCATTCCCCCGATATATGTTTATTTTATGTAAAATCAATTTATGTAAAAAGTCACATCATTGTAGTTAAAAAGGTTGAGTTAGATCGCAGAAACGGGTACATATAGCCCCGCAAACGTGACCACGCCCGCAGATATTACTTAAATCAGAGCCATAGAGGCCACGCAGGCGAGGCATCAATCTTTACGATCTGTATAAAGACGGATTGTTGATGATGTGTTAAAATTGATGTAAACAAATTGTGAAGTGAATGTGCTTCCGGGGAAAAT…	ATGCTCTTCTGAATCAATTGCATTCTGCGC	TTGCTCTTCACATTTATTTTCCCCGGAAGCA
64	yfjP_promoter	TTTTGTCTCCCGATGATGTACGCCAAGTCCTGTCAATGGATTTTTGAAACTCTTCTTTCTAAACGAACCAGTATAGAATTCGCCCTTTTGGCATGATATTAACTTGTCCAATATGATCAAATAGCATTAACCCCCCCTCACAACGTCCTGCATAGGGAACACGTTTTCCCCTGTGCACCCACGACTAAATTTCCCCCCCTTTAAACTTCTCAATAATGTCACCAATTTTCTGGAAATCCTATGATGCCTTTCCCGGTAAATGGTGCTGTGAGTTCAGAAAGATTCTGCAATCTATGTGCATTGAAAAAATCTTCAGATAGATATCATTCTCCTGAACAATCCGATGAACGGCAGAACCTCGCGGTTCTGCCGTTTTTGTTTTACTTTTCAGAGGAGTGG…	TTGCTCTTCACATCACCACTCCTCTGAAAAGTA	ATGCTCTTCTGAATTTTGTCTCCCGATGATGTA
65	ygdR_promoter	TCAGATCACCTGTTTATTATGATGGCAGCCGTGGTGATTGCCGTAGGCGTGATGATGTTCGCCGCGCGCTCGATTGGTGATTTTGTCGAACGCCATCCTTCGGTAAAAATGCTGGCGCTCTCTTTCCTGATTCTGGTGGGCTTTACCCTGATTCTGGAAAGTTTCGACATCCACGTACCGAAAGGTTACATCTACTTCGCGATGTTCTTCTCTATTGCGGTTGAAAGCCTCAACTTGATTCGCAACAAAAAGAATCCGCTCTGATACTCCGTACGCTCTCCTGCGGGAGGGCGTACTCACTCCTTTTACCCTCACAGTTTAAGATTTTCCTGCTTTCAAGATATATAACGTCGGTTTATAAACAGACTATTATCATAGGTAGGCCAAATGAGGATAACC…	TTGCTCTTCACATCCGGTTATCCTCATTTGG	ATGCTCTTCTGAATCAGATCACCTGTTTATTATGATG
66	ygjH_promoter	GTTGACTGCACCTGTCTGGAGTTTACGGGCACTACTGGTCTTGTACTCCAGCTTTTCGGCGATCTCGAGAATGCGATGTTTCGTCTCTTCTTTCACATTCAATGTCGGATCGTCATTTAAGACCCTGGATACTGTCGCCAGGGATACGCCAGCTTCGATTGCGATGTCTTTTAGTGTTGCCATGTTTACCTTTTTTACTTTCCCTGATGTGCGCCCCCATTGTAGAGGAAGTGCTTATCGGGTCACCTGTTTTCAGTAAATAAAGCGCGTTTCTTTGACGCTGTAACGGTAACACAGCGGCTCACGAATGTGATCACGCCTGCATTCTCCATTTTTAGCCTACAGGATTGAGAAAAACTTTTGCTATAGTTTAGTAAAATTTTACCCTAAGGGAGGAAG…	ATGCTCTTCTGAAGTTGACTGCACCTGTCT	TTGCTCTTCACATTGCTTCCTCCCTTAGG
67	yhcN_promoter	CGAAGCGATTTTAGAGCTGTTCGACCAGGAGCTTTAATCTCTGCCCCGTCGTTTCTGACGGCGGGGAAAATGTTGCTTATCCCTCTCAACCCCCTGCTTTCCCCTGCGATTAATTTAACGAATAGTGCGTTTTACTGCGACATGTCATTCACACAATGAATACATAAGGTAAAAAAAGCACATTATGCAAAATTCATTATCTAATTGAAAAAACTAGAATTAACGATAAATAACCGTATTTTTAATTCTTTTTTGTTATTAAAATTCACATTTTTAACACTTAGTATCAACTGAAACAGTTAGCGCGGTATTAATTAGCTCAATAATTAGTGTATACTTGATTTTGTGATATGGGTCACGAAACAAAGGCCCAGCTAAAAGATTATGTCGAGGTAAAAA…	TTGCTCTTCACATGATTTTTACCTCGACATAATCTTTTAG	ATGCTCTTCTGAACGAAGCGATTTTAGAGCTG
68	ylaC_promoter	TGATGTCTGCCCTATTCGCATCGGTGATAACTGTATGTTGGCACCAGGCGTTCATATCTACACGGCAACACATCCCATCGACCCTGTAGCACGTAATAGCGGTGCTGAACTGGGGAAACCCGTCACCATCGGTAATAACGTCTGGATTGGCGGACGCGCGGTCATTAACCCTGGTGTGACCATTGGTGATAACGTCGTGGTAGCCTCAGGTGCAGTTGTCACAAAAGATGTCCCGGACAACGTTGTCGTGGGCGGTAATCCAGCCAGAATAATTAAAAAATTGTAATCGGTTTTTCGCAACTGTTATGCAAAATTGTGGTAGATCTGTTACTTCCCCTCTACTATTCCCACGTTAAAATAGGGTGTTCCCTGGAAAGTTGCAGATACCACGAAGGCAAA…	ATGCTCTTCTGAATGATGTCTGCCCTATTCG	TTGCTCTTCACATCGTTTGCCTTCGTGGTAT
69	yqhC_promoter	GGAAAGTCACTTTCTGTTCGCGAACCAGTTTCACGGCGTTCATCAGCGTTTCATAAGCCGGGTTTGGCTCAATACCGCCAAATTCCAGCACGTCCATGCCTTTCAGGGCATCCAGAACTTGATCGAGAACGCCGGTTTTTTTCACGCTGCCGCCGCCGTAGGTAATCAATACGCGAGCATCGTGAGGAATTTGTTCGCGTAAACCAGCGATTGCGCCTTTACCAAACAGAATGCGGGTTGGGGTGTGCAGATTAAAGTTGTTCATTACTTGCTCCCTTTGCTGGGCCAATATGAGGGCAGAGAACGATCTGCCTGATGTTTTTCATTGTGATCGCCAGCGCCCTGGCTCTCAATGCTCATTTCTGCCAATGTCTTGCCTATTTCTCCAGAGTGCTGGAG…	ATGCTCTTCTGAAGGAAAGTCACTTTCTGTTCG	TTGCTCTTCACATTTCTCCAGCACTCTGG
70	zapA_promoter	GGCATCGCTGGTGGCAGAGTGCATTTTACGCAGTGCCTGTGCCAGCTCATGACCGAAAGCCATGCCTTCGTTCGTCAGGTCGTGAAGTAGCGGTAGCCATGAGCTGTCATCGTTACCGCCACATATCATCCCGCTGATTAAACCATGCATCTCAGCTGGGGTCAGACCCGTCCCTTGTTGGTTCAGATACTGGTTCATTTCGTTGTAACCAGGCATTTCGTTCTGTATAGACATAAGCATTCGTCGTCAAAGGGAGGAATATTCATGATATGCTACCACTTTGGGCCCTGGTGGACCAGAAAAGGGCTTGTCTCTTCTCATCAGGGTAGCTATAGTGTCGCCCCTTCGCAGACCATGGGTCTAAAGACGAAGGCAGCGCAGTCAATCAGCAGGAAGGTG…	TTGCTCTTCACATGCCACCTTCCTGCT	ATGCTCTTCTGAAGGCATCGCTGGTGG
71	zraP_promoter	ACATTACCTTTTTCCAGTAATGCCTGGCGGTCTGCCTCGCTTGCCCGCCCATAATCACGAATCACAGTTACCGCAAACAATCCCACCAGCCCAACAATGACCACGGGGAGGATCGCGCTTAACCATTTAGCTAAGGAGTCTTTAGAACGTTGCATAAAACGCATCTTCTTCTTTGCCTGCTCATCCCTTTCTGACAGCAGAAATCATGCCATCTTTTATCAGCGCTTACCCTGCGCTGTAACACAAAGGCTTAAGTTTCAATGAGTAAAAATGACTCGCTACCCGCAGCAGGCGAGTCATTTTTACTCGTTTATCATGCCAGATTACCCGTCATATCAGCGTTTCATCGTTGGCACGGAAGATGCAATACCCGAAGTAAGACAACCACTGGAGGATTAA…	ATGCTCTTCTGAAACATTACCTTTTTCCAGTAATGC	TTGCTCTTCACATGGTTAATCCTCCAGTGGTT

## Sheet: Ind_sensors_primers_sequences
Sensor	Sensor Sequence	Forward primer	Reverse Primer	Notes
yeaRWT	GAGGGTTCCAGCAGTCATAGTCAAGTTTCACACGCAAAGCCAGCCTCGTTCGCTGCCACCTAAGAATACTCTACGGTCACATACGTTCCACTTAGACACCGTATCTTTCCCTCCAATCCAGAGCGCTGGGAGTTCGTAGACGGAAACAAACGCAGAATCCAAGCGGACACTGGCTGGATAAAATACTCTGACTACAATCGCAGGACACACTGTATCTGACAACGACGCACCTGCTTTCAGCCCGCGTTGCCGCGGGCTTCCCACCTGTAATCCTCCCTGATTCTTCTCTGATCCGGTGCTAAAAAGTAACCAATAAATGGTATTTAAAATGCAAATTATCAGGCGTACCCTGAAACGGCTGGAATAAACCGTTTTCAGCGCATTCACCGAAGGAGGGAA…	ATGCTCTTCTGAAGAGGGTTCCAGCAGTCATAGT	TAGCTCTTCACATACTTTTCCCTCCTTCGGTG	From Naydich et al, 2019.
yeaR23	GAAGAGGGTTCCAGCAGTCATAGTCAAGTTTCACACGCAAAGCCAGCCATCTGCGTCCCGAACTCATACAGCATACAACAAGCAACCCATCATCTGTAACCACTACTAACGCTCATCTCTGTCGCAGCTCTCACTTCTTCACCATTACAACCATACCCATTCCGCAGCATTCGCACTCTTTCGCCAAGCCAACCTCTTAGACCCTACGCTGGGAGTTCGTAGACGGAAACAAACGCAGAATCCAAGCCTCGTTCGCTGCCACCTAAGAATACTCTACGGGTTGCTTTCAGCCCGCGTTGCCGCGGGCTTCCCACCTGTAATCCTCCCTGATTCTTCTCTGATCCGGTGCTAAAAAGTAACCAATAAATGGTATTTAAAATGCAAATTATCAGGCGTACC…	ATGCTCTTCTGAAGAGGGTTCCAGCAGTCATAGT	TAGCTCTTCACATAAGAAACTGTCCTTCGCA	From Naydich et al, 2019.
ynfE15	GAAGAGGGGACACTGGCTGGATAAGAATACTCTGACTACAATCGCAGCTCTCACTTCTTCACCATTACAACCATACCCATTCCGCAGCAGAGCCCTTTAGTTACCGTCATACTTCCGAAACCGATAGCATTACTCGCATCCATTCTCAGGCTGTCTCGTCTCGTCTCCATCTGCGTCCCGAACTCATACAGCATACAACAAGCAACCGACACACTGTATCTGACAACGACGCACTCTGGTAACCCACCTCCCATCACTCGTTATCCCACATCTCACACATTATCGACTGAACGCCGGATACGACACATCCGGCGATTTGAACATACAACATAATCCCACCTTATTACTCATACCCTTCTATTGATATGGATTAATAATTATTAACCCCAAATGGGTAGA…	ATGCTCTTCTGAAGAGGGGACACTGGCTGGATA	TAGCTCTTCACATAGAAAGACTCCCCCGCATGA	From Naydich et al, 2019.
ynfE17	GAGGGGACACTGGCTGGATAAGAATACTCTGACTACAATCGCAGCTCTCACTTCTTCACCATTACAACCATACCCATTCCGCAGCAGAGCCCTTTAGTTACCGTCATACTTCCGAAACCGATAGCATTACTCGCATCCATTCTCAGGCTGTCTCGTCTCGTCTCCATCTGCGTCCCGAACTCATACAGCATACAACAAGCAACCGACACACTGTATCTGACAACGACGCACTCTGGTAACCCACCTCCCATCACTCGTTATCCCACATCTCACACATTATCGACTGAACGCCGGATACGACACATCCGGCGATTTGAACATACAACATAATCCCACCTTATTACTCATACCCTTCTATTGATATGGATTAATAATTATTAACCCCAAATGGGTAGACTC…	ATGCTCTTCTGAAGAGGGGACACTGGCTGGATA	TAGCTCTTCACATAGAAACCCTCCTCCGCATGA	From Naydich et al, 2019.
torC10	CAGAGGGTTTTACTCATTCTGTTCATATCTGTTCATATTCTGCCGTAAGCCGTTCATCCTGACCAGTGCCGCTGTTCATATTTGCTCATTAAGATCGCTTCTCTTAATCATGCGGAGGATCGTTTCTTT	TAGCTCTTCAGAACAGAGGGTTTTACTCATTCTGTTCA	GCATGATTAAGAGAAGCGATCTTAATGAGCAAAT	From Naydich et al, 2019.; Assembled as GGA with oligo correspondign to MCD10
torC17	GAACAGAGGGTTTTACTCATTCTGTTCATATCTGTTCATATTCTGCCGTAAGCCGTTCATCCTGACCAGTGCCGCTGTTCATATTTGCTCATTAAGATCGCTTCTCTTAATCATGCGGAGGAGGGTTTCTTT	TAGCTCTTCAGAACAGAGGGTTTTACTCATTCTGTTCA	GCATGATTAAGAGAAGCGATCTTAATGAGCAAAT	From Naydich et al, 2019.; Assembled as GGA with oligo correspondign to MCD17
torC23	GAACAGAGGGTTTTACTCATTCTGTTCATATCTGTTCATATTCTGCCGTAAGCCGTTCATCCTGACCAGTGCCGCTGTTCATATTTGCTCATTAAGATCGCTTCTCTTAATCATGCGAAGGACAGTTTCTTT	TAGCTCTTCAGAACAGAGGGTTTTACTCATTCTGTTCA	GCATGATTAAGAGAAGCGATCTTAATGAGCAAAT	From Naydich et al, 2019.; Assembled as GGA with oligo correspondign to MCD23
torCWT	GAACAGAGGGTTTTACTCATTCTGTTCATATCTGTTCATATTCTGCCGTAAGCCGTTCATCCTGACCAGTGCCGCTGTTCATATTTGCTCATTAAGATCGCTTCACTAAACCATAATTTTACAGGGGCTATT	TAGCTCTTCAGAACAGAGGGTTTTACTCATTCTGTTCA	TAGCTCTTCACATAATAGCCCCTGTAAAATTATGGT	From Naydich et al, 2019.
hycAWT	GAGGCCTCGTCTCAACCAAAGCAATCAACCCATCAACCACCTGGCATTCGCACTCTTTCGCCAAGCCAACCTCTTAGACCCTACGTTCCACTTAGACACCGTATCTTTCCCTCCAATCCAGAGCCTTACTGGTCTGTCTGGTCAAATCTACGGGTTCCCGCAGTGCCCGTTGGCAGAGGGTTATTTCGTGCATATCGCCTCCCATTAACTATTGCCAGCTACAAGCAATAATTGTGCCAGTGTTGATTATCCCTGCGGTGAATAATGTCGATGATGTCGAAATGACACGTCGACACGGCGACGAAATTCATCTTTAGCTTAGAAATCGCTTTAATAACAATGAATTAAAAGTTGGCACAGAAAATGCTTAAAGCTGGCATCTCTGTTAAACGGGTAACC…	ATGCTCTTCTGAAGAGGCCTCGTCTCAACCAAA	TAGCTCTTCACATAGTCAGGTTACCCGTTTAACA	From Naydich et al, 2019.
S_enterica_TCS1* (ttrSR)	TCATGGCTCATACGTTGTTCGTATTCTGGTCTCTGGCGAGGCCATTTTTTCGAAACGCCTAATCAGTTCCGCCAGGCTACCGGCCTGCATTTTTTCCATGACTCTGGCGCGGTGCACCTCTACGGTACGCACCGCGATATTCATCGCTTCCGCAATTTCACGGTTCATAAATCCTTTTGCCACCAGGCTGGCCAGCTCACGCTCTTTCGGCGTCAACTGCTGGTAACACAGTATAATCTCACGACGCGCCACCGCTGCCGATGAAACCGTCAGCGCACGCTCCAGCGCCGCCTGTAGCGGTTTTACCGATACCGGTTTTTGCAGAAAATCGACGGCGCCGCGTTTCATCTGCTCCACGGCCATCGGTACATCGCCATGCCCGGTAAGAAAAACAACCGC…	ATGCTCTTCTGAATCATGGCTCATACGTTGTTCG	TAGCTCTTCACATATTGACTCCCGTCCACATTGC	From Riglar et al, 2017.
FabR	GAGGCAATTCCGACGTCTAAGAAACCATTATTATCATGACATTAACCTATAAAAATAGGCGTATCACGAGGCCCTTTCGTCTTCACCTCGAGAGCTTTCGACGGGATGGTGCCCCAGTGGGTGCAACCGCCGCCAACATTTTGATAACGCTCGATAACTGCGACGCGCGCACCTTGCTTAACCAGGCCCATTGCAGCGCCTTCGCCGCCGGGGCCGGAACCTATTACTATGGCATCGTAATCGTAGGAATGTGGCATGGTAGGGCTTACCTGTTCTTATACATAAAAGCAACAGAATGGTAACATTTTATCGCGGGTAAGCCAATTGATCCCCGTCATTTATCTGGCTATATCCTGAGCGGCCTTTGCTTTGTCTGTTTCTTACTTTTGCCCTGACGTT…	ATGCTCTTCTGAAGAGGCAATTCCGACGTCTA	TAGCTCTTCACATATGTATATCTCCTTCTTAAATCTAGAGG	From Naydich et al, 2019.

## Sheet: Barcode_assignments_and_seq
Barcode number	Assigned sensor	Barcode sequence
1	CCATGGGGTCATAAGTCTTGCTATAGCGTGTTGATGCTGTTAGTCTGGTGTCTTGTTCCAATGCAATTGTATACTGATACCTCGTGTGTCGTAGGTTGACTTTGGA	torC23
2	TCGGTGCTTGCTGGCTTCGTCGACATACTTCAACCATGTGTAAATTGTCGGTGTGCTCTTTACTCCTCTTATGCTCGGTCATTCAGTCCAACGATAATTGGGGTGT	torC17
3	TAAGCGTGGGGATTTTCTAGGGACTAGTAATGGGGTATGTGCATTGATCTACGCTTTAGATTTGGTCCCTGTGGACCTGGCTCTTGAGATTTGGAGTCGGGGAGAG	torCWT
4	TGATTTGATCTCTTCTGTTTTCTAAGAGCCAGCTGTTTGAGACCCCCGCGAATCTGGAATTCGGTTAAAGTCTCGGATGGTTTGGTGAAGTTACTCTCGGATCTGT	yeaR23
5	AGTAGGGACGACTAATTTTTAAATGTCCAAGATGTGGCTTCACGGTGAGCAATGGTGGGGGACTTTCCGAGTTCCTACTGCTTCTCGGGCTTAGCGCGGCTCGTGC	ynfE17
6	TTTTAAACTACTACTTGGTGCTAGTAATGCCAGTTTCTGACGGATCGGATAGTGGTAACGAAGGTTGGAGATGCGTTTGAGTGGGAGGGGGGCATCTCCGTGTTAA	torC10
7	AGGGGTCTTCTTGTGCAGGGTTTTAACGATTATATCGTTGTTATCGGATCGTGGGCACGCGTTTGGATAATTGTCGAGTTTACTGCGACGGGCCTCTTATGTTAAT	ynfE17
8	CGTTCATTTTTTGAGTTGTCCACGTCTATGGTGAGGGTAACTTATGGTTTTGTGTGTGGGCTGGTAGGTACTCTAGATGTAGGTGCTATTGTGTGTGAGCTCGCGT	C_rodentium_TCS10
9	TGGTTAGGTCCTATTCCAGTGTGAGTCTGCAGCTATTAGGGTGATTTAAGATTGTGTTTTGGTATAGCGATGAGGTTATACGAAGGAGTTGGGGGTGGATTATTTT	ynfE15
10	CGACATGCTCTTGGCGATTTGTTCTAACCATATGTAGTCGGTATCCCGTTGCTGTAGTTGATTTCATTCACTTGACTTGGTCTTAGACTTTGTGATTATGATGCGA	yeaR23
11	TGTGAATCGTTTTTTTTGGGCGATCCAGTAGGTATTTGGAAGCACGTTTGTAAATGTTGGTTTTCTCTCAGATCGATTTCTGCACTTTTGGTGCCAGGCTGCGGAT	ynfE17
12	CTCCGCCTGACATCGGGGCTGGAGCGGTACGCAAGCAAGGGCAAAGACATGCAGCTCGGCGCTGTGCTGGTAGGTAGGGCACGGGGTGGGGTCTCGTCGCGAAGGC	yeaR23
13	GGATTATCCGAGGTGGAGAGTCGTCTGATATGTGTTCATGCGAATAGTGCGAGTAAATGCGAGTTGCAGTGGTGCCAGGTCGCGAATCGACCGACGCGATAGGGGC	ynfE17
14	AGAGAATTAATTATTCGCTGTTTCCGAGGTTCTCGGTTGACTTATGGTCTGGCCATGATTTTCTTGTTCTGGCTGTTCGAACCGTCTAGTCGCTATAGATGCCCTC	yeaR23
15	TTTTCTCGGTGATTGGTGTTGCGAATCTTATTAGTTGTGTGCTAAGAAGGACTGCAACCTCAAGCGATCCGATTTGAGGGAGATGGTATTGCGGCGTTGTTAGGGG	ynfE15
16	CGCCTGTGCGAAGGGGAAGGTGTGAATCAAACCTGGAATGTAGCGAGTGGGAGGTTGTACGGCCTTAATAACGGGCGTAAGAGGTGCGCGCCCGTCATTTCTTGAG	ynfE15
17	TGATATCGGGAATGCGGCCTTAGACTCTTACTATGGTCTTGTTTACTAATTTTGGGTATCCGCAAGGGGTATGTGCGTTCACATTTGTGTGTCCCTGTCTTTAAAT	K_pneumoniae_TCS10
18	TCTATTGGTCTACTCTGCTTTTTCTAGTGGGGACCGTTTATGTTCCACCCTTTCTAATTAACGTGGCTACTCTAATATTCGTTATTGACGTGTGTTGTTCCATTTT	C_rodentium_TCS9
19	TCCAGGTGTGTGTCGACTTTAGGATTTCTACAATTTAGACATTGCAATCTTTGCTGGAATTTGTGGAAGAAGTTCGTGACGTGGGTGCGTGTGTTCCGTATCTTTA	K_pneumonia_TCS3
20	TTGTTCTAGAAGTTTCGTCGCTGGGCGCACGTGTGATATTGACACAGATAGAAGCCTTAACTCTGGGCATAGGAGACACAGTATCTCTCAACCTGGATGGTTATTT	C_rodentium_TCS2
21	TTGCACCTTTTAGGTTAGGAGGAGGGGAGTACTATTGTTATCCACTATAGTGATAAGTTGTGTTAAATGTTAAGTGCGTGAGTTTATTGTGTTTTGGCAAACGAGT	Y_enterocolitica_TCS3
22	TTTATGTGCGAGGCGCTGCTTATATTTGGCCTCGTCATGTCCTGGGCTTGTTTCGGGGGGCTCCGGAATGGTCATGGTCAGGCATAGTCATAAGTTTTCGGACCCT	E_faecalis_TCS2
23	ATCTGGTAACATTACGTATAGGCTACTATGGACTGGTGCAATTACATTGACCGAGTAAGGTGACTGTTGGCCTAGTGTATCTTTTTTTTTGGTCAGCGCGGATTTC	K_pneumonia_TCS3
24	TTCTATTGGGTGGGGTATATGATCTGTATTGATGTCGAGATGTATTGTACACATTGGTTGTCATTTCCTCTGAGGGACGGAGTCATATTAGGAGATTGTGCGTTGT	E_tarda_TCS7
25	CTGAATAATTCGTTTTGGACATAGAGGTCCGTGTGGGCGGCAAGTCGCGCGGGACCGTTGCATCGAATCTATGCTGCTGTAGACTAGGCTTCATGGCGTACCCAAC	V_cholera_TCS2
26	CTTAGATGTAGGGTAGGAGCATGTGTAGCCGGCCTAGGTGTAGATCTTGATTAAATAACCTCGATTGGTTTGTATGTTGGGTGTGTTCAGATCGGGGAATGACCAT	E_tarda_TCS7
27	TGGACATCAGGTCAAGTTTGCGTATACAGTATTGGGGTTTATTTCGGAGATATGGTGCTGGATCCACCCTGAGTATGTCGTTGTGTGATGAGTGTCCCGTCTTGAG	K_pneumonia_TCS3
28	AGAGAGGTTTGGGTTGATTAGCCGCTTCTTGTGCCGTTGTTCTGCGCTAAGTTTCGTCATTTGGTTTTTTCCTGGTGCCGGTAAATTCTCGCTGTATGACGTTCGG	Vc TCS6
29	CCTCCTGTTTCAAGTCTTATGTTTGCTTACTAGAGTCTTTAGAGCTTTTTGTGTTTGTGGCGGTAGTGAGTTGGAATCGGCGAAGAAAGTGGGGTTTCTGAAGTCA	C_rodentium_TCS9
30	ATTTCTGCTCACATTTGCACCGAGGATCCAGCAGTGTTGTGAACTTCTAGTTTTCCATATGATTAAGGCATACAACCTTTCAATGGAGAATGTGGGCTAGTCGTAT	K_pneumonia_TCS3
31	TTAGTATGCAGAATCCATTCAGATGCTTTGTTATTCGTCGTTTTCGTGTGGGATGACGGCTAGGGGATTTTCTTATAATCGGAGGTTGACTGTTGGATTGGTAAAT	C_rodentium_TCS10
32	ATGTGTCTTCCTTTCTTATGAAGTCGCAACTGAGGCGTTATGTGTGATGGCAGGGTCGGCGAGTCACCTCAATATCGTATCCTTTTGGGTTGAAGTAATTGTTCGT	C_rodentium_TCS9
33	TGCATGAAGGCCAATTGGTTGGTGCATCAAGTGTTGAATTGACTGTGAGTTATTAATTAACTTATCTTTATTGACAGTATTTATTTGTGGTATGTGTCGTATCTGT	B_frag_TCS3
34	TTCGGTATCTCGTCACCTCCTTTGGTATTGGGTGTGATTTCAATGGTTCCGCACTAACGAATTTTGTATGCGGGTTGGTCAGGGTGTAGGTGTTGGCCAGTACGAT	S_enterica_TCS4
35	AAATACATTCTAGTTCGATTATTTCTTTCATGTTGTAGTTTTATGAGTGATCCTTCCAAAGGCTTATGGGATCTCTACACACTTAGTTTGTATATTGTGGGTTAGC	V_cholera_TCS4
36	CTCCAACTTGGTATGATCAGATACTACTTGTTGGGTAATTGGTTTGGCCGATGACGTCATGTGTAGTGCGTCGGTGGAGTGGCATGCTACTTCGGTTAGTAACGTG	S_enterica_TCS3
37	TTTCGGTCTTCTATATGAATTAGGTAGAGGTTTTGGTCTCTAAATACTAAGATATTAGTTAGTGACGCGTTCTTGGCCCCTAACGCAATTAAGTGAGGGGGGTTTT	C_rodentium_TCS5
38	CGTTGAGTTTGCATTGCAGATTATGGTGTGTTGTGTGCGCAGTCAGGGAGTATGGCTATCAGATTATAAAGGATGGTCTATGTAGGGGAGTATCTCGAGCTTCCTG	C_rodentium_TCS6
39	TGAATTGTGGTGGGCAATGCACAAATTGGATCCCTATCTTCAAGTCGTTAGCGACGTTGTTTTATATCGGTATATAATTTAAATGGTTTGGCTAATTTGCCCAGGC	C_rodentium_TCS3
40	GTGTCGTATTAGATGGGTAGGACTTCTGGTTGAGGGGGTAGCTAGGGGTTGATCAGATTGTGCTTATTATTTAAAATGGCTAGTTAGTTTGTTGCCCTGTGAGATA	C_rodentium_TCS9
41	TTCTCTTCGCTCTTTGAGTGGTAGTTTAGCTTAACGTGATAAATAACTATTGAATATAGTGAGTGCGGTCTATTCGTAGCATGTATCTTTTGTTGTTGGTTGCACG	V_cholera_TCS4
42	AAGAAAATGTATTTGATAGATTGGATATATGTTCATTCCGTGTTGTTGTACATACCGACCAGCGTTATCGTTTGTGTTGCATCTCTCGGATCCAAAACCTGCAGTT	C_rodentium_TCS6
43	TTTGTCTTTGTCCAATTTACATGATATCGTACTAGTTTCGTCAACATGCCATATGGTAGTTTTAGGTAGCTGTCTTGAAGCGTGTGGGTGTCATTTAATTTGTCAC	C_rodentium_TCS9
44	TGTTAGTTTTGCATACGTACTGCCTTGGCTGAGGTAAACGTGAGTTGCGTTGGGATATACTCTTGGCCACGCTCCTATGGTAGCGATAGGTTTACCGAACGAAATC	B_frag_TCS3
45	GATGCTAGCTGGAGTATTATGGGAGCGGAAGTGTCCGTGGATACTTAGCTATCTTTCCTTGATAATTATTAAATTGATTTAGATATGGCAGACCTTGGTGTACTGG	E_tarda_TCS2
46	AAGGGAAATCATAGGGCCTTGGCGGTTTGGGACAGTTTGTTGTGTAGAGTGCAATTGGTTGCGGCATCCTCTTGTTACCAGTGGGGTACTGCTAATTTGGTGTGTA	K_pneumonia_TCS3
47	GTTCGTTTGATCTTAGTACGTAATATCTGTATTATTGCTCTATTCTTTATTTAGCCTCTGGAGACTGTTTTTTTTACGGGCAAAAAGTAATCTTCGTATAGACATT	E_faecalis_TCS2
48	ATGGTAGGGGGTTAGATTATGTCCTAGTTAGTCCCCTAACGGGTTGGCATTCCGCTATAAGTTATATGCGTTAAGAAGGCGGGATATACTCTTATCGAAACTCGTT	Y_enterocolitica_TCS3
49	CGGTACGAGTTTTCGGCTATGCAATATGGCTTGTAGTGTTTTTAGATGTTTGTGAGGATTCACTTGGAGATCGTTAGATGAGGTTTGGGCTAGTCGGGGTATTGGC	C_rodentium_TCS6
50	GATCCCTAACTATTACCGTCCGTTTTATCCATCGAGTGCGGCCGGAGTATAAATTTACCATAATGGTCAAACGCCAGGCTCCAGACCCTTTGGGCTTTGGATCCTG	E_tarda_TCS2
51	TGTATTTGAAGTCTGGCTAGATACGCGTTCTTATTTTCGTCCGGTTGATATTTTCACTGTGATGGGCTTGTGTAGATAATTACTGGAGGATTGTTTCGTGTGCCTA	C_rodentium_TCS7
52	ACAGCTTGTTATCTAAACATCTATGAGTTCTTTGGGTACCGGAGTTTGTGTTAATGCTTGACATGTAGTTACAGTGTCGACCTCACGATTAGCCTTTTACTGTTTT	E_tarda_TCS6
53	TCGTGTTTAGACCTTGGAGTTTGGAGATCTGGTATCGACTTTTTTCACGCTTGGTCAGCGCGAGAACGACTGGGTTATTGTGTTTCAGGGGTGAGAAGGTGTAATC	K_pneumonia_TCS3
54	GTGGGTGCGTAATGTTGGTCTTATTCGTTCTAAGTGGTAGCTTTCTTTCGGTGAGCGACGGTTATTATTCAGGTGTTATTATGGTTTTCAGATCGAGGGCGAGTGC	C_rodentium_TCS9
55	GTTTTGTGCCTACCTAGTACCGCGGTATTGAGTCTGACGGTTCCGCGGAGTAAGTCTAGGGTGTGTATTTTTCAGTGAGATTTAAGTGCACTAGGTCGATCTTGAA	K_pneumonia_TCS7
56	GATACTTACGTACTACTGGCGGTAATTAAAGATTACTACTGGCACGGTGTTTGGCTCAGCGTTTCTCCTGCGCTGAAAGTGATTTGCTCGTGAAGGAGGTGGCGGG	K_pneumonia_TCS3
57	GGGATGTGTGTTAAGTAGTGAGTAGTTGTTTAACTGATGTCGGGTCGAGTTTTCCAGTGGTCTCACGGGATAGGCTTGTATTGAGCGTGGGGTCTTGCACACATAC	K_pneumonia_TCS9
58	TTGCTGTTCGTTATAGATAAGGGGAGTAAAGTTCGCAGTATTGCGGGTCAATCGTTTTAAAATCGAAGTACCTGGCAAGGTGAAACACATATGCTTAACTGCGTTG	K_oxytoca_TCS1
59	TTGTATTCCTTCTTTCATGCGTTTAATTGACGTTACGGGAGATGATGTATGTTGTGTCATTTGAGAAGCTGGGGTAGATTGGTGAGGCCTGATAGTCCTCTGCGGG	C_rodentium_TCS10
60	CTTGGGGTGTCCGGGTGTGTAGTTATGTATAATACGAAGTTCACAGAATATTGGTCATTTGTCCATCCTCCTTCCAGTATAGCCCCATCGCCGGGTCTAGGGGGAA	B_producta_TCS6
61	TGGTCTCTTGGGAGTCTGTGGGGAGTGATATGTGTGCCGATATGAGGTAGGGTTCGCAGCGGTCTGTTTAGGGGTGAAAGTGTTTCCCGTATAGTACTGGAGTGGT	K_pneumonia_TCS3
62	GGTTGATTTGGTGCGGTCATGTCTAATTGTGTTGCGGTGTTTGGTCCATATCAGGCATGTGCCTACTGTGGCGATGTCACGGGTGTGTTTCGAATGTCGAGTGGTT	K_pneumonia_TCS3
63	TCACTTTAAAAATTAAAGAGTTAGCCTGGAGCCAAGGGGGTAAAGGATTTTACTGTTACTTCCTTGCGTTGGTGTTCCGCACAGCTTGTAGGTGATCGCGTAGCTC	Vc TCS5
64	TATTCATATGTTTTGTTACTGATATTTATAAGCGGGGAAGTCATAGCTTACACTGTTAAAGTTTGATTTTGGGTAATGTATTACCTGAATGTATCTGCTGGGTTTT	K_pneumonia_TCS5
65	CGCTAGTGCTGTTCCATAAGGTTGTATTTAAGAATGTGTAATCGTGTGGTAAATTTACTTAAGGATGTGTATCTAGCTTCTCTCGTGCCTGTCCAAGGCGATGCTG	K_oxytoca_TCS1
66	TTAGGTTGATGAGCGGTTTTTGTGTGTTGGAGTACTACTATTTGTTTTCGTGGATAGTGGGTTTTGGCTTGTCTGTGGAGGTTGGTCTGGGTTTCAGCAAGTCGAT	C_rodentium_TCS9
67	GTGGCGTTGAAGTGCGCTTTCTCTGAGGGAGATTGGGGTCCGTGAAGGTGTAGGTAGGACCTGTTTAGCTCGTTTGACTAGTAAAACGTTGTATGCAGTTGGGTGG	K_oxytoca_TCS1
68	TCGGGGTTTGTGACGCGTTTGAATTGTCGAGACATTTTGGTTTGGTGCTGACCTAACTGACCTAATAGGGCTTTGATCTTCGCGTTTTAAGGTGACTGTGTCTCGT	S_enterica_TCS_ttrSRRIG
69	GGTGTATGGGAACTCCCCACGAATAGTTGCAGTATCAGTATCTATTTTTACTATACTATGTGAAGGAGATATCTATTTGGAGTGGTGGCGCCTTAGGTATTCTTGG	E_tarda_TCS7
70	TCAGTAAGTATAGGTAGTTAGTAGGCCGATCGGTCAGGCACCACGTTTAGCGAGTAGTATTTAGATGGTGATCCTTGGGTCAGAAGACATATGAGGTGTGTGGTGA	K_oxytoca_TCS1
71	AAGTTGGGAGTGATCCATAAACTAGTGTTTCTTGTTAAGCTTTGATTTTGGGGATTTATGTTTAATGTACATTTTTTGGGCCATTGCGACCCGCTTGGACAGATTT	C_rodentium_TCS10
72	ACTTATTCTTCACGGGGCCGTTTGAGTTTTGTTTCAGGTTTGGATGGTGTCACAATATTGGTGTGGATCTTAGGTGTAATGTCGACGGTAGTTTGGGTCAGGTCAG	K_pneumonia_TCS3
73	GTTTGTATACATTCACGCGTTCCCGCTATTTGTTATAATGTGCATTGTAACTGCTTGAGAGTGTAGGAGCCATGACGTAGGTTGTTTTGCCGGTATTGCCTGTGAC	Y_enterocolitica_TCS3
74	TACGAAGTGTCAGGGGTCTTATAATTTTTCGCGTCAGTAGGAGGTAAAATCTTTGGGTACTAGGTGTGGAAAGGGACTTTCCGTAACCTTTGATTATGTGGAGGCT	C_rodentium_TCS8
75	TTGTCGTAGACGATGACTATCAGTCGTAGTGTAACGATCGTTCGCATGAATAGTATTTAATGGTTAGGGTGGTGGTGGCTTCAGGATCTAGTTTTATGCATAAGTG	C_rodentium_TCS7
76	TTTTTACTCCGCTGGTTGATTCAAAACCTACAGGATCTGTTGATCGTGGAGTCATTAGGTGTGTTGATATCCTTTCTAGGTGTCATACGAGTTGTGTTACTTATCC	E_tarda_TCS4
77	GTGTGTATCGATGTGGAGTAATGAGCTTTTGGGAAATCCAAACATAAGCACCCCAAACAGCTATTGTTATATTTTTAAGCGAGATGTCAGCTACACTCTGCGTGTC	S_enterica_TCS_ttrSRRIG
78	CAGCCCAATCCTTTATACCATTCTCACCAACTTAGGTGGAGCTCATGGTTGGCTAAGTTGGCGTTTTTGGTAAATTGACTTTTCAGGGCACTGTATTTCGTCTAGA	B_producta_TCS9
79	GACACTTAGTTGGAACTTGTTATGGGGGTAGCGGAAGGGGCTGAACCCGTTGGAGAGCATCTGGGTGAGGGCATATGTTAGGTGTACGAGGGAGGAGTATGGGCGG	V_cholera_TCS4
80	ACAAAGTTGTGTGGATAAGTTTGTTGCTTTATTTAGTTCGTTAGAGGATATTGGGTGTGTAGTAAACGATAGCGTAGCACGTGCGGGCGTGTGAGGCTACTGTTAG	C_rodentium_TCS4
81	TAGTCACATTGCATGATAGAGCGTTTATAAAAAGTTTGATGTTATCTGAATTTATGCTTGTACGTGAAGTGATATATCGCGTTGGTAAGTTCCTTTGTGTCTTATA	E_tarda_TCS5
82	TTTGCATAATAGTCGTGTCTGATTTCTTGGAGGTAAAGTGTTACTCTTTGGCGGTGGACTGGAATGCAGCGAATCGAGGGTGTATGGTTCAACTGAATGGTTTGTC	C_rodentium_TCS9
83	TCGATCGATTGGAGCTTTGTTGTGCCAGTCAGGTTGTGTTGGCATAACTGACTGTTCTGCTTGACCAGAGGCTCCTTGGTAGCTTTTCTTTCTGGTTAGTCCTCAT	C_rodentium_TCS9
84	AGAGTTCATATTAGCTTATAATTCAGAGGAGTTAGTTTAGTCGCTTCTTGTTGGTCCGCATTCAGTCTATCTAGTAGATGGGGTATTCCTCCTGTATTGCATGATC	C_rodentium_TCS2
85	TTGAGGTTATTTAACTTTAGATGTCGATATGCTGAGTATGGTTCTGATTTATTAATTCCTAGTTGATTCCTGAAAGTTGGCGCAGAATCTGGTTTGTGCTTAGCAA	smg_promoter
86	CAATCTTTTTGCGGTTGGTTATTGTCATCTTAGAATATTTCTTGGTTTTCGTTCTGCTCTCGGTAGGAAATAGGTGGAGGATTTGAGAAGATCGGCCCCCTGCATT	B_producta_TCS6
87	GTTGGTTGATTTCGTGCCAAGCTGTGGTAGTAGGTAGTGCCCGGTTGTATTTTGTACTACGTGTTTCGAGTACGCTCGTCAGATTGGCATCTCCAGCGGGGTCGGG	rpoB_promoter
88	GAGGCGACGCGGAAATGACTGTGTTCTGAAGTTGGTGAGCTGAGCTGTTTTTTAGCATACTCCCAAACTTATTTTTTCTGAATTGGGGCTGAGGGGCGACTGGGAG	gldA_promoter
89	CTCACAGACCGATTCACGCGTGGGTCGTATTCCATCCCTTACTCCCGCTTATGCTGAAGACTGGGGGTGGCGTCGACGTAATTGGAGTACGGTAGATTGGTGGGGT	C_rodentium_TCS6
90	AATTATTTTTTATTGTCATCGAAAACGTCGAATCTGGGCTAGATGCGTTCTATAACCAAATAAAGGAATCGCTGGGCCTAAGACTCAATTAGCGGCATCAATTTCA	S_enterica_TCS_ttrSRRIG
91	TTTATTACTCTCTTGCTTATGCGTAAATTTGCCCCTTGTTTCGGATTAATTCGTGGTTGGTGATGGGGTCTAATATTGCGGCTACATCTGGGTATTAGAGGAGCAT	E_tarda_TCS2
92	CGGTCTCCTTTTGGAACATGACTTAGTGAGGTAGTATTCTCAATTTGTACCTGTACGGACCCACTAAGGGAAAAATTCCGATTTAATTTGGAGATTGCAGTCTTAC	V_cholera_TCS2
93	CAGGAGGTTGAACGCTTGATTAGTGATCGTATCGTCGTGGGTGTGGGGTTTCACGCTTAAAGGGCGGGTGTGGTTGGCGCTGTTTCTGCAGCGGGATGGGGGCCGA	K_pneumonia_TCS3
94	TTTGTGTTAATAGTTATACGCTGCTCCTTCGTTTCAGATCCGGTTAAAAGTAAACCGTTGTACAACGGTGGTTGGTATTCAGGTGGGAGGCGGTTGGCGGCTTTTT	C_rodentium_TCS9
95	TGTGATGATGGTTTTGATTCCTGTACTATTGTATAGCGTTAGGCCGCAAACGGGTAACAGTTAGATCTTGAGACCTTGTACTCAGGGTCGTGTGATATTTGCGGAT	C_rodentium_TCS6
96	TACGCGGGGTATCGGTTTACCTTGGTGTGGCGGCTGAGTGGGGAAATGCAATTAGGTTGTTCGGGGACTGGGGGGGCCTCCACTTTTTTACTAGGCTCGGGCGGGG	B_frag_TCS3
97	TCTCGTTTTTTGGTCTCTAGTTTTTTTTAAGAAACATTGGTGTAAAAGCATGTGTAACAGTATGCATATATTATGTGTCGAGAAACCTTTTTTTCATTTGGTCTAG	E_tarda_TCS6
98	ATTAGTCGATGTTCTCCTAATTACGGTTTGGGTTTGTTCGGTCGAAGTAGATTAATTCGTGACACGGTTCTTTATGGTTGCCTGTCCTTGGACAGGGGGGGCAGAA	K_oxytoca_TCS1
99	CGAAGTATGCAATTAAGTGTCTATTAGCTATGACTGGCAAGACTCTAACTGTGGGTGGGTGGTCTGTCGTACGACTTGGCGCTATTTGCTCATGCGAGCTGCGGTA	C_rodentium_TCS7
100	ATTCTTTATGGTCATTATTTAATTAACCCCTATTTCTTGAGGCTATGTTTAACTGGTTACCGGACGCACTGGGCGTTATTGCTTTAATTCAGAATTAATTCTATTC	E_tarda_TCS7
101	CTGTGTTCGGAATAAAGCAACGGTCGTAGGAGCGGTTGAGTCCGGTCAGTTAGGCAGTGGGTGTGGGTTAGCGTGATGTTGGATTGAAGCTGTTGGGAAATTATAC	C_rodentium_TCS3
102	AGGAGTTTGCTATTCCGGGTTATGTATCATTGACGGTTTTGTCAAGTAATTATAGACGGACAGTTTTATAGGCATTTCCCGTTAGTATAGCGTTGCTTCTTACTCT	E_tarda_TCS6
103	ACCGGGGCGCTCATTCCCGTTGTCCTAGGTCGCAGGATATCTTGTAGTTTAGCCGGGTTCGGAGCTTAGTGGGTTTGGGTGCGTATCGGTTTGCAGCTCGCCCCAT	E_tarda_TCS7
104	TTTTTTTATCTTACGTGTCCATTTGTTTCTCGGGGCGGGAGATAAGGTGATACGTTTTTTACAAATTTGAGCGGGTCTGGAAGTTACTGTATTTTGGATTTAGGAT	C_rodentium_TCS1
105	GGGATTCGGTCGCGGTTGGTATGGTCCGGGATTTCAGGCGGCACGTTTGGCGGTGCACTTTATAATCCGACAGGTGACGTCCTACTCAGAACTTCATTGTGCTCGG	Vc TCS6
106	ATGGGCGATTGATCGGTTTGTATGTTTTTTAAATGTTTGGTTCGAATGAAAAGTGTTGCTGTTCCTATTCCACTTTTTTGCAGCTGTGGTTCGGTGTCATTAGATT	tdcA_promoter
107	CTGGCGGATGATGGTTCTTCTCTCTTAGTTGATCACTGAGAATTTCTATGTATGGGGCAGGCGTTTAGTCACGTGTTCTGTTTTGCTCTGTTTCGTCTACGAACTT	E_faecalis_TCS2
108	CTTGATCTTATTTTTAATTTGCACTGTTTTGGATGTCTGTTAAGGTTGTTGGATTCTAGGGTTATTAAATCGAGTTTTCTCTTTGATCGTTCATGGACCGCTCTCT	E_tarda_TCS6
109	ATGTCGTGGTGCTTAGATGCTTTTCAATGATCTCCGGCTTTGCCCTTAGGTCATTGTTTGGTGTCTACTCGTAAACTTTGTGATGTTTGAGGCTCGTAGGTTTTCA	Y_enterocolitica_TCS5
110	TACTAGAAAGTAGCCATTCTATATAAGCGGGATAGATAATTGGTAAGTTACTGAGGTCACTGGAGATTTCGTGTGTTAAAGTCAGTGGGTAATGGAATCGAACGTA	V_cholera_TCS4
111	TCCTTCTGCATTGACGGGGTGCGCTCAGTTTAGATGCTAGGTTTCGAAAAGTCCAATAGTGCTGGCTATTGGGAGAATGAGTTGTAACGGTCTTTGACCCCGTATC	E_tarda_TCS7
112	GCCACTAACTCGTCGCGTTACGTGTCAAGACTACTATTTCTGGTGTGGATTTCTTGGCATCTGTAATGTGATTTTGTTAGTGAATTGTTGTATTATGTGTCGAATC	C_rodentium_TCS9
113	GTGATTCATTTTGTTATATTCTTAGCTTGTGGTTGCTAAATAGTGGGCATTGCTTAGGGGGGTCTCCTATTAGTCCCACGCCGTGTATGGGGGATTACCCTTGGAG	Y_enterocolitica_TCS1
114	GTGTGACATCCAAGCCTTTGGCCAGGCTCGGGCCACGTGATAGTGAGTCCTGTATACTGAGTTGTCGGCTCGGTCGGAGTAAAAGATCGGTCAATGGGTGCCTACG	C_rodentium_TCS6
115	CGGTTGCCAAGGGTGCATTTTTATTTCGTAGTTTTCGGATAGGCTTTTGAACTGACTGGTGTATGACATGATGGAGCTGTGGGTGGCGATCTCGTGCTTAAAGGTT	C_rodentium_TCS2
116	ACATCAGTGTGGTTAGGGTTCGCATGTTCGTTTGAGAGGGTGTTGTTCGGTTTCTTCGGGGAGCCGATCGAAGTTAGAGCGTGTGATGAGGGAATTTACTTTACCG	E_tarda_TCS7
117	TTTTAGGTAAGATGGTACGTTTTTCCATGTGTTTCCTAATGGTTGGAGGAAATGGTGTAATGTTGAGGGACATCTAACTGTAAGGGTATTTTTTTAAAGAATGCGT	C_rodentium_TCS10
118	TTACTGGTATTGTCGTGTTCAGGGCTTTTGTTACATCTTAAGATGCGTTGGGGATTATGTAGGGGGTCCGATGAGTAAAATAAGGGTCAATTCCCGGTTGATGATA	mrr_promoter
119	CACGATGGTGTGTGTCTATTTTGTGCACGTTTGGGTTGTTTGTGGGGACAGTACGAGTTCTACCGGCCCAGAAGATATGTTGAAATCGTGTGGGAGCTTATTATGA	K_pneumonia_TCS7
120	CGATATGGCTGGTGGTTTCGTCATTGGTACTATAATCGGCCACAGAATCAGGGGTGGATGTCATTATTATAGTAGTCGTGTACTTTGTGTGTGGAAGGGCTCAAAC	Y_enterocolitica_TCS5
121	GCATTAGCCTCGTTGTCTGTCATACCGTGCTAAGTCGAATGATGATGATGTGGGGGTTTACTGCACTTTACTGCTGCGTAGGAGCTTTGGTCTTTCGCTAGGGGCT	K_pneumonia_TCS3
122	GGTGTTGTGTATGCTGTTGTTTCTCCGTGTGTTTTAATGCGGTATGTTTTTGGGTGGGTATCTTCTCCGACCCTGAGTACGGTTGATATCGGTGTGACGTTTTGGT	C_rodentium_TCS9
123	GTATAGGGTTCAGACGTGGGATTGTGCATGAGTCTATCGGTGAAGGGTTATTCAGCTGAGGATGGGATGCGGGAGCGCGACTATGGTGTCCTTCTTAGTCTGGAAG	C_rodentium_TCS6
124	GATTTTTTTAGTGTACTATCCAGTATTGGGAAGGTCCTATACACAACGTTTACAGAGGGTTGATTTTCTGTAACGAGGAAAACAACATCTCTGGAAGCTGCTGTTG	Vc TCS6
125	TTAGCAGGGGTTTGGTAGTATTTCTAAAAGCGCATTTGAGATAGAACGGTCTCGCTGGTTGCGCTTGTCGTTCATTAGGGAAAGTCCTGAGGAGCGAATGTTTAGC	C_rodentium_TCS2
126	TCGTTCACCGAGGAAGGGGTTGCATTCATCGTGATTACTGGTGTGGTCGGTCTATCGAGGTAGGTTTCCTAATGAAGTGTGGATACGGGAGGGTGGATCGTCAGGG	E_faecalis_TCS2
127	TTAGTTCTATGTGATTGTGGGTGTGTTCGGATTTGTATGGGAGGTGCGGGAGCTCTGTGCACTCCAAAGAAAACTCATGTGGCACGGAGGGCGGTGGAAGGCTATG	K_pneumonia_TCS3
128	ACAAATTTTAGTCAAGGATCTTTAAATCTGTCAGCTTATATGTGGCTATAGGTTAGGTTCGTTTTAGCGGTTCTTATGTTAGTTGGATCCTTGCTTTCATTGGGGT	K_pneumonia_TCS7
129	ATGGTCCTGAGCGGCGGGGCTATTCCTGGATTGTTTATTCTATATGACGAATGGGACTTTTCAAACTTCTTTCAGGATTCTTTGCTCATATTTAAATTGTGCTCCC	V_cholera_TCS2
130	GTGCATTACAATATATCTATCAAGCTCATTGTAGTTGGGGTGGGATAAAACGCGTCTCTTTGGCTTGATTGGAGGTTATTGGATTAAGTCGGCTCACTATGGATCC	E_tarda_TCS6
131	GTTCGTCGGGTTCATGTATATGGGGATATGATGTGATCAGCGATATCTAGGGTAGCAACTCGGGGTTTGTGGCCTGTGGGAAAATGTCGTCCAAGAAGGAGGGAGC	Vc TCS6
132	GGGTCAATATTAACGCGCTGCACGGAATAACGTTGTGGCGCAGAGGGGTTTTTGTTCGGAAGGTGTACAGGGCGGGCTTGGGTTGGAGGGAGAGTTAAGGTTAAGG	B_frag_TCS3
133	AACGTAGTCTACAGGGCTTTCGGTCTTGGTTCCGCAATGAGAATGTCTATCTACGGCCCTTGTTTAATTGATGAGATCGTTATAAACTGTGCATAGTGTCTGGGTG	C_rodentium_TCS6
134	CCATTGATTTTACACTTGTTGTGGGAGGAATACGTTTGGAAAGATGGGCGCCTTTCATGCAGATACATTGGAATTGTAAATGGCGTGCAAAGGTATTTCTAGATCT	K_pneumoniae_TCS10
135	TGGTAGGAAATCCGTGAGAGCTGTTGTGCTTGCGGTTAGCGCTATATTCTTTCGTGACCTTGGGGTATGGGGTAGAAGTGGTTGGTAGAAGTGATAATAACGTGTT	E_faecalis_TCS2
136	TGTCGCACGCGACTGTGTAAGCCAGCGTACGATGGAAGGGGGTCGGTGTGCGTGACTGCCTGGTAAGTCATGTCGTATCCGACTGACTATCACTGTCATGACGTCA	ygdR_promoter
137	AATGGTTTCATGGGGTTTAGGGCTTTCGGACGTACCGAATGCTTATCTGTCATTTTGGGAGTATCAGACGAGTGTTCTCAACGGGATTCAGTGATTTCTATGGGAT	Y_enterocolitica_TCS1
138	CGTTTTTGATTTTGTGCTAATTCTTAATTTAGTTGACAATGCCGACTTGTTAGATTTCTTTGAGGGGGTATAGTGTATTATGTTTTAAGGGAGCATCAATGACGCG	zapA_promoter
139	TGTAGTGCGTTATAGTTTTCAATTTCTGGTTCGTTTCCCGGCTACGCAGTCTTTGTAGGCAGATGTCCAAGTGGCGATGGTTTGTTGTCCTGATTCAGAGAGTCCT	Vc TCS6
140	ATACTTGTTGCTTGAAAACTGTATACCCGCATGTCTCAAGACGGCCACATTTAGGTGAAGTCTGTTGGCCTGAAAAATTTAGGTTTTAGTTGAATGTTCGTTTCCG	C_rodentium_TCS6
141	GCATTGGTTTATTTTTTTTCTAGTTTGGGTGGAAATATGGAGGTGTACAGATACGGCTACTTAGATTCTTCAAAGGTGAAGGCGTCTTCTTCTGGTGGTCTTCGGT	C_rodentium_TCS10
142	CAGTTTTTCTCTGCGTGTGGTGTTTAGGCGGGGTTGGCTAGATCGCTCTTCTTTGGTCGAATAAAAGATCGATTCTGGGTCCTGTAATGGGAAGTTAAAAGCGTGT	Vc TCS6
143	ACTATATCGTGTTGCCCAGTTTGGACAGGTCCATGTAGACTGACATTTGGCAATTGTTCTGAATTGCTACGGGCGTATGTATTTGATGGCTGGGCGATTATGGTAT	K_pneumonia_TCS3
144	CGCTGTATTTGAGTGTTGTTTTTGTGTTTGCTTTATGTTGAACGGTTCGTATTTAACTCAAGACTAGGTTTCGTCTTACATTCACGTATATGTTTTTTGAATTGCG	pflA_promoter
145	TGCTGCGATGTCCATACAAATGTGCAGCTGGAGCAGGTAATTGGGCTATGAGTAGTCATAGGTTTTTCTCTTTTGATCACCCAGGTTTATCCCGTTTGGCATCATT	C_rodentium_TCS4
146	AGAGGATGATAGTTATTTTGTACTGAACAAGGGACTCGCCTTCCTTTTTAAGAAATGTTCAATCTTGAAAGTTGAGTTTATACGTATTGTTACTGGTGATTACTTA	V_cholera_TCS2
147	TGGTAGGGGGGAGCTTTTGTTCGGTGTGTTAAGTAATGATTTACTGTAAAGGTGTGATCTAAAAGGATGTATGTTGCTTGCTCTTGTCTTGACAGGTAAACGTAGG	Y_enterocolitica_TCS5
148	TACATCGCTCTTGATGGTATTTTTATGGGTTCAAATTTTAGGAAGGGGGCTGGTCGATGTGGGTCGGCCAATGTAGGGTTGCTCAAAATTCGTCGAACGTGTGTGG	V_cholera_TCS4
149	CGACTTGTGCGTCGACATCACGGATCAGTCATCTGGGTCCCGGTGAGGGTATTGATGGCGTATCCTCATGAGGGGCTCGGGTCGCCATCGTGAGGGGGGGCCGACG	aspS_promoter
150	TCACAAAATTCTTGTTGAGACGATAGTATAGATGTTTGGATCTGGTAGAAAGGACTGGCATTGAAGCCGCCGGCGTTTAAAGCGTAGGTGCAGTCGAAGGTCCATC	atpA_promoter
151	TAACAAGAAAGTTTGTGTGGAGGGACGTCAATTTAGGAGCGTGTAGTTCTACAACGTCGACTTGGGGCGAAATGCGGAGAAAAATGACTTGGTAGTGCGAGATTGA	Y_enterocolitica_TCS3
152	GGTGTGTATGCGTACTGCGTTAGTCACAATCTAATGAGGGGAAAATTGGCAGTAGCATGGGTTTGTAGTGCCACTTGGTATCGAAATAGCGTAATCTTATTGTGAC	K_pneumonia_TCS5
153	TCCCTCCACATTACAGGCCCTAGTAGCGTTGGTTAGTGTCAAGACAGTTTTAAATCCATCATTTTTTTACCTTCCTTTAGCCGCTTCGTAGGGTAGTCTGGGTCGT	K_pneumoniae_TCS10
154	ACTGTAGGATGGGCGGGGGATTTCGGGTAAAGTGGTTTGCTAAGCTGGGTGTCGTATCGTGTAGGAACGCTACGGCGCTCGGTCGTTCCATAGGCTGGACTGGGCT	C_rodentium_TCS4
155	ATCCTAATTGCGTGCTGTAGAGAGACTGTTCACTGGAATTTTAAGTTTGCTGTTGTTACTGCGTTTACTGTTGTTTCCTTATGTTGAGAACTGGTGTATTGCACAG	E_tarda_TCS2
156	CATACGGCGTGTTTACTTGTAGGCCTGATTCCGTATTTTCGCGGTATGGCGGCACGTGGTCCTTAGTGAGTGGCGGACGTGGATAACCGGGGGGATTCGCTCTGGT	K_pneumonia_TCS3
157	TGGGCGATACTCGGGAATTTTTAGTGTGAATAGGCAGATGTTTATTCTCTTGGTGCTACGTGTGTGTAATTTCTTGGTCAGTCGATTTTTAGCGGAGGGTTCCACG	C_rodentium_TCS6
158	GTGGTATTGCTGTGCGAATTCGTTGAGTTTAACCCTGTTTGCCTCGTGAGTTTCTGAAATTATCGAGGTTAGGTGTTGTATTCAAGGATGTTGCTTGTGCGTAATT	Vc TCS6
159	TTAAACGTTTCTTGATGATTTGTCTTGTATAGAGTTCTGTATTACATCCTTGTGGGGGTTAATGACTTTACAGATATGCACTTTTCTTGACTTGGCTGTGACACGA	K_pneumonia_TCS7
160	TGGATTAGTGTTTTCATGCATTTCAGACTTTGCAGGCCCGTAGATTTTTATGAGCATGGGTTGTGTAGAGGCGATACAATTGGGTGGATGGATTTTGGGACGGCAG	K_oxytoca_TCS1
161	TGAATGGGAATTGCGACGCTCGTCGTGTTTTATGCACGGTTGCTCTTAGGCATATCGTTGACATTACCGGAGTCGAGTAATGTATTGTCCAGAGCTTGTATTAATT	K_pneumonia_TCS7
162	GAGGTTGGTTGTTAGTTTGGAAGTTTAGGTCTGTGGTTAAGAGGTTTTTGTCCGTTGCTTTTTTCAAGGTTTCTTCTTGGTCTAGTCTTGAAAGGCGTCTTTGAGG	Y_enterocolitica_TCS1
163	CAAGATGATGGAACTTATCTGGGTGACGTGGGAGGATTTTGTGGTCGACTCCGTTTATACTTGACAATGCCGCTGGTTTCGGGGCGGGAGGCACTATTGTGACTTG	K_pneumonia_TCS3
164	CAACACAGTTTATGACGTATCGTGCATAAGGAACTAGCAGATTCAAAGGGGGAACGTTTTTTAGATGGGGTGTGACGCGCCCAGGTTTTAGTGCAACTTCGGATTT	C_rodentium_TCS5
165	AATTATACCGGTTCTGTTGCAATTAGAGGTGGTGCTGGAGTAGTATTTAGATAAATTGATGGTTAAGCTCTTATTTATACGTTTGAATGGCGGTGGTGGTTGTGAG	K_pneumoniae_TCS10
166	GAAAGGTGTTTGGGATTTTTATTATAGTACAGTTATTAGGGCTTATTTGTGTACGCGACTTAGGAATGGTTTCCCGTGATTTTGCGTTTTAAAACGGTGACACAAG	L_plantarum_TCS2
167	TATCGTGGGTTTTCGGATATAGGTTTCAGTGGGTAGAGTGGTACATGGCGATGTCTGACAAGCTTGTGATGCTGTATGTGGAGCGCCTAGGGGAGTTGGGGAAAAG	pflA_promoter
168	TGCAAAATGCTGTGGGTTTGATGCTTCTACGCCTGCTCTAATACGCATTTTTAACCATTGGGGTTTACGTTTTCGTGTTTCAACGTATTGCCGGATTAATTGGGCA	ygdR_promoter
169	TCGTTTGCTAAGGCCAAGAGTGGCTTGTACGCAGAGAAGGGCTTTAGACCCTTGTTTGGGGGCTCGTGAAATTCGCTGAGGATAATAAATTTTCCTTTTGTGGCAC	C_rodentium_TCS10
170	TTTACAGTCAGCATATTTCTACGAAAGATTTTTTCTTACATAGGTTGAGTAACCAGTGTTAGGTGAGCCCTTAATGGTTTGAATAGTCGACTTTGGTTCTTTCATA	azuC_promoter
171	ATGAAGGTCGTTTCCACAGTTATTTAGTGGATTGTAATATCTGGTTTGTTTATGGATATAGAGTAGTGCCTGTACACATTTGCTGTGGTCCACGGTTAGCGGTTTT	C_rodentium_TCS9
172	TTGCGTGTGAGGTAGTATCTCGTTGTGTGACGCTAGTGAGACGGGTGGGTCGATATCCGGTTTAGTAGGCGGGTCGCGGAGATAGGGAGTCCTAGGGATTGAGTGG	pdhR_promoter
173	TGTCGGATTAGGTTTTGTGAGTACACCTGTAACGGAAGTTTGGTATCTGGTGGAAGTGGGCGTTCTATATAAGTGGGTGTTAGGCTTTGAGGTCGATCACCTAGAT	acrZ_promoter
174	CTTTTGAGCGGGGGAATATAATTATGTTGGTGCCCTATGGAGGCCATCCCTGTACCGGCGTACGATGTTATGCGGGTATAGAGGCCAATTAGCGTAGTTAGGGCAG	Vc TCS6
175	GTAGGATCGTTATGTGCGGAATACGGTGTATGTTCTAAATGGGGGGCGTTGGCTTTGTTAAAGCAACCTCGCGCGGGGTTGTGGTGTGGGCGTCGCCGAAGGTGAG	gldA_promoter
176	ATAAATGTAGCATAGTGTGATAGTTATGTTTTCGTTTGGGAAGGTTATTTCTTTGTCAATGCTTTATTGGTTATAACGAGTCTTTAAGATTGGCGACTTGCTGGCG	Vc TCS6
177	GGTATTTGGTTCTACAGTCTGTATTCGAGATTTTGGCCTTGGTTGTACCTCGTCTTTTCCCGTTCATGTATGGTATACTAGTTTGGTTCGGCACCTGCTTACGGTT	C_rodentium_TCS5
178	ACAGTGGATGGGGTGCAAGAGGGCTGGCGTATTATGGTGGCGGAGAGTAGCTGATTTTTCCAATACTGAAGGGTGACGTGTTCGTGTACGACGGCAGGCGAGCAAG	btsT_promoter
179	TGTTTAGAGTTTTCTTATTGAGTGTATTTCTGTTTCCCGGGTTTATGGAGGTAGTAGACAACATGAATCTTATGACTATGCAGCCGATTTGTAAAGATTGCATGTT	fucP_promoter
180	AAATTTACTTTGTTCGAGTTCGTCAGCGGATCCATATGATGTTTATCAGTGCAATTAGACGAAGGGCCTGAATCGAAGCATGATTCTTGTGTTCTGGTTATTTTTG	E_tarda_TCS7
181	ACGGTGACGTTGACGTGTTAACTAGTTTGGTGTTTGGGATCACGGTAGGAGCCTGCATGTGTGCTCTGCGGGACGAGGTGACGGTGCGTTTGTGTGAGAACCCGGT	K_pneumonia_TCS5
182	CGGAGATATAAGAAAGGGTCCACACAAACGTTGCAAGGAAACTGGGTTTATTATCTGATCAATGGTCTGCTGTGACATGTCGCGCTTTGTTGAATCTTATATGGGG	K_pneumoniae_TCS10
183	TTAAGTTGTCTTCTGTGGATATATGCAGTGTTTCTGATCAGCTTTTTTCGCTAACTTTTTGGTCGGTTGCGGTACGTCCCTAATGTGTATTGCCATAGAAGGATAT	L_plantarum_TCS2
184	ACGTGCCTTCATGTTGTTTTACTTTTCATCTTTGTAGACGTCTCCTGAGATGTCACACTTATTCCCCCAGTGTAGGACTTATTTCATTTATCGGCTCCTGAGATAT	aspS_promoter
185	ACTGTTAGCACGTAGCTGGGTTATCATGGAGGCCTGGTAATGTGATATGCCTTGTCCGTGAGCTGAATGTCATATCTAATAAGTTCATTAAAATGTCTTACTCGTT	fdoG_promoter
186	ACGTGCTGTGATACTTATTGTCTAACGCCGGTGACCCAGCTGTCGGAGGATGTGTTTGGGGGGGATTAAAGTCCGTTTGGGGGAGGATTCGGGTTGGTTAGTCCTT	tdcA_promoter
187	ATGTTTACGTCTTCTTTACGGTGGATTTCAGTTCGATGTAGTGGGTCTTACTGACTATCGGATGTTGTGGCAGATGCTGTTTTTTTGCAGTTTTGTTATTATCTGG	acrZ_promoter
188	GCCAGTCACACAGGATACGGCGTAGCGGGCTTAAGACTTCTGACCGATGCTTTTCGAGTGTTTTCTCGGTGGATTGCCGAGTTTCTTGGATAGTGAAGGGGCGATG	gldA_promoter
189	CAGTGTTGTATTTCTCATGGTGTCGGAATTATTCGGTAAGGCAAGCCTCTCTTTTAGTGCTGTTGGACGAAAGTAAAGCTGTCCTACGAGGGTTTCTAGGCGGAGA	Rg TCS2
190	ATACCGGGCTTCTTGGTCGTTCCATTGCCTTTAGGATACTGTTGTATGCGCGCGTGCATAAAGGGGTTGGCGGGGTCTTAAGAATGCGTTTGGGGTACTGGTCTTT	V_cholera_TCS4
191	AGTTACGTGTGCCGGTGTTGGCGGGTGCTCCCATGAGCGTTGTTGCGGATCGCCATGGCGGTGGTTTCTCAGGCGCGGGTAATGAGTCGGCTGTATGTTAATCTCT	C_rodentium_TCS7
192	GGGTCGTTAGATCACTTTGGACGTTTGTATGCGGGTTATTTTAGAATGGTGGCGGTAAACTTTTAGTTAGTGTGTATTCTTAACGACTATTGGAATATAGTTGGTA	C_rodentium_TCS9
193	ATGATTCCTCTATATTTGGTGCGCTGTGTGGAATTGCCTGTCCGAATTAGGTCTGTTGTCCTAGTCCCGTACTTGTGTAGGACGAAAGATGTGGTTTGTCTATGTT	K_pneumoniae_TCS10
194	GTTATACTATTTCAATGTTGAGGTGTTTTGTCTTTAGATGCATGTCATACGGTACAGGGATTACAGAATAAGGTTAGGAAGGCGTTAAATAGTTAGCGTTATGTTA	acrZ_promoter
195	GGGTTACTGCGCCAGATTATGATCGTGGGAGTCGTGAGCGGGCAGTGTGAACAACTTAATCTGCGTCTGCGTAGGTCTTCTGTGGTGAGACAGACAGTGGTATGGT	Cr TCS12
196	TTCGCTACAACTGTTTTTGAAGTTGTCTCGTGGGAGTATATTCTCGTTTTGTGCGTAAGTAATTTGGCGTATGCTCTGGTTTTGCGGATAACGGACATAGCAGACG	gldA_promoter
197	ATTCCATACAGTGTGTTGTTCGGGCTTTCTTGGCTAGGGATTGGACCGATAGGCGGGAGCGATCAGTAGAAGGGATGAGTTGTGTCGTGAGACATGGTTAATGGTG	K_pneumonia_TCS7
198	ATGAGTTTATTCGGAATTCTTTGATTGTGTAAGTGTTACAGGTTGGGACTCGTGTGTGTGAGGCTTTGCGATGTGGGATTCTTGATTTGTGGGGGTATTTTGGAGC	V_cholera_TCS2
199	AACGACGTAATATTAGTGGAACCTTTCAGGTACGACACGGGTATGATATTTGATAGAGTTGAGATGCGGAATAATTGTGGGATTATTAGGAGTGCTTAGTATCGAT	E_tarda_TCS6
200	CGCTTTATATTATAATTTTCTGTCAAGAGTATAGATGAGGGGAATAGCATAGTTTTAAGGTGGTGGGAATTGGCTTTACAGAATTATTGTGTTGGGTGGATCTTTG	V_cholera_TCS4
201	CCTGGTTATGCACTTATGGGACGGGCCTGTGTTTGGTGGTGATCTTCATACTTGCTAAAGCGGGTGGCTCGATCGAGTCATTGTTGGAGGCTTGTGCTCTACGGAT	C_rodentium_TCS6
202	ATGTTGGGGATATAGTGTGACTCTCTCCGATATTCACGATTACAAATCTGCGTTAGGGCCTGATTCGAATTGTCTTTTGGCACTTTTGGCAAAGGTATGTTCATTT	K_pneumoniae_TCS10
203	TAAGAATATCGTTATTTTTGCTCTCTGTATGGTGTGCGCGATTTTTTATGGGTTTTCAGAGGGTTTATGTGGAGAGTTTTAATGATGTTATTGTCGCGCTTCCGAG	C_rodentium_TCS6
204	TGTGAATGGATGTTATTTAATTCTGGGTTGGCATCTCTTACTATGACTGAGGTGTGCTTTATAACTCATCAAGTCTTTCTGACCTTAGAACAGCATTGGATGGGAT	zapA_promoter
205	CTTTTAAGTTACGGTTATTGTCGTTAGTGTCGAACTTTTTGCTAAAGTTGAGGAACGGTAGTTGTACCGACTTCCAGCGTCCGCGTCGATACATTTGAGGCTTTCG	pflA_promoter
206	GGGATTCGCTGCATGATATCGTCTAAACGATTTGCTTACAAGTAAATGGTAGTTATACGTGTGCTTAGTCTCGGGTATGAGAGCGGCTGCCGGTTTTAAGATTGAG	acrZ_promoter
207	TGGGGGATGTTCATTTAGGAGGCTCTAGATAAAATTACCTGCTCCGAGTGAGAGGGCATATGGGGAGTACAGTTCAGTGGTGGTAGTCTCGTGGGAAACGCTGTGA	Cr TCS13
208	GAATTTTCACCCTCCGGCATTGTGTCGGGTAGCCATGGAGTTACGTCTTCATGGCAGTGCTAGAGGTGTGAAGGTACAGGATCCAAGTTAGGAGGGGATGGGGACT	E_faecalis_TCS2
209	AGTTTGCTGGCCATTCAACTGCTTTGGTGTTTCGGGAATACTGCGGTCTGTGGGGATGGGGTTTAGGCTCGTCATATTGGGGGCGGTGGTGGGTTTGTTGTGGTCT	C_rodentium_TCS1
210	TTGTTGCCGTTCGACACATGTGGGTTCGTTATATGTGGCCAGGATTTCCCGGATGTTAGAGTTCTAAGTGGGCGCTGGCACCAGTTTACTTTGGTTTTCTTTGGTG	L_plantarum_TCS2
211	CTTTTATTGTGTTTGTCAAGGTCATTGATTCTTGGCTCCTTGGTCAGAGTGTAAATGGAGGGTGGCTTTATGGAACGGGACGAACAGGGCATGTGGGAGATGAGCA	V_cholera_TCS4
212	TTCGCGTGTCGGGGGATGATAGGGAGTGCCTATTTTGAGTGCAGACTTGCTGCTTGCTAGCCTGGCTAGGGTAGAGTACCTTGTTTGGTAATCGGAAGCGGAAGCG	Cr TCS12
213	TCGTCGCCATATTGCGCCTCGTTTTGATTAAATCCAATAACCATAGGGACATCCGTATCGTTGTAGTTTTGGACTGATTAGATCGACAACAGATCGTAGTGGTTTG	Vc TCS6
214	TGCATTTGTACAGCGGTTTGTAATGATTATATTGTATGTTAATGTCGTGATTGTTTAAATTTTTGGGTTGCGTGTTCTACATTTCCTATGGTGTCTCATTTCAGTT	V_cholera_TCS4
215	GGCGTGGCTTTTACGGCGCCTGGAAATATCCCCTTTATTCGGTGAGGTATTTGAAACTACAGAGGTTACTCAGGATGGGTGGTTATTGTTCAAGAACGTTAAGGGT	B_producta_TCS6
216	GCTTAGAATGGAGGGCCATTGCAAGGTGAGTAGTTACGCGATGAATTTGATGCAGGAAGTTTGGCGTGATTGGGAGCTGGCGTGTGTTGGTGCAAAACAGGTGAAC	ibpA_promoter
217	TATTTAAATGTTATAGCGCACATGTGGCGAGTGAAGGCACGTTTTCGATGAATTTAACACCAGTGTAGCACTTCACGCCTTAGTTAGTTGCTTGCCATTCGGTTCT	acrZ_promoter
218	TCTGGTAGTAAGAATCCTATATAGATTATGTTCTCGTTCTGAGAGTTTAAGGGGAGCTCTGGTAAGGGGAGATAGCTTTCTGTTTTAAGCTGCGCTTTGGTTTTTG	Cr TCS12
219	TTTAAATTGGTTTCGTTGGCATTCCTATGGGGGACTCAACGCCCTCTACGTAGGTGCCCTACTCGCAGTTCGCTGTTGGTCTATGCCATCTTGGGGCCGTGAGCCT	S_enterica_TCS5
220	GAGATACTCAAGGGATATTCCTTGTGTTAATGAATATGTGACGCGGGCGGAAGGGTTCCACTTGGGATCTGGTAAGTATTTTGATGTGGGGCCGATGATTTTTTCC	V_cholera_TCS4
221	ACTGGTAGTCTGGACGTGTAAGGTGAATGGGGGTTGGGGTCTGAGTGGGGTTGAATGGTGAGCGTCGTTAGTCTTGAAGGTACAGTGAGGTCGTACCTCGTGAGTT	C_rodentium_TCS6
222	TAACTTGCGCTTGCTTACAGGGATGTTTGTCAAGGCTCTGCGTCACTGCCGTTTGTCGGCCGACGACGTTCTTGGCGCTTAGTCGTCTGGGTTGCGTATGCTTGGG	B_frag_TCS3
223	GTATTGCCGTGTATATGCATATCCGATTTTTTACGAGTTCGTTATGGTACTACTTGCGTTGCACCAATGTAGATAGTTCTCTTCCTTGTTCCGCTATTATTAGTGT	Y_enterocolitica_TCS3
224	TATGTTCATTTTAGATTGACGGCTGGAAGGTTTCGGTGTTTTAATATTAGGAGCGAAGCTCCCGTGTAAATGTGTATCTTTGGGAGTCTGCAAACCTTCCAGGATT	fdoG_promoter
225	TTATCATCAATGATGGTTTGTTTGGTGTTAATCCTAGATTCGCATTTGTGACTCTCCCATATTATTGATTTGTGATGATCAATGAGTTTGGATGTTGCTGGTTAGG	yqhC_promoter
226	TGAATCCTGGGGTAATTTATTGCATGTGCTCTGAATAACGGATGTCTAGAGAAGCGTAGACTTAAGCTTCAGTGTAGGTTTCTCTGTTAGCGAGATAGACTATTGG	dnaG_promoter
227	GTCAATATAACTTCCATGTGCTCGGTCGTTGTAGGAGGTTCTGCTGTGTTAGTATCGAGGGTTATATGTTCTGTTAGAGTACATATAGTATAGCTGTTGACTGAGC	K_pneumonia_TCS3
228	AGTTTTTACCCTACTACCGATAGAGAACACTCATGGGTTTTGGCGGTTATAATTTTCTATGGGCTCTCGGGGTTTTGTCTGGATTGGCTCTGGGCGTTGGCACTGC	B_producta_TCS6
229	GTAATGAATTCTTATTTTATGCGTTTTTTATTATTCTAGATTGATCTAATGAGCACGATAAATTGTTTTATGGAGACATTTTTTTGCTTAAGGTCGTCTGTAGATT	K_pneumonia_TCS7
230	AAGGTGGAGTCGGGCTTGTGGTTTTAGGGGCGTGGGTAGTTAAAGGCGGGATTGGCCGCCTCAGTGAGATGTGGCAGCGCAGGCGCCTGGGCAACGGCTTGGGGCG	ylaC_promoter
231	TCGCCAAAGGGGTGTGGCGGGGAAAACATGGGACTCTGCTGCATATCGCGGCGAGCAGGGTTCTGTTAAGGGAACCGGTAAATTTGTGGGGGAGGTTGGTAACCAC	katG_promoter
232	CGGGTGCAGGACAGTTGTAGAATTGATATGTCGTAGCGGTTCGGTCGGCACGTTTCAGGCAGTCGTGAATGTCTGGTCCTTAACTGGGAGAGCGCTTCTGTTATTT	pflA_promoter
233	TTTGGCGACTGAATATTATTCTATCGAGTAGAGACCCCCCAGTGGATTGAGGCGGTATTGTCACTTTACGCTAAGCCGTTTGGAGTCCGTGTAATGTGGCTCGGGT	fdoG_promoter
234	TATGAAAATGCGATCCTTATTTACTAGACTTGTGAATTTCCGGTCAAATGTGTTCCTTCGGTTTGTTATGAACCAAAGTGCGAGGGTTGGATAACTGGTATTATGT	glgS_promoter
235	TTTCTTTGGTCCAGTTTTTTTAATGTTCTTGATCACATTACGCACTATTGTATAAACACATCTGAGTTACTGTGAACCGACTGACATCTCCATACGAGGCTTAGCT	gmk_promoter
236	CTGCTTAATCGCGTTCTGTACGAGAATAATGACACGCCTGCTGTCGTCAATGCCTCTGGTATGTTTGCGGTATGGTGCCAATAAAAGCGGCGCTGCTTGTAACGAG	azuC_promoter
237	TCTTGGCAGACACTTTGTGTCTGCTGTTTCGGGTGGGGAATGGATTATTATCTTCCCGGCCTCGAGGGTTGTATTATATCCCTGCTTGGGTAGTTTAGCCGGTTAT	mqsA_promoter
238	CTTCTAACGGAGCGGGTACACATACGTGACATGAAGAGGCCTGAGTTTCTCCTGGTGCATAACGTAGTAATTGTTAATGGGGTCAGTAGGGGTGGTTGACAAGGAG	K_pneumonia_TCS3
239	ATATGTGCGCGCGTGGAGGTCGATGGCGGAGTTTTGTTTGCAGTGAAAGGTCTCGGGTGCTATGCGAAGAATTTGTTGGGGGTTTTAGCGGTGGCTGATTTGCTAT	C_rodentium_TCS7
240	TTCTGTTTACATTGGGTCTTCATTGTTGTGTTCGGGTGTTTTTCTTTCGGCGTTTTTAAATCGTATGGCTCCCTAATTGGCTGTTCCCTATCCGAAAGTATCTGAT	K_pneumonia_TCS3
241	GTTTATCTTCTTGCGGACACTGTTGTTAACCCGTTCTTCTTGCTGTATTCAAAACGTGTTAGTGAGGGATACAGGTAGGTCGTGGATGCGTTAATTATGTGCACGT	zapA_promoter
242	GACTGGTGCAGGTCAAGTTACTGGCTGTAACTCCTCTCGTGGGGTCATCGTAGTATGAGAGATTGACTGTGACTCGAAGGTAAAAATGCCCGAGATCAGTTCGAGG	acrZ_promoter
243	AGGGCGTATTGAATGGTCTATACGGGCTCCGCTCCCATTTAGGTATAGTCAGGACGGAGGGCACACATAGGGTGTTATCTTGTCGTGACAGATATAGGTGGGGGGA	ylaC_promoter
244	AAGGATTATGATGCAGCCGCGGGGTCATTCAATGCCTTGTTGGTTAGGTCTCCGTTCTGAGTTCTCCGGATTATGACATCTCCTTATCGACGCTCTTTCTATTTTT	ygdR_promoter
245	AGTGTCACTAAAATTTGTTATATTTCTATGGTCCGCGTTCTAGTGAGTCTTTTCGCGCTTAATGACTTGCCATATGGGATGTGATCGTACTGTTAGATGAGTAGTA	flgM_promoter
246	TTGTTTGTTGTTCATTCATTATTTTTCTGACTGTCCTCGTACATTGTGAAAGAGAATCGTTCACAAAATCAAAGTAAGCGGTTCGCTGCTCTTAGTACGCTCCTTG	smg_promoter
247	TGGTTGAGTTTTGCTTTTTCCTTAGTTGGAATTGGACTTAGGGCGGGGAGCTAACGCAACTCATGACAATTAGTGCTAATTTCGAATTTAAAAGTTTCCTGTACGG	Vc TCS6
248	TTTGGTGAGTCGTCATTCAAATGGGTATCAGAATAATTACATCTGCGCCGAGAGTGTGGTCATATCTTGTGATCATTAGTCTGGCGGGCTTAATTTGTTTGCCACG	Cr TCS13
249	CGAGACATTCTTTAGGGACTTCTGAATATTGGGCCTCAGGTCCGGTCTCACAGGGAGGTGGAAGTTGATCTACATGGTATATGTGTCTATTTAGACCGTGCGGCCT	C_rodentium_TCS5
250	TGTTACACAGTATCATGTATTATGTATATCTAACCCATAAGTGGACACTCGGTAGTATATGTGCTATGGGTTACCTCTGTGATTTTTTGTTCTTATGCATTGATGT	C_rodentium_TCS9
251	TTCTGCTATCTTTAGCACTGTTACGGGGTTATGTGGTAGTGCTAGTTTTTTATACATTCGTTTTTTTGTTGAGAGCACTGGTCGTGCAAGGCTCCCATTGGGGGTA	C_rodentium_TCS6
252	GGATAGCTTGAAGTGGGGAGTTCTACAGGCTCGTTATGAATCTTGCTTCATTGGGGCCGGAAAAAAGCGACTCTTTCACTGTTGGTAATATTTTGGAAAAGGTGGG	B_theta_TCS2
253	CGGGGGTGTAGCGAGTGTACCCTCTTTCTTAAAATTTATGTTCATTATGTTGGTCCACGGAAGGTGGTTGATTTATGGGTCGCAGCTAAAATGGTAGTTGTATGTA	Rg TCS6
254	CTTTTGTTGCCCTAATATATTGGTAAGCTACTTGACGGTGGGTTCATGCCTTTAGTTGTGGCAAGTCAGGGGGGTTGCGGAAAGTGTGAGCAATTTAATTGAAGTT	ylaC_promoter
255	TATTGCTCGTCGGTAGAGCTTCTGAGGTCAATGTATAGTCTGCTTTCCGAAAAGGTCAAGAATTTGTTCAAATTCGGACAAGTGTTGTTGGAATTCTGCTTCAATA	ygdR_promoter
256	TTGGCTTCAATTCCGTGGTGTAGTATTTGTGGTGTCGCTGTGAATAGGTGCTCGTAATCTATTGTCCGCGGGGGTTTGAAATTCGGTAATTGTATGCTTTACGCGT	Vc TCS6
257	TGTCGACGACCTCTCATTTCTTACGTTGTGTCTATGCGTCGCCTTATTTATGACAATGGCATGCTTTCCTTCTGTTTGTTGAACTTCGTAAGTTTTCTGTGTTAGA	Y_enterocolitica_TCS5
258	TGGTTTCTTCCATTACTCCGATTATGTCGAGTGTTCTGGGTTTTGGTGGCTTCGAGGTACTTGCCCACTCGTTGTTAGATTGGAGTATTTGCGGGCCCAGGCGTGG	E_tarda_TCS6
259	TCGAAGTATTGTTAGTGTTCAAGTCGGCGTTGGGACGGCTGTGGGCATACTGTGGGCTTTCGGGTATAGGTGAGCGATGATGTAGGGTGCAAACCACTGCCGTTCG	aspS_promoter
260	TGATTTGACGTGTTAAAATTTGTACGTTTCAAGCCTGTAATCTTGATTTCGGTGTGTTTTGCTATGACTGGGCATTGTTGCCATGGGTGGGTTTCGGTGCATCCTG	ylaC_promoter
261	TGCTGACCTAAAATTAACGTTAGGTTAATCATAGTGATTCCAGTCAGATTCGCTTAGGTAACGCCCCGCGCAGCACAGCGCTTATTCACTGGTCAGGCTTGGTTCG	azuC_promoter
262	CCTTCTGCTGGCGCTTCTTTACAGTCAGACGACGGAAAATCTGGTGGTGGATTGCAGGTTTTTGTTTATGCGGTTGTTGCGAAAAGGCAAGGGATACTTTCGAGGC	Vc TCS6
263	TTTTTGTTAAAAGTGACGAGTGAATTCGCTTAAGGGTGGATAGTATGAATGTATTTTTTTAATTTCTTGGTGAATTAGGGTATGGAGTTTTGTCTGGCTCATATGC	K_pneumonia_TCS7
264	AGGTGGTGTATGTAGGCGGTAGGCACGCGCCTTTTAGGCCAGTCATTGTTCTCGTTGTGTTGGTTTCCTGATCTGTTTGTGTAAGGGGTGCACTTATAAAGGGCCG	Rg TCS6
265	AGCTCAGGCTAAGTTTTGGTTATGTAGGTTGTTAGGATTCAGTGTCCGGTGTACCGGAGGTAAAATACGTTGCGTTCCTTTTGTCTAGGTCGTGGGTGGTTATCGC	dnaG_promoter
266	TCTCATCTGTTTCCTGGTTAGAGGCTCTTCTAGGGGGCCACTACCCAGGTGTATCGGCGATAGGTTGGTGTATTATGTGCGGGTAGTTCCCTTACGAGTGAAGGGT	mrr_promoter
267	TGGTCAGCTTGTTTCCTTGGTATATTCGTGCGTTCGGTTCTCGTTCTGCCTGAATGGGTAAAGCCTAAGGGAGATAACAGTGTCTTTATGTGGCCGAATCAGTATT	K_pneumonia_TCS7
268	AGCTCACGTAATCTTCTGTGAGGTTTCCACCGTTTCCTTTGTTAATACTCTCTCAGCACTGGTCTTGCAGGGCGGCAGTACGGTCTTGCGGCATGTGAGGTTGGGG	C_rodentium_TCS6
269	ATCTCGAAGTGTGAGCATCCAGTCGCAGGATTGGCTGACCTAGGGGTGCATCGGTAGATTGGTTATAGGGTAGGCGCTGATGTCCGTGGTTCGGCAAAATAAGTCA	K_pneumoniae_TCS10
270	TGACGGGGAGCTAAACAGATTTTAATGTCAAACTGGGTAGTGATCTGTATTTTGGTTTGTAAGGGGGTTCCTATCGGCTGTAAAGGTACAGGGCTCCTAGGTTTTG	K_pneumonia_TCS3
271	GTATGTTCGGTATCCGATCGGTTGGCAGTAGCCTTGTTGTGATTAGGGATGGTAGAGCGTAGGGGCACTGGTGGGAGTTTGTTCACAAACTGGATGTCCGTGTTGT	katG_promoter
272	ACTGAATACGAAGGAAAATGTTCTAGCCAACTTCTAGCTGAACTCTTCGCAACAGTTTTTATGTCTTATTCGTGATTAACGTTTCATACCTCACTCACCGTATGCA	azuC_promoter
273	TGGGGTGGACTGTAATCACGTACAAGTGGGTTGTCGTTGATCTCGGCTTTATACGGGCTCGTACTTCCGTTACATCTTCAGGAGCATGTGTAAATGGGAGCGACTC	acrZ_promoter
274	GGTGGGATGAGTAAGCATCATGTGATGTTTCAGCGATGTTTATCGAGGTATGGCGTGGGGTTAAAAGGTCGCTATTGGTCCCGGATCTTTGATCTGCGGGATGTGA	azuC_promoter
275	ATTTATTCAGGTTAGGGAGGGGATCTTATTGAAGATAACGTAGTTTGGGCCCATTAGTCCTGGATTTGATTTGGAGGAGTGTAGTACCACCTTTTTGCCTCTGGTT	K_oxytoca_TCS1
276	TTGTTCTATTCGTTTATGACGTTGTAGGAGTTTGGGTGAGTCCGGATTTATTTGACATATGCTGGCCCCGTCGTCGAGCGGCTATGGTGGCATAGCAGCGGCGGTT	C_rodentium_TCS7
277	CCTATGATACTAGATGGTGTGTACTTACACGAGAGGTGTTTTGTCTGGCTGTTTTAGTTATCGAAGGTGAGTTTCTTCTCAGGCTCTGTGATCATGTGGGTGAGGT	ybgA_promoter
278	CGGGTTGGGTGATATGTCAACGGAATGTCTAAAATTAGGGGTTACTCGTCAATCAGTGTCGGTGGGGTAATTACTTAATGGCAGTTTGTGGGGAGGAAGCAGGTTC	Vc TCS6
279	ATTGATCTGTCAAATGTCCCGGTTACCGGACTTTTTCATGGGTGGTTGTGGCGTGGTTATCTGGATGGCCTAGGCTTCGAAGCTACTAGGAGGCTTGACGTGTTGA	E_faecalis_TCS2
280	AATTCGACTAGGCGGATATTTAAGGGTGATATTACTGAACCCACATTAGTTGTCTACTAGTAAGGTTATTTTTTCTTTATGGACAGCGAGGTTACGTCCGGTGGAG	B_producta_TCS12
281	TGTGCTGTCGAAACAAAGTTACGAGATAAAAATATGGTTGAGCCGTGTAGGAGCAATTTCCGGTTTTTCTTAGCTCAATCTGTCACCTAGCGACGACAGGGTTGGG	V_cholera_TCS4
282	CTGTAGTTAGAAGATTATGACAATGTTCTTTGTCAAATATTTTTTTACGCGACCGATCAGCCTAATGGATCGAGGGATTTTATGTATTCTGCATTGTTCACTTATG	C_rodentium_TCS9
283	CGGGTGCCGACAGGTGTTTTGGGTGTTCTGGGCGGTGCAGCTAGTTAAGGTCTTTAGTCTGGTGGGAAATGGCCGAGTCGGCCATAATTTGTGACGGTTATCTTTC	pflA_promoter
284	CAGTTTTAGTTTAAGTAGTTTTCATATGGTTTTTTGTGTATTGGGGCTAATACGGGGGGGTCAGTGTGCACTGATAATGTTGCTAGCGGTTACTCACTAATAGGTG	lpd_promoter
285	GGTTTTTTCAGGTCGTATGCACTGGTTACTAAGTTCATTTTTTGCCTACCAGATCATCTGTACACGTGAGATACGGTCTTCGTTATCTAAGGAGCCACTGGGACTT	fdoG_promoter
286	GCGTTGGCGTAGCGGCGCTCGAAGATGCAGGGTTTCTTTGTGGTAATGCGCCTGGAGTGAGGGAGACACTGTATCTTATAAGCATGTAGTGCGTTGTTAAGCGGGT	katG_promoter
287	TGTGCGTAATTTTCAATGTGACGCCTTACAGGTGTTGGATCACTTAGGGTTTTAGTAGTTGCGTTTACTTTTTTAGTACTCGGGTCAAGGCTAGTAGTTTTCTTTG	gldA_promoter
288	GTCCTTATAGAAGGTGGTTATCTTGTAGTGTGGGTTGATGGCCAGTCTTTGATTGCATGTGCATAAGTATAGGGTTAACAACATGTGTATTTTACTAATTGTGAGA	smg_promoter
289	AACGTTGTCAAGCCGAGAGGATACAGTGTTTATGTAACTTAGTTTAAAGTCATGTATTTTTTTTTAGGGTTGGGTCGCGGCAATCCTGGGTAGGTCCGGCGGGTGC	dnaG_promoter
290	TTCCACACCTATTTTATCTTAACATGTGGTCCGAGTGATATCCGTTGGCGCTGTACCTCATGTCTTCCGGTAGGATGACAGTCAAATATTAGCTTTCGTTCAATTG	Vc TCS6
291	TTTGTTGTGATTATTATGGTTTTTGGTAACGGTTATGTGATTATTTTTTTGGAGGTGTGTTTGGGGATCATAATGGGGGATTGTGTGACGCTTTGACTTAGGCCAC	gldA_promoter
292	GCGTTAATGGGTCTGTTGCCTAATTCTTGTTGCTATCTAAAGAAGTGGTTTATCCACTTAAGTCGTCTGTGGATTCTTAGGAGGGGTAGGGTGCGGCCTGAGCATA	B_frag_TCS3
293	TTGGTTCCTAATAAAGTTATGATTCGCTAGTCTAGTTGTATTGGTTTCCGATGATATGGGCTTGGGCTAAAGAAGGCGGGGGTCTGTCTGGGTATGTTGGTTGATA	B_frag_TCS3
294	AATTGTAGTTTCTCAATTTCCTTGACGGTGACTCAGTTCATCTCTTGGACGTCAGAAGGCTGGCGCGTCTAGGCTCGGTCTGTGGGTGGATGTATATTGCTGACGT	C_rodentium_TCS7
295	ATCATGTATTCGTTGTGAACTAGTTTCAGAAGGTTGTGGCATGTTCTAGTGTCAGGATTAGGTACATTAGCAATCTATTCTGAAGACAGGTCTGTTGCGGGGGGCT	C_rodentium_TCS6
296	CTATATTTTAGTGATAGTATTCTTGTTCGTTAGATTTGGTTGTAACCGAGTACAAATATTTTCTACATGTCTTGGTAGTGGCTAGTCTGATGATGGTCGTTTGCTT	V_cholera_TCS4
297	AATGTGTGCACTGAATGCTTTAGGTAGCCTTGGTCTAACCTTAGCTGTTCATGTACCACTATTCCATCGCTTTCCACGTATATACGATTAGGCGGGATATCTTATT	C_rodentium_TCS3
298	TTAAACTTAACATTTGGGTAATGTTTCGTCATTCGAAGTGTTAGAGCTCCATACTGGGCAGTTGTTTATGGTTGTGTTGGGGCTCTTATAGGGCAGTGGGAAGTCC	aspS_promoter
299	TCGCTCAGTCCTTGAAGATTAGGATCGGTTGATAGGGAGGGGATGGAAGCTAATTTTTTGTGACTCCTTTGAGATTGTTCATTATATTACGTTGAGCATCTTGGTG	acrZ_promoter
300	TTGGGGTTGTTACGTAGCGTTAAGCTCCTACACTAGTAAGTTCGGTGGGGAGTTAAGTCACTTCTTCCCCACATTTGCTGAAGGATTCTTAATTTGGTGGCGGATC	tdcA_promoter
301	TAGGTCGGGTTTGGTGGGTATGTCCATACGCGTAAGTGTTGGGTCTCATGTACCGATTATTTGAGGCCGGCCGTGTGGGTTGCTCTGTGGGTGCTGTGAGTTATTA	katG_promoter
302	CGGTTTTAGTTCATGATCTATTAGTTTTCCTGACGCGATGTAAGTAGATGTCCAAGAGGGTTGCACATGTGTTCACGGCGTTTTTCTAGAGCTTTACGTAGTGATC	ibpB_promoter
303	ATTGTATTTCACTTCGATTTATAATATTTCGGGTCTTATAGCGCGTTACGTTTCTGCAAAGTTGAAAGTTTAGGAATGTGGGACTAGAAGTACACAAAGTTGGCGC	dnaG_promoter
304	CAAGTTTGGGTTTTTAGAGGAGTTACGGAGGGCAACCAGTGTAAATGTGAGATGTTTGGTCTGATTCGAAGTTTCTTTGATAGTGCCAGTTACTTGGTGTGCTGCG	B_frag_TCS3
305	TCACGTCTTGGGGATCCACCCGCTTTGTTTTCGGGTTTTTATATTGTCGTGGGGTATTAAGTAGTGTAAGATTATCTTTTGGAAAAAGTTATATGATATTAGTGGG	C_rodentium_TCS9
306	TGCATTCATAAAGCAGTACTATGTTTTTTAGCAATCCTCGTGGCTTGGTCGTGCTAGGTAGCTTATGCAGGGCTCCAGCATACAATTGGTGGTTCATTTATTGGTC	E_tarda_TCS6
307	TTTTTCCCTATCTAGAACTAGCGAAGCGATAGTATATTCATCCGCAAAGACTTCTGGAGTATGTATGACAAGTATATGTTATGTGATTTATTAGATCTTGAGATGA	C_rodentium_TCS6
308	GTGAGATTAAACAGTTTGCGGGAATCGTTGCTGCCAACAACTTATCGTGGTTATCGGCAACGCGGGGTTTTTCGCTGCGTTAGTAATCGGAAAGAGAGCCGGTAGG	ylaC_promoter
309	AGTCCATGGAGTATATGTGCGCGCTTACGGCCGTAGTTTGTTGCGTGATCATGATAGCGTCTAAATCGTGCCTGTGTTAGTGGGCCACGTTTCGATTCATTGAAGT	tdcA_promoter
310	GATTTCGTGCTAATTGTTAAACGACAGATTGATAGCCGAGATGTATGTTTTGCGATGCGGGAAGCGGACTGGTTGTCAGCTTTTTTATATTTCCTGATTATCTGGT	pflA_promoter
311	TAGTTCAATGGGTGAGTCTTAGTTCGGACCGTTTTGGGTTTGCATGTGACCGTTTCGGTTTCAGTTGAGTAGAGTGCCTAGTGTAGGGGACGGGGGAGGATGCTTT	smg_promoter
312	GTTGGAGTTGTTTTATCTTTTTTTTTCTTAGCCGCCTTGTCTGATCGAACTTGATTCAGTGCTATTTAAAGTGGGCACCAGGGTTTAGTACGTGTTGTTAGCCTGT	azuC_promoter
313	AGGTTTTGCCTCTTTTATAAGATTATTTTAGACACACCGATATGTGGCGCCCTCCTTGGCAGTTAATATAATGGATTACGTGAAATTGTAGTCCGTTTTAGAGCAC	gldA_promoter
314	AAGCCGGAGACATAATAAAGACTGGTTGTTCGAGTGGACCGAAGGGCTGTTTAAAGTCGGTTATATAGGGGAACTGAAGTTGACGGTGGCGCACGCGTCATGGCTT	Vc TCS6
315	TAATGTTATTAGTTCTGGTATCTAATCTTATAGATAACGTGTGGCGCCCCATGTTATAAGGGTATAGCGGTATTCGTAGTCTTGGGTGGTGCAGGACGGGTACCAT	Vc TCS6
316	AGGAGAAAGAGATCTCCCTGGGACGGGTGCCGTTGGCAAGGTGTCGCGTCTGTGCGAGGGGCTAGCAGTAGTCAAGCGGTGACCCTGGAGTGGAGGGGTGCCGGGT	Y_enterocolitica_TCS1
317	ATATATTTGTTTGTTGGTTGATCTGCATACTTAGGGATAGTTTTCTTTGCGTTAGGCAATGCTTCTTAGTGTTATTTGATCGGGACAGTTGTTTGCTTCAGTGTGC	B_caccae_TCS5
318	AAGCTTTTAGTGTTCTGAACGCGGGTGAATCAGTTTTTACAGGTCTTTTTTTCCTGACTTCCCTTCTTCAAATTCTCAGGGCTGAATATGTCGGTCGCGCCCTCCA	C_rodentium_TCS10
319	GTCTAGTGTTTATTAGCGTGGTCTTAGATCTAACTGCACGTAGTCGTAATCTTATTTGCTTTTAGTGAAGGTACAGTCGCACGGAGATAGAATATTTAAATCGGTA	C_rodentium_TCS9
320	TTACAGCAGTCAAGGATCAGTTAGTCTCCGGGGCTCTTGTAACGCTAGTCCCGGCGCTTGGGGGCCTGGTGTTCGTTGGAAGTCGCGAATAGGGGATGTGGATAAA	aspS_promoter
321	CCTACGCCCTCTTTTCTCTCATTCGTGTTACTGTGTTAGGGCTGTGCTCCCGACCTTCGATGGTGGTGCTCTTTTGGGGTACAGCCTCTTACTGAGGGAAGGTTAG	cfa_promoter
322	TGCGTAAGAGGCTTGTGGTAAATGCACGACTGTAACGACCCTGTCGTAATAGTTTTATAACCACGGCCGAAGGAACATCTATTTGCTTGCTTAACGCTTTTGCTTA	tnaC_promoter
323	CTCTTTCTGGAAGGTTATGTTTGTGTAGGACATGTCCACGGGCTATATCTAGGTCATGGCGTCATATCGGCGTTATTATGCGCCATTATTGATGCTTGTCATGCCA	ygdR_promoter
324	ACAGTTGACGTTGTGTTTGTTTTAGTATACCTTGCGTATGATACGTGCGACGTAGCGTAGCAGTTGTAGTATTCGCACGTTATCTGTGTTGTCTTCTTTCGGTATG	dnaG_promoter
325	CTAATGGGCTGGGTGAAGTTATAATTTTGTGGTCATGTATAATAAGTACTACAAGTACTCTAGGGAGTTGGGTGTGTGGCCTTGCGATTGGGTGTGCATGGCATAT	Rg TCS6
326	GGTTTCAACGGTATTGATATGTAGTTGACGTAAGGGCTTGCCAATCAGGTGTGTAGCGGGTAATTTTCGAAGAGCGCACCAGCTCCTAGGCAGGGCTAGTTTTAAG	cfa_promoter
327	AGGACTGAGACTATCTGGAAACCTTTTATTAAAGGCGTGGTGTCGTTCTCGGGCCAGGCGTGCGAATTGGGTCGACGGAAGTCGCCAGCTTCTTGGGTTCCGTGGA	smg_promoter
328	TTGTTTAGTTTGGTGCGTTATATCCATAGTCTACATGTTGCTAAAGCTTTCGGGGTCCGGAGGTGTCATTATTTTATTGAGTTACCTGTGAATTGTGTCCAGCGAC	pflA_promoter
329	CTTGATCATATATGCGGCACGTAGTCGAATGGTTTTTAGCTAATTTTTGTTAGGAGGGAGGATTAGTTGGCTGGTTTGCCTTTGAGAGGTATTAAGTAGCTCCAGG	mqsA_promoter
330	AGTTGTCATGTATGAAGGTAGTCCGCTTATCACCTTCTTCGGAGTGGTGTTAACCTGTTTAAATGGTAGTACTTTTCTGGGGCATACTTCGAAGGAAGTCAGGTTG	Cr TCS13
331	TTAGTGTGACTTTATGTGCTTGTGTACATTGTCTGCACGTTCCCTGAAACCTATTGTCAATGTATTTGTGGTATTCGTGGTCAGTAGTTCGCTGTGCAGCTAGTTG	Vc TCS6
332	CCTAGGGTTGTTAGCCTTAAATTGAGGAGAAGATTAGGTGGGCGGATAAGCCCGGTAGTGTCAGCCAGCATTGGGTACTGGGTGTATGTACGTGGTGGTTATGCCA	Vc TCS6
333	ATGATGAGCGTATTTAAGAGCTTCCGACGATGTAATAAGTTCACCCGTTACTCGGGCAGATGGTTTGGGCATCTTTTGGCAGTTCTGGCAGGGCGGGGTTATAAGG	Vc TCS6
334	TAGGTGTCTGCGTTAATATTAGCCTTAAGTCTGAAGGTTGTTATTGACGTTCTATTTTCATAAATTTTTTGTATATCGCAGGCCCATCCCCCTATAGGAGATCTTG	yfjP_promoter
335	AGTCCGATGTCTCTAACAGGTTTCGCTAAAGTGACACACATCGTACATATCCCATCGTTATATTATACGGTTTCAGCGAGATGTTGTAGTCGCAAGGTGTGTTCGT	E_faecalis_TCS3
336	CGATGTTTGGTTGGGTTCGTTCAATACACTGTGTGGTCGAGCGTTCAGGCGTAGTGTTGTTGGTAATGCGCCTTCCGTCAGACTGTTGTATTTTTAGCGTACATGG	C_rodentium_TCS9
337	TGTCTTGATTGCACAACGTAAGCGCTCAATCTGGCTCGTATTCTTTACTAAAACCAAATTCTTGTGGCGGTTTTGGTCTGTGTGTGTGGGTGTTTGAATGGTAATT	C_rodentium_TCS8
338	GCGTTGTTTACATTTTTGTAGTTATATATTTTCTGCGGCTCACCTATAGGTAAAGCATTTTTTCGTTATGCCATTCGGGTCTCTCACCTTCGGCGTGTCACGAGTC	C_rodentium_TCS9
339	TAGGCTTTCTAGCATTCCGGGTTCTCTTTTTTTTTTCATTTTTGTTTCAAGGCGCAGCTTCTTAGAGTGTTGTTGTTTTGTGGTCGTGACTGGATGTTTGTTGCGT	K_pneumonia_TCS5
340	TCTATATTGTGATATGCCAGGATTTAATCGCATAGGATCCTGTCTTAGGTAATATGTGTATCCCAGGGTAGCGAGTATGAACCATGCCTTGTCATTGTTTAAAGTT	aspS_promoter
341	ACTTTTTCCCTCTAGAAGACACCGTTTTTCTTGACTTCGGCCCGCGTTTTCGTTCAGGCCTCCGGCCGTTGGTTGCAGACTGATTCTTGTTTCGGGACATGTTTAG	yciY_promoter
342	CGGGTATTGCCGTCTTAGTGCATGTGTTTTCTTAGGACCGTTTTTATCTTCCCAGCGATGCGCAGGTTTGTTCTGGCTAATATTTAACTTTTACAGTTATTACAGA	uspG_promoter
343	ATTAGTTATCTCTGGGGCACCAAGCCTGCATGGTAGGTGTATATTTATCGTCATGCCGTGCAGGGCATCGCTTGTTTTCGGTAATCTAGTTAAGTCTTAGAGGGGG	katG_promoter
344	CGAACTAGTGATAAAATGGAAATGCGTGTTATGTTTAAGATGACTTGGTTCTTTCTCCAATGATTTTAATTCTTCAATATCGGAGTGACATTTGTTCCACGCGAGA	aspS_promoter
345	TTACGTAGTTTCCAGCGATAATTAATATGGGATTCTTCTCGTTCTCTAAATCATGTATTGGCATGGCTGGTTTCGATTCAGGCGTTTTTCATGGTAAGTTAGTGCA	flgM_promoter
346	GCTGTGTTTAGCTGTCGTTAAGCGTATTATTTCTTGGGTATATTTTTTTTTCGGTGAGACTGTTTTTTTTATGTTGGCGTTTATGACGCTCGTTCGGGGATTATCT	flgM_promoter
347	TTCGTGTTTAACGTCTAGCATAGCGCGGTGTTATCTCGAGTGGCAGGTAATGAGATTATGTATGTTTTAATATGATATTTATGTTCACGTGATGATCATTTATGTC	acrZ_promoter
348	CTTGTTAAATTTTAAAGAGCGTAGGAGTTTGTCATCTGGGTTTATATGTTTTTAATAGTCTTGCTTCGGGTGGCTTTGGCTGGACTAGGCGGGTGGTGATTTAAGA	acrZ_promoter
349	ACGGGTACTCTGCCTCAAAAGACTTTGAGTCTTACAGTTCTCTTGTCTGAAGTTATATTTTCGAACTGGGTTTGGTTATTAAGGTCTAATGTCGAGGGATGCTATT	Cr TCS12
350	GGTTCTGTTGTACACCAGTTTTTCAGAGGAACCTTAGAATTTTATTGGCATTGCAACCCGTCTCCGTTAGGTAGGCACAGTGCCGTAGGAGTTGGCTGGCCTTGAT	Cr TCS13
351	CACTTGGACTTGACAGGATTAATTATTTTTTTCGAATTGACATAACGATTTTTTGAACTATGTTTATGGAGAAGGGTTAGCACTGACAGTTAAGGCTACGCCCTGT	Cr TCS13
352	CAAATGCTGTATTACCCTCTCTAATTCCTAAACTTAGTCCCGGAATGTTTAATTTATGTAAGATTGTTCTACGCGCTACGCGTAACTCACAGTGTCCTTTATTGTT	Vc TCS6
353	CATATTGCTGGCGCGGTTTCGCGTGTTTTTGCTCGTAGAGGTTGTTTCGAGTGGGTGCTTCTGATTAAAGGGAATACGTCATACAAGGGGAGAGTGCCACAGGGTT	Vc TCS6
354	CCCGAGAAACCTACCGACTTCCTTGGAAGGGTGACGGCCTTTTTTCTTGTTTTTTCGTGAGGTTTGGTAATCATTTCGGGTGGGCTATACAATAATCTCCTTTGTT	Vc TCS6
355	ATTTCAGTTCTTTAGTAACTTTTGTACATGATTTTTATCTACGCCGCATAGTGGAGTCCTTATCCGAATGGTATGGTGTACTGCGGTCTAGGAATCATGTATTATG	E_faecalis_TCS2
356	GGGATATGTACTATTATCTCTTTGCTCTTAGAGTTTTCGGTCGAAATAAGGTCTCGCATTACTAGTGGGCCACATTTTCGTATCTATAGGTGGGGTCTGTCATGGT	K_pneumonia_TCS3
357	TATTCATGGGTGTATGGGAGGTTAAGGCTTTTCTCTATTGGGCCAAGAATTTGTCTGGTATTTCAGACGTTGTAACGTAGCAACCGGAGGTGCGTTCGAGAGCGGC	acrZ_promoter
358	TTTTAGCGTGAGAGTGTGTTAGCTTGATGTTGTGCCTGTGCGCCGTTGTTTGGAAGTTCCGGATACCGGCTATGGAGCAGGTTGTTAGTGTAGCGGACCAAGGTGA	aspS_promoter
359	TTGTTTTAATCGAGTGAATGCGTGGATTCTTCAAATCTGGTGAGTTTGGGAAGAGGTTCGGCGTGTCGGGTCGATTCATGGGCGGAGCGTTCGGTATAGAGCGGTG	aspS_promoter
360	TGCATGTTTCTTGTCGTGTTAGGCCGAGTTCTTTTAAGATCGTTATGTGGATACATATCAGGGGGTTATACATGGACGGGTCTACCCCTTGTTTGGGCCAATTGGG	cfa_promoter
361	GTGCTACGTGCCTGTTTCGTGGTAACATTCGCGCTCCTCGAATATTTGGAGAGCGTTATGGTGTTCCATTCGGTGGTTTGTTGATGTGGTATGGAGTCGGTTTCGG	atpA_promoter
362	TAGACTTGCGCCTAGTGAACCGGTTGCACATATTACCGGTGGGACTCTAGACGGGGCGGGGAGTTTGCAAGTGAGTTATGTTAGTGTCGGTCGTTCTGCTGTGGTC	ibpB_promoter
363	GTTTGATCAAGTATTAGAAAACTCCTGCCGGTAGCTCGGGGATGATGATTTGCCGATGCGGTATAGAGATTTGAATAGGAGTCTAGCTTAAGTTGGCTGTTTGTAG	lpd_promoter
364	CCCTTCGGAATCCCGTGTGGTCATAAGTTATGTTCCTGGGTTGGGTTTTTTTGTGCTGCTACGCTTCTTATGTCCTGAGTTGCGGGTAGGCCACTGGGGGGGGGGG	aspS_promoter
365	TTATGTTCCCTGTTTTCGGTGTTTGGGTGCGCATGTGAGGTAACCTTAGGGTCGAGGGACCGTGCACGTTGGAAGGGCATTGAGGTATTCTCCAAGGGTGCGGAAA	dnaG_promoter
366	TCGTTTTGTAGGGTTATTGATGCTCTCGGCATCGTTTCGGTCTTGGATGATATGGTAGTGTGGGTAGCTTCAGCGTTTTGTCGTTGTGCTAAGCGCGTTTGGCGTA	Cr TCS13
367	ATGAGTATACATGGGTTACCTTGATCGTTAGTATATATGTTTTTAACCAGCTCATATTAGACGGCTCGGTGTGTTGTATGTGTACTTGGGCGTATGGGCGGCGGTA	Cr TCS12
368	ATTGTACCCTGTATTGTTTTGCGTGAAGAATACAACGCTAATAGCTCAGCTTTGTGCGGAGCACCATCGGGCGGAGAGCGTGTTAGTCAGTGGTGTTAAGTTGGGA	Cr TCS13
369	GGCTGGAATCCATCTTTACTCTTGTTTCGAGTTCCTAGCTAAACGTTGTCGGGCTATGTCATTCGTGTCAGGTTAGCGGTCCTATGAGACAAAAATAGTAGATCCC	Cr TCS13
370	TTAGTGTATTTTATTAGATGGTGCCGAGTGTACTTTAATTGCGATCTTTAAGTGCGTAGGTCTTCGGGACACGCTTGTGTGGCACCCTTAACGAATGTGTGCCCCG	gldA_promoter
371	TGTGTTTCATACGGTTTGTTTTGTGAGTGTTATGCTGCCGTCACACAGGAGTGATGTGAGAGACTATCGACGATGTAATTCGCCTATCAGCTGACTAGGGCTCCGC	ibpB_promoter
372	TAACGAGCGTAATAGTAGTTTCGTTTCATGTTTGAGTCCCTTAAAAAACAATGGTGTCACTTCATGAATAGGTACTTAAGTGCATCGTATTGTTAGTAAAGTGTGT	K_pneumonia_TCS7
373	CCTATGTTGGATCATAATGATTTTTTTGATTGTGTGGCGGTGTAATCCTGTCATTAATCCTGCCCTCTTTTGGGATTACCCGTGAAGAGTGCACATCCTGGGTTTT	L_plantarum_TCS2
374	TTGAACGATTATGGTTCATTGTCAAGCAAGGTATCCGCCGCTCGCCCTGTAGCAAGAGGTGCTCGTTAATTCCCCTTTACTTGGTGCACCGGCGCCGAACGCATTG	Y_enterocolitica_TCS3
375	GGAAAATAATTTCGGTGTCCTGCGTACTGGGTAATACCAATGTAATCCTCACCACACTGCTGTTCTATATCGCTTTGTTATGGCGTTAACTGAACACGTGGGTTTG	C_rodentium_TCS10
376	GTGCGCTGTTGACGACACTTTGCATACTCGAGATTCATGGTGTCGGGGATCATGTGGTATACCAGGAAAAGTGGAATGTGCAGGTTATAGGAAGGTGTAGGTTAGG	E_tarda_TCS5
377	TGGGTGTGCAACAGGGGTAACATACAACAACATGGAGTTTCGGGTTTGGGTATACTCTTAGGCTTTTTTGATGGGTCAGCTCTTTGTTCTGATTAATTGTGGTTAT	K_pneumoniae_TCS10
378	TCTCTCTTTCCTAGTTGAATTTGATGATCGCTTTGTAAATGGTTATCAAGGATGTGGCTATTTCGGCGCTATGTTTGTTATATTCCGCGTGCGGTCTCTAGTTTGT	E_tarda_TCS5
379	TAGCTTTGTATTATGTCGCTTGGGGCAAAGGCATTGCTGTGGGGAGTCTTGCTGGGGATGGAGTTTGGGCACTTTTATGCTTATTGGGGCGTCTTGTTTTTATGTA	C_rodentium_TCS6
380	CCTTGAAAGCGTGTGGTAATGGAGTCGGTAGGTTGTGCACATAAAGTTTCCCTGTTGTAGGGCCCTATGCTATTTGCGCGGGATGTGGTTTTGGGTTGTGCAAGGA	tolC_promoter
381	AATGTTGTGAAATCTACGTCTGTGGAGCCTTAGTGCCGTCCCATCTCGGACTAGGTATGTTCCGGAGGCGTGCCTTGTAAATCTGTTATGACGGCTCCCCGTTCCT	fdoG_promoter
382	TGTTGGTCGTTCTCGTTTGTAGTTTGTAACTTTATTTTTATGTAGGACTCTCTTTCGATACTGGAATATTTGCTTTCGTGGTGCTGATTGTTTTCTGGCTGGCTCA	ylaC_promoter
383	TTTCCAGTTTTCACTATTCATTCCCGTCTACAACAAGTCTGCATTATCCAATATTCCCAACGTAGAGACAGTGATACGAGCGTGACCTGTGGTCTAATATGAAAGG	yciY_promoter
384	TACTGTTTCGTGCAACATCCGCATAACGAAGTCTGGTGGTAAGGGTGGGTCGAACACGGGCGCGCTTTTCGGTAATGTTTGTGTGGTGAGAGTGCTTAACGCGCAA	fucP_promoter
385	GGCTGCACGATTCCTTTGCTCGGTTTACTGCGTTTGAAAGTTTGCATATCAATGATAGGCGTGCCGGGGTATGGCCCCAGTAGGTGTGGGTTTCGGATGTCAGAAG	Cr TCS12
386	AGTTAACGGAGAAGGTTATAAAAATTGGCGACTCGGTAAGATCCTGTCATTTCCTGCTATAGGTTTCGGCCTTCGACTCGATGATCGGTTTTAGAATGGGTGCTGG	smg_promoter
387	TTAGGGTTTCAAGGTATTTAGTATATTTCCCGCGTAAGCCTCGGTAGAAATTAGGTAGTATCGGTTGTTTCATGGGTCAGAATTCTTGTGTTACGTGGGTCTGTTA	ybgA_promoter
388	GAGGCATGTGGCTTTTTTTACCAGTTCTCTAGAGTGTGTTGTCGTAGTTCTGTGTTGTTGGTATGCCGGTTTGCGGCCATTTCTTTATATTAGTATTGATTGTGCT	azuC_promoter
389	TATTAGTTGGGTGATAGTCTAATGTGTTCTTTATGATAATATGGCTTTGAACCCGCGGAGTCTAACCGGGGTCGTCAAAAAATATGTATTGAAATTTGTATTGTTG	Vc TCS6
390	CCTTCTTATTCGGTGTCTTTTCCAGGTTATTGGTTTACGAGGTAAAATGTGGGTACGGGTTGGTCCCACTAGCCGTGTCAGACTGGGGCTGAGCTTGTAGCGTCAG	E_faecalis_TCS2
391	TTGTGTATATTTCGTTCAATTGTAGTGTTGGCCTATATTTCAGTGAAAGTAAGCTTTGGTTGATTTTACGATGAATTTGGAGCATAGAGTTAGTAGTTGTGGCGTC	K_pneumonia_TCS3
392	ATTTTTGTTATTGCCTTGTATCGTGTGCCCCGGACTGTCCGCGCCCCGGCTTCCGAGGACAGTGCTCGAACGGCATGTAGGCAGGTTTTGCGAGACGGACGCATGA	C_rodentium_TCS9
393	CGCTAATGGTGTGAGAGGGATGGCCCATCATAGGGTCTATGACTTCCGGGATGATGGAAACGCGAGACAAGGCGCAGGTCTGTGGGGGACGGGAGGCGCGAGGGGG	fdoG_promoter
394	CCTTTACGCTCTGCTAGGGTGGCAGGCAGCTCACGCGTCTATGGCCTGTAGGATCTGAGCAAGCTGTCGCAATCGAGTTTAGTGGCGGCGGGGATGCGGGGATAAG	katG_promoter
395	GTGTTTAAAGTCAGTGTAATAACTAGTCGACAAGGATAGTTAAGAGTGGTTGAGCGCCACGTTTTGGGGGCGATCTTATGGACTCATTTTCGGTCAGGGCTTACCG	uspG_promoter
396	CAAACCAGATCAGCGTAAGTTTATTTTATGCGGGAAAAGATGTGGCACCATTTATTTTCGACCCGTGTTGGGCGCATCTGTTTTCGTTGCGGATGTATCTTATAGG	ylaC_promoter
397	TGTTTGGTTCACCTGGGTACTACTATTCAAGTTATGGACTTAGGTGTGGTAATAGACGGGTTAGTTTTCATCGGTCAAGGTCGTAGTAAATATGGGTGTGGGTGTA	fucP_promoter
398	CGCGCGTTAATATAGTTTCGAGAAATTCAGAGGCAAATACATTGGTAAAGCGTTTGTACCAATTCGCTATTTCTAGGGTGGTGCATGGAGGAGCTTCCGCGCCCGC	Cr TCS12
399	ACGCATATGAATATAAGTCGTTTGGGATTGTACCCGCGGCCGCATTAAGTCCATAAGAAAAGCTAGACTGAGGTTAAATCAGGTCGCGAACGCGCGGTTATGTTGA	ibpB_promoter
400	TTCTTGTGATGGATGGTCAGCTTTGCGTGACGCTTACTGGGGGGACGGAATAATTTTGGTTGTCGGTGGCGAAAGTTATGTTCAACTAGTTACCGTGCTTGATTTC	Vc TCS5
401	CGTTACATGGTTTTTCTATGTACGTGGAAGGTCATTTTTGTCAAGGTTGGCTACGGATGGGGTAGCAGGTTGTTGTTGACGTGCATCGGTTGTTGCGTTGTTGTGT	Vc TCS6
402	TATGCAGAGAGGGAGCGACGGGTGGACGCTTGCTGTGAGATTATAGCAGGCATCGGCTTACGTTTTATGCGTGATGTGTATAGAAAATTTGCGGTTTAATATGGTT	Vc TCS6
403	ACTGGCTTTCGAGTGTGTTCTTGCAAGTCGAGTCAAATGGGAAGAGATTTGGCCAATAATCGGGTGGCATCCACTAGTTGGGAGTTTTTGCAATATACTTAAACTT	Cr TCS13
404	GGTCAATTGAGAAAAGTAGTTGATTCCGGTGTAAGTGTCCTCAATCGTGTCACTTGTCTATCAAGGCGTTCCTGATGCTTTTGACTAGGTTGTTTGCTTTCGATGT	Vc TCS6
405	TGGGATATAAGTCCCCAATCGTGTTGATTTGTGAGCGTCTGGGCTTAAATGGTGGTAAACGGGGATTCTTGCTGGCCGAGTGAGGGCGTAACTGGTGGTTGACGGT	yfjP_promoter
406	ATGTAAGGGAGAGCATAATATTAGGGATTGTGCTTTTTAGTGTGTTTTTAGGACAGGATTGATTAGCGCAACGAGCACGTGGTGTTAATGGCTTATTCAAAATGGC	Vc TCS6
407	GTCATGGAAGGTGATATAACAGAAGGATGCAGTACTTGGTTTAGTTAGGGTGTCGGCGAGGTGGGGTGAGCTATCGTTGGATGCGGGTTTACTCTGCGTTTTAGCG	Cr TCS13
408	TCCTTACATCACTTTACTTTTACGCGCACCTGAAGACCGTCAGCATAGGAGGCGTTGGTCTAGGGTATTGTGTGCTATGGTCAGCTATATTATTACGTTGTAGACT	C_rodentium_TCS8
409	ATTCTTATGCGCATCGTTCTTAAGGCTACAGTTGCCTTGTATAGGGGGTTCATATGCTGATTCTGTAATCTTTTTTTTTCCCTTTCTCATCATATTATATGGGCTA	C_rodentium_TCS1
410	ACCCTTAAGGTTGTTCCGTCACTTTTAAGTGTCGAGTTGGAAGTGTCGAAAGGTAAATGTTTCGATGGAAGGTGTTGTAGCTTTGGTGTGTGTAATAATTTAAAAT	E_tarda_TCS6
411	TTCTCACGAATCTGAGTTGCTGTAGTTGTGGTTACCTGACTTGTTCGATTTGCGTCATCTCTGCAAACGGGCAAATGGTGACTGAACCAGTGCTGGGGCGGATCTC	fdoG_promoter
412	GTGTGTGGACGGGGGACGTAGCTAGTGGCTACTGCTGAGGGTGGTCCATATGGCGATCGAGTACCCTGATCTCCGATTGCTTAGGTCAGAGGGGCAGAAATTGTAC	ylaC_promoter
413	CTACTGATGGCCCGTATGAGGAAAAGTTTAGGTACGTTGCTGCTATCACATGTGGTTGTATAGTATATGCTTTAGGTTAGTCTGGCAACGTGTAGCAGGCTGAAGG	aspS_promoter
414	TTGGGTTTTAGCCGGTGATGGCTGTAGAGGTTGTTCATTTGCGTTTGGTGCGCCTATCTTACGGGTGGGAGTACAATCCTTTGGCGTTAGATATGTAGCCATGCCG	cfa_promoter
415	CGCGGGGCTTCTCGTCGACTCGCGGCGGAGTCTGCTGGGTGGAATTATAATCTTTCCAGCTTGCAGGCGTCAACTAATAGGTAGTGAGGCACAGTGATTTGGTAAA	ygdR_promoter
416	TTCTGATCATGTGCTGTTTGTTATGATTAAGAGATTAAGCTCGAGGTGTGTCTATGGGGTGTTGTACGGCGATTACGTTATTGAGGTTTTGCGGGATGTCCGCGCG	yhcN_promoter
417	TTTAAGATCGTGGCGGATAGGGTATCAAGTATGAGTTGAGGAATCGTCAGGCTTCCAGAATATCTAGATTCCAGGGAGTGAAGTTGGTGTTCGTGGATCTGAGTTT	fdoG_promoter
418	GTTAATTTTTGTGCGATTTAGTTATTGAAAGAGTGCGCAATGTGGCGGTGTTCTTTAGAATCAACATGTGTGACGGAGGGGGCTAGGGGAGATTTTTCGTCCTAGC	ylaC_promoter
419	TTTAATGACTTGTGGACCCGTTGGGGGTGTAACTTGGGAGTTTGGTATATCTTACAATAAGGTTTATAGCTGGGTGGTTTGCGACGCGTCGGTTACCTGCGAACAA	acrZ_promoter
420	ATATGAGGTGATCTCGAGGGCGTGTCGCCGCATGGTGATTTTAAAATTCAGTGGGAGTTTTTCTTTTGTGCTGAAATTTGTGCAGCATTTCCTAACTTGACGTTTT	ygdR_promoter
421	TGCGTCGTTTATCATTATTATGGCTCTCACTTATTTTTCTATCCGATTATATCGTTGAAGCTTAAAGTATTTGTCCAATAATTTTATGTAGTTGATGTTAGGTCAA	pdhR_promoter
422	TTATTCATAGGATTTAAGTTATAACCTCTGGGTGGGTGTCTGTTTTCAATGTTTCTTATATAGATACGTATTAAATTAATCGTTCTATATCGCGTCGCGAGACCTC	acrZ_promoter
423	GCAAAATTTTCCACTTCTTGCAGCAATAGGTCTAAGTCGTGGGTGTGTACAGTTTTCGTAATGGTCGGTATCCGTTTGTAATTGTTCCACAGGAGTTTCGTACCTG	Vc TCS5
424	GTGTTTCTTCGCGGTTAATGTTTCTCGTTCTACGGTTGGCACAGGGACATGATGGACGTTGGATAGGTAGGGCAAACGTTTAGCTAAGGTGGGTGTCGCCTTATTT	dnaG_promoter
425	AGTTTCTGTTGTTCTGGCGCATTATTGTATTCGCATATTGCAGACTGAGTCGGCCATATATGGGTACTTTGACACACGTGAGGACGGGATTGGCGTGACACCGGAG	Cr TCS13
426	TAATTCCTGTGTGTAGTAGTTAATTTGAAATTTGTAACACGCCGGGTGTGATCAATCGTAAGAGCTGTTGGAAAGGGATACCCAGGGCCCACGCGATATTTGGAGT	Vc TCS6
427	CTGATGAGGACAACGGCTGGTGTAGAGCGTTTATATCCATGTCCTACGCAGGGAGGGGCGGACTGTCTAAGCGTGCATTGTCCATCGTGGAGGCAGGGGTCGTATT	Vc TCS6
428	TGCTTAGTGAAGAGGGGTTCCATAGACATATGAATTGAGCTGTTGAAGGATAGGCTGGCGGTAAATGTTAGACTTGGGTTTTCGGCTTTAAGCTGGGTGTGGAGTC	Vc TCS6
429	GTGGTTTGTGTCGTTCTATGTTGGCGTTTATCAGCTCATGTATATCGTATTATGGTAGTATGGCTTGTTGGTAAACATTATTCTTGCCTTGGGGTGCATTCAGGGA	Vc TCS6
430	CAGATGTTGTCTCTCTATGGGTGTTATTGCTTTACGTAGTCTTATGATCGTTGCTAAGATTTGTCCGTTATGTTTCCGGCCGAGTACTGCATTTGGACGGCGGGGC	Vc TCS6
431	CTGGTTGTGTCTGTCAGTATATGAGAGTCTTATTCCGGATATTGTAGCAGGAGTGATGGAGGGCTGGGTCGCGTCAACTATATATATATTTTGATCTGGTCGACCA	Vc TCS5
432	AGCCTGTTTCCTCCGGTTTTGGACTGGGGGCTGGGTTACCTCGGGCGGCTTGCGTTTTTGTGAGTCATGTCTATATGGCGTCAGGTAGCAATTGTTCCTTTTGTAG	B_producta_TCS10
433	GGCTGCATTGTGTAAGGTTTTTGGTTGGATGTGTGGTCGAGAAGAAGATGGGGTTGATATCTAGGAATAGTTGCGTTGTTGAGCTGGTGTCTGGGGCGTTGGGTGG	V_cholera_TCS2
434	AAATTAGTTGTTGCATTTGAATTATGTTTGTCTATAATTTGCGGATTTCGCTAGTAATTGCTAAGTTTAGTCTCAATAGCTTGTGTGCGTGTCCTTCCGAGAGAGA	V_cholera_TCS4
435	TTAGAGGTATGCAACTGAGCGGAATGTAATGTTTTCTTATGCCATTGTTGTGTATGTGGGGGCCCATACCTGGGTCGTTTGTTGGTCCAGCTGAGTGGATCGCGGG	C_rodentium_TCS10
436	TTCGTCAGGTGTAGTTAGCTCATCGGCAGTAACAGTTCCGGTGGTTAGTATTCGGGGCATGCAGGTCTGTATAAGATTGGTTGGGCCGCTGGCGAGTTTAGTGTGG	ygdR_promoter
437	GAGAGGCTGGGTCGGGAGCTGGTAAGGTTTAGCGCTGTGAGTGTAAATGTTCTGCAGACAAATGGTCTTGGTATACAGTGTTAGTCGTTTAATAAGTGCTATTTGA	acrZ_promoter
438	CTACATTCTATCGTAGTGTTATCTGGGATGGGCTTGTGCTCATGCTGGTTTTTTCGTTGGAAGATCGGGTGCATGGATTTCTAGTCGTATATCCAGTTATTAATGT	tdcA_promoter
439	CATTAATGTATTTTGGTTCGGTAGTCGTAGACCATATCTTAGATTGTCTGGAGGGTAAGAGCGCGTAGGGGGGTTTAGCCTTCTCGTGGGTCTCTAAAGTAGAGCA	pflA_promoter
440	GCGTACTCGTTTTGTATTAACTGGTGTTTTATTCAACTATTTTGAACGTCGTTAGCATTTTGTAGCCTGTCACCAAAGTCATGGGTTCGTTAGGTATTCCTTGGCA	nlpI_promoter
441	ATTTCAGCCATTAGCCTTTAGTGCCCGATAACTGTTCGTGTTGAATGGTAAGCATTATCGTATTTTGGATATCGAGGTTCATCCTTTAGACGTGTGGTGTGGGGGG	dnaG_promoter
442	TCATCATGCGGGGTCAGTTTCTTGTCGTGATCGGTATGTGGTTAGGAAACTAGTGGACATTATGACCGCGCCAGGGATTTTACTAACATTTGTTGTCTCGCCCGCT	Cr TCS12
443	GGCTGACGTTTGTGGTGACTTGACGGTGTGTTGCTTACTGGCATTTAAATATTTTGTTGTTTGGTGCAGCATGCACTCATCAATTACCGTTGACGCTCTTTCGGTG	fucP_promoter
444	GTTATCCAGGAGTCGACGTATGTGGAATTATAAGGGCGCGTCAGACAACTCTTAGAGACCTCCTTTGTTTTAAGCATCATTAAAGCTTGGTTGGGAGTGTTTGCTT	smg_promoter
445	CAATATCCGATTAAAGTTTTTGTCGTTTAACATTGGTTAAAGTTTTTCTGATTTTGTTATGGTACGTCTATAGTCTTTTCTTATTTGGCGGAGGACTGTATTCCCT	gldA_promoter
446	TGGAGTTATTTTTTAACTGTTTTTTTGCATAGCGGTTACCTAGACATGTGCTATTGCTTTTTTTTACCCTCGGAACCCGAGGAGTAGCGGGGATAGATTAATGCCT	gldA_promoter
447	CTCGATTGTGGAGCGAACTTCGGGAATTCCTCGCTGGGTGGTGACAAATTCGTCTTGGGTTCGGGGTGGTAGGGGTCACAGTTGGTTGTGAACTGGACGGTCGTAG	E_faecalis_TCS2
448	TCTCCTACATGGTTTTGAAGTTAGACCATGTCACTTTATCCAATCCGGTAGAGGATTGAAGACAACAGTGGGTATTTAGTTGTCTATGGGGGGGCTTGTAGGTATC	E_faecalis_TCS2
449	AGATCGCTGTTCTGACTTACTCTATGCGTAGACGAGATCTTAATACATTACTATAATTTACATGTGGGGGCTCTGCGACGATATATCGACGAGGTCTGGATTGCTT	K_pneumonia_TCS3
450	TGGATTCTGGGTATCTAAAGGGTGTTGGAGTTGAGTATTGCTAAATGAGTTTTTGTAGTATCTTTATTTTACGTCTCTCGGTGGTACCGAAGGGCCTAGTTTGGCA	C_rodentium_TCS7
451	AGGGCGGGATTCCAGGATGAAAGGGCTCTGTCGTCTATCGCGAAGAATGGTGGACGGGGCCTTTGCAGGGGGAAGGACGGTTGAGGGTCTGCCTGACTAGCCGCTG	pdhR_promoter
452	GGTGCGCGCAGGTGTAGTTGGAAATTGCAACGTTGTTGGTTGTTGTCTGCGGGAGAAAGGGGCTACACGGGTGCCAACCTGGCTATCATCGGGAGTGGACAGAGCG	tolC_promoter
453	TCAGTGGCTCGTTATTTTGAGGGTGTCGCCTCGTCGTCACTACAAACGTTTCAGGTGTTGTCCCGAACGTTTCAGGTTCTCATACAGTGGTCAGGTAGAGTTGGGG	fdnG_promoter
454	TAATTTTACGTATTCAAGGTGAAGCACGCGTATATACTCCGGGACCTCGCATTCGTGTTGACCCCTTGTAACTTAGACTACAGAGTGAATTTAGAGCGGAGTCTGA	acrZ_promoter
455	TTGATGTGGATCTGATCCATTATATTCACAGGATATGGGGACAATAGTTTGGCGTTATATGCGAAACAGCCTTAAGTCCAATGGGCCGCGCTTAGGGGAGCGAGGC	pflA_promoter
456	TAATGGTGTGATAGGTTGAATTGCGTTCCCGTGTAATGCCGCGCACTCCAGTTATCGGCCTAAGCATGTAAGAGATCTGTTTAATATGTTTACGTTGCAGAGGGCG	aspS_promoter
457	ATTGGCGGCGCGTTTGCACTTTCCAATTACACTATGTTCTGATGATGTTTGTGATTCGTTTTATTAAAGTGTATGAAAAGGCTAATTCGGTGCGCCTTGTCTTCTG	uspG_promoter
458	TATCGGATTTCTATGTTGCGTTATAGTGTTTTCCCTGCCGTATACCGCATTATCTGCATGTATTATTGTGTTTATCATAGTTTCGGTTGGTGTTTCTTTGCTCCGT	katG_promoter
459	TGCTTTAAGAATTCCTTGTTCTGCCATTGGATTCTGTTAGCTTTTAGCTTTCCTTGCCTTGAACAGGGTCGCCTACCCAAGTATCTACGTGAGGCTAGCTTGTGTA	nanA_promoter
460	ACTGGGGCAGCGTGGTCAAGTTTAAAGTTAGATCGATGGAGGGCCACGTTGATGTTCTTTTGAGATGGTAGTACAGGGTATCTAGATATGTAGCTGCAGGGTGACA	atpA_promoter
461	TTCATACCTTCCATAGAGTGGGCGATTAATGGTTCGTACTTAGGCGGAATACCCACTTATTCAAGCAAATAAGTAGTAAGACCAGATATTGTCTATTTTGATGGGT	fdoG_promoter
462	AGATGTCTCCCGTCGAAAACGTATTCAATAGTGTTTCGATTGCTCCTTTGCGGATTTAGGCAGGTTCTATGATAGTCACCCCACACATCCTTGGTGTGTTCGTGGA	nlpI_promoter
463	ATTCCAGAGATTAGTGTAATGCGTCCTGTGTTATAGTACGGTTACAGTCAGTTAGTTCACTCGGTTGTAGGTTTTGCCCGTGACGATGGCGATAGTGGTGTTCTAG	azuC_promoter
464	TATGGTTGTTTCCCACATCGATTATTTTTACTTAATCATTAATGTGTGTATCTTAGTGAAGTCTTACCTTGGTTAGAGGTCTGGATGGTTTCATTGGTGTGGCAAC	tdcA_promoter
465	GGTTTTCGTGTAAGTTAAGTATTATACGTGTACGTCCAAAATCGTGCATATTTGGAGCAGGGGTCATTTTAAACACGTAATGTTTTGTTAGAATTATGGCTATGTT	fdnG_promoter
466	GTATTAGTCTTATGCTATGTCCGAAGTATTGTCTTATTAATCCTGTAATAGGCGAATTAGATGGGCCCACTGGGCGTTTCGTTGGTGACGGTCGCTGTCACTTCAT	ibpB_promoter
467	CGGTAAGAACTATTCACAAGTCTTTGTCCTTTGATATGTCGTTAGTGGCAACCAACCCGAGTAGCTTGTGGCTACAGGCTTGTGGGTGAGTGTAATGGGAATCATG	fucP_promoter
468	GATCTATTCTGGATGATTTTGTCTAGTTCCGTTGGATGTACTCATTGCTTAGGCCATTTTCTTAGTACGTTCACAATCGTCTCAGAATTGCTAAGCCATTCGGCGT	dnaG_promoter
469	CCCAGTGTTTTAGCAATGGGAGGCATTGTTGGCTGGTGTATGAAGTCTATAAGGGGGACACCTAATATGTTCAACTCTAGAAAGCGGTTGTAGTCTTGTGTGTTTA	azuC_promoter
470	GGTCTTTCATTTTTTGTTATGGCGCCTAACTCTGACCAGGACGCTTGCTAGGTTTGTTGATTTTCGTACGTAGCTTCAAGTATTCAGTAAGGTTCATAGTACTGTT	nlpI_promoter
471	GACCGTTAGTTAATACGGCAAGTAAACGGGGCAGCTATATTCTTTTTTGAGTCACCGTGCGTTTGTTTTTGGTCCGAGTCTATGGTCGACGAATATGGTAAAGAGT	Vc TCS5
472	AGTGCTTCATAATCCTATTACACGAATTTTTGCGCCTAATAGATAATTTATTGGTTTAGTGGTTTCGGTCAGGTGTTTTGAGTCACTGCGCCATTATTAGGTCCGG	flgM_promoter
473	ACGTGCTGTTGCTGGTGGTTTATAAGGATAGGTGAATTTAGTCGTATAACATATTGGTGTGTAACCAATTTGGATGCAAGAACAGTACCCACTGACTAATCGGTAT	Cr TCS12
474	CTTCGTGTAGAGCGGATGAGGATGTCCCTTGGTGATATTATTCAGTATTGGTCTACGCGTGAGAGGATTGGCTCGCGGTATGGCAAGTCCTTAGAGCCTATGTACG	rpoB_promoter
475	AATAGTAGCGGACTCGGGGTGACTCCTGTGTTACCTCAGCGTTGAACGGGGTGATCTTCATGTTTATTGGATAGTTTCACCTCTGCTCGATAGTGCATGGTCACGT	Vc TCS6
476	CCCTGGACTTTTCGGGTATTTGTTAGCGTTTAATGTGGAACATTAAAGAGTCGGTCACCTTGTGCGGGGCGGTAGCCTTCTGACATAATCCTTAGTATGTTGCCAA	lpd_promoter
477	TATTTCGGTTAGTGTTCGGGGGTTGTTTAGGCTTTCACTCATGTCTTAGCATCCGGTGGTATCTGCTGGCGATAGGGAGGATCGCGCTTGAGCCTCTTGTCGACGA	K_pneumonia_TCS7
478	TTTCGTTGAAAATTGCTACACTATTTGTCTGTCGTAAGCGTAACGCAGAGGGAATGGATAACCGGTAGGACAATGCTGTTGGGAGGTCGCTCAGGCAGGTTTGAGT	V_cholera_TCS4
479	CCGAGGGTAGATGCTGATTTTGTATTGGGTTGTCTGGCCAAGTGTTGTTGGGGGTTTTGGTGCTATTGTTATTAATATTGACCCTGTAGGGGTGTCGTGCGACGTG	E_tarda_TCS7
480	GTTAATTTGACATCGTGACATGTGTATTGATGGTTAGTGATTTATGGTATTGTGTAACGATATTAAATTTTTCTGCTGGTTGTAAAGTTGTGCAGAAGTGCGATTT	K_pneumonia_TCS8
481	CGTGCTTAATTGTAACGGGCGAGCAGGGTTCACCCGAGGATGTGCCGGGGCGGGTAGAGCTCTTTGCGGTGTAGATAGCCTGCGGGGGGTGGCCGTCCGCCGTCCC	yejG_promoter
482	TGTTTCCTGTAGTGACTGCGGTTTGGAGTTCGGCTGATCAAGTAGACTGTTGCGGGTTCAGACTACGGTTTTAGTTTGTACTCTGCTGACAGTGGTGGTATGACAG	cfa_promoter
483	GGCTAGTTTGTGTGTGTGATAGAGTCAGATACGGGATTTATTCAGGAGTTGTATTAACAGTAATACAGGCTACTGTTGTACCGTCTTCGTTTCCATCGATCGCTTA	pdhR_promoter
484	CTCTGTCGGAGTCTGCGTGAGCTACTGTGGTGACGGGGCTGTTTAGGCCCTACTCGTGCTAGATCATGATGCTCGAGGTTAGTCGAACCTGTGTTGGTACTGGGGT	Cr TCS12
485	CTGGTAACTATAGTTCGGAATTCAGCTGATCTGTGTGTCTAATATTTCTTGGATTACGTGGCTTTGTGAGGTACACGCCTGTAGTGTAGTTAGGTGGTCAAATTGG	ylaC_promoter
486	TATGTTATTGGATGGTTTACTCAGGGTGGCTACATTTTAGATAATACGGCGTGTTCGACATGGTTTAACTGGCCAGTATACAACGTTTTGCTGGCATCGTTCGTTC	Cr TCS12
487	AAGCTCCTCATTATAAGGAGTGCTGGCGATGGGTAATCTTCCCTTAGCAAGGGTTCTAATCTACGGGCCATGATGGGTTGCTACTTGGCGGAGCTAGGGGGGGGAG	nrdD_promoter
488	AAGTAAATCGTTACGTATTGTGCAAGTTTATTCGAATGAGGTTGTTGTCGGGTGGCTCTTATTATGGGTAAAGTGGTGAACTAGTGTGGTTACTTACTTTCGGGAT	tdcA_promoter
489	TTCTGTGTTTGGTTCGTATATATCAGTTCTGCGGAATACAAAAGTCTTTAAACGTGCCCAAGCATTCTACTTTAGTTACAAATAGCCTTAGTTGGCTTAGTCAGTA	ylaC_promoter
490	GCAGGGCGTTTTATCGTTACATAGAGTTTATCATTTTGGCCATGGTCACCAGTAATGTTCGCGCTTATGAAGTGTCATTGTCACTTGTTCTTATTCGGGTGATTCT	glgS_promoter
491	TTGAATTCTGTAGTCTCCGATATTACTGTGATGAACGCCCGGGCGATCGTTTTTGGGCAGTTTCAGGGGTCGCTGCAGTGAGGTAGACCGAGGATTGAGTGATTTG	Cr TCS12
492	GCTTAATTTTTATTCTTGAATCTTTAGTTTGGCTTTTAATCGGCGGTCCAATGCGATGTTTTATTATGTGTAATTGTTCTGATGTTTTCGATTCTGTTCTCATCTT	ylaC_promoter
493	GATTGACGTTGTCGAAACTATAGAGTATGGCTTGTACTAGTTGTTTGTGTAGGCGACTTCCGATAGTTGTTCCATGTATTGCTTCTTGTTTTAATTTAGTGGGTTT	fdnG_promoter
494	TTTGTATTAATCCATATTGGTCAACCTCCATGACTATGGGTCGTAGGTTTCTTAATGCATGTGACGGCTTCGTAAGTCATTAGTTTTTTAGTTTGTTTATGTGTGA	ygdR_promoter
495	TGTTTCTGATGATCTCAAGTGAATTGCTGAAGTTTTCTCGGCGAAATCTCTGTAGTTTTACTTTGTTGTTGGTGTTTATGAAATTCTAAAACCGTATTTCCGCAGT	acrZ_promoter
496	ATGTTTTGCTATACTAATTTAGCTGTCAGCTTTTTTGGAGTAACCCAAGCTTTGTCGAGTCTTATGTGCGTCATGGTTTTGAGGGGTTTATTTGATTGTCTTGGTG	Cr TCS12
497	TCTCTGAATTTCTAACAAAGGGAGATTAGTTGAGCGATACCATATCCAGTTAAGAGTGCCCTGGCGTAAAATTGTTGTAGCGTTGGTTCTACTCAGTAGAGTATTG	Vc TCS5
498	GTACGTTGTTGGTTTAAGGAAGTTGCATTTCCCCTCATAAGGGAGTACTACATTATTTGTCGAGCTTTTGTTAAGCTCATGAAGGCGCTTCGAAGATAAGTTGGTA	dnaG_promoter
499	TTGTTCCTAAGAATTTTTTTCATTGGTTCCTACTACGGACTTGTGTGTCTGTGGTTGTAGAAGTATATTGATCTTTTTAGACTCAAACGAAAGCTTTGGGCACTGA	ibpB_promoter
500	TAACGTGGATCATGGTTTCCATATGATTTATTGATGCTTATCGGCGTACAGTGAGTTTTTATCTAGAGTACACGGTTGGACGTGTTTGCGTGGTTTTCAGTCGCGA	Cr TCS12
501	CGTTCAGTGGACTTAGATTTCACAAGCGTTTTCGTTCTTCTATGATCTCAGTTACTGCCTTACGTTGGATTCTGTGTTTGATCTGACTCTACGAGATATATGCTAT	Cr TCS13
502	GTCTAATGTTTGTGGTGTTACAATTGCGTCATTATTGTGCCTATTAAAGGGCGTGATATTACCGTTTTCGCATTTGACGTTTTAAACATTGATTGGCTTAGCAGGA	Vc TCS6
503	TGTGGTGTTCGATCTTCTGTGATATCAACTTGACGAGGTTGGCATATAGCTTGGAATGAGAAGGAGTGACGGATTAAATATATGGTTTCAGTTGGATCATTTACGT	gldA_promoter
504	TTTGTTTTAACTTGTTTCTGGCAGTACATCTCCATTGAATTGATTTTCAATGGCAGTGTTCAAGTGGTGAACGTTTTAAGTGGCTAGTGGGTCTGCCGTGGTAGGT	Vc TCS6
505	TCTATTACCTTGGTATGGTCTTATAAATTTCAGTATTTCAGGGTATGCATCCCTAACTAGGTAACTTTCTTTTCATACGCGGATAGTAAAGCCATACCTCGGTGTT	Vc TCS6
506	AAGCCGTGGTTGAATAGTGTACGGCGTATTTATTTCGGTTTTGGGGGCTTGAAGACATGGTTTTGCGGGTTGACAGTGTTATGCTTTACCTTGTGAGTGTATTTAA	Vc TCS6
507	TTGCGTCTGTCCAGGCCCTTTCTTGGTAGGTGTAATAATATGTCATATCTATTGATCGCGCCGGGTTGGGTCGTGGGTATGAGGTGTTTGTGGGATTTTATGTGAG	Vc TCS6
508	TGGAGGCAGGGTGGGTGTGGTAAATATAACGCAGCAGGTTGACCAATGTTTTGATGCAATAGTTCCTGGGCTTCTAATGAAGGGAGTTTGTTCGGTGCTAGGGCGA	lpd_promoter
509	TTCGTCGCGATGTCTGGAGTGTTATTATGGTTATGTTATAAAGCATCTCGCTTGGTAATTTACTCTGCCGTATCTTCGAATGGTTTCAGGGCGCAACCAGACCTGG	B_frag_TCS3
510	TTGGGGTTACGCTGAGGTCTTGTGAGCTCTAGCTAGAGAAGCTGGGTTATTATTACAGCGTTAGGTTTCATTAACGCGGGTTTAGGGATGTGTATGCGTTGTATGC	C_rodentium_TCS2
511	CCATGTAGATACTGTCTTCAATTCGAACAGTCTTGGTGAGCGAGGTGACGGGGCATGCGACGTGGCGTTCTGGTAACATACGGAAAAGACAGTGTTGAGCACAATT	C_rodentium_TCS6
512	TGAGACTTCTAGGTTATTAGACAGCGTCAATGGGCTCTTTTTTAGACCTTTTATTTTGATTAGTTGAAAGATGATGTAATTCGTTTGATAGTCTAGTTGCATCTTT	C_rodentium_TCS1
513	AGTTGAGTGGGCTATCACGTTGCGTGTTTTAGGATCTTTGAGTATTTCGATTATTTTTTGTTGGTCGAGTTAGGGGTTCGTAAGGTGTAGTGCGGCAAGTAGTTTC	osmB_promoter
514	CGGAAAGCTTCTTTGGCTTGTTGGTCGGGTGGGTAATTGAGTGGGTAGTCACTTCGATAAGGCAGAGTTTTTTAGTGTTGGGACTCGCTTGGTTATTTACTATTTG	gmk_promoter
515	TAACACTATGAAATCACATTCGAGAGCTAGAAAGACTTCTGTCTGGACTTCGGATAAGTAATGTCTAATTCGTGATTGTGCTCGTGTAGCATTCGGGTAGGGAAGC	lpd_promoter
516	CTCGTGGTAACCTGTGTCCTTTGCTTTGTCAGAATGCTGGGGTTAGTACGATCTTTAGTTTAGTCTTAGACATACACTTCAACATTTGTACGGCATTGTATAGTGC	ygdR_promoter
517	CGTTGACTTAGGCGTTTCTCCAGACTACGTGCTTTTCACAAACGGTTGTTGTCTTAGGCTATCTTCGAAGCTGGCGGCCATTGTTCGTTAGGGTGGTATTGAGTAG	cfa_promoter
518	AGTTCGAGTGAAAGCTTGGGGTAGTTAGAAGATCTCGTCCGCAGCACGCTTGCTTGTGCGGTCACGGTGTTCGCTGTTTTCCCCTCTTGAGTGGTGTTTATGTGGT	ygdR_promoter
519	TTGAGCTTTTGTTTTGTGCAGGCGTTACGACGTCTGCGCACGGCTGACAGTATTTTGCGATAGATGTGTTATATCTATGTCGATGTCATGTGATTCCCTATAATGT	Rg TCS6
520	TCCGACGTCCGTATGTGTCCTCTTTAGGGGATGGTTCTGAATAGGTGAGCGTAGTGTGATTATGCCTATGGTGATGACTGTCCTAGTAGGTGGATATGGGGTACTG	tdcA_promoter
521	TAGGGTCCGTTTTGTCTGTGAAGCTCTGCTATGTTTCAGATGGCTTTCATGTTTTCCGCATAGTATGTTTCCCGGAGTATATGGGGCGGTTGGTGGTGTTGTATCA	Rg TCS6
522	GCAGGCTCTACTTTTTACGCTTACGAGGAGACTTTTGGGTCTTTGAAGATAGTACTAACTTCCGTCCTGTACTGGAGCTTAAGGGTGTAGGACTAAGGGGCAACGG	cfa_promoter
523	TTCCCGGGCTATAGATTTTCTTAGTGTGGCATTTACAGTCAAAGTTTACTTTCGTTTTTCTCGTTAGCGATAAGTATTTATTTGTTTCCTAAGTTGTTAGGGGCTC	tolC_promoter
524	AACAGGGTCTACAAGGGTTAAGTGAGTGATAATTTTCGATAGCTGCGTAGGCCCCCGGCTTGGATGTGTGGTTAGGGTTTAAATACGAGTGGGTGTTGCAATGATT	pflA_promoter
525	TATGCCCTTTGGTTGATTTATGCGAATGGAGGTTATAGTTCGTTAAGTAGGATGGGTTTACGCAGTATTGTTGGTATGTACTGCATCGGTTAGATCGGCGCTTCTT	acrZ_promoter
526	TCGCGCTTATAGTATACGAATAGGTAGTGCGATAGCGCCCGCTGGTGTTAGAGAGGTGGAAGGATCTTGCAAGGTATAGGCATTTCTATGTTGCTGTATATAGATT	fdoG_promoter
527	CTCGCGGTGGGAGTAGTCTGCTATGAATGCGGTACATATTCGAATGTATTTTAGTCGTTATCATCGTAAAGTCGGTTTGTACCTCGAGTCCGAAATTCGGTCGTGG	fdnG_promoter
528	CGCGGCCGAGTTTGTTCCGACTATAATTGATGTACTCGGGGATAGCTGGATTGTAATGGTCTGTTCTATTGCAGTATTGGATACCTAGTGGGACTGGCTTGATGCC	fdnG_promoter
529	GTGCTTTGTGAGGAATGGCCATTGATTCTGTGGCTAGGGCTTTCCTCGTATACAGTGGATGCGCTCTAGGTTTGGCGTGTTGCTGCGGGATAAGTGCATCGAAGGC	azuC_promoter
530	TATTTCATATTTTCTATGGATCTTCGACAGTCAAATTTTCGAGGTCGTTGGCCTTAGTTGCTAATGTATACCAATGGTGCTATAATCTTGTAAAAAGGGTTAAGGG	acrZ_promoter
531	GGTATATAAATTGTGATAGCTCGTGGGTGGTACCTGTAGAGTATGTCGAAAGTTTATTGCGAGGTTATGGTTCACTTTCGTGTTCAGTTCAAAAGTGCTGCAGTTC	pflA_promoter
532	GTTGGAGTTCGCATTTGACGACTTCATGCTACGGTTGGTTAATTAGTTGTGAGTTTATGTTGTGTTTATTTTCGTAATTTTTATCTAGTGCTCATATGAATAGTGT	pflA_promoter
533	CAATTACAGTGACCTTTGTTTTTTTCAGGACTCCTTTTTTTGTATTGGTCTACATAATTAGTGTGGTTTAACCTATTCAAGTTCGCGGGAGGTCGCTTAAGTGTGA	nrdD_promoter
534	CGATTTGATTATGCATGGCTATTGAGCAACAATCTTCTTGCCCAAATCGTGTTATGGTATTTACTCGGTGGTGACGGCGAGCTTAGTATGAATACCACTTCCCACA	rpoB_promoter
535	TTTTCCGATTGTCAGGAGCATAGTAGATTTGGGATCTGTTTTTCGGACTGCTCCGGTGAGTGTGATGGGTGGACGATTTCGCAAGGATCTCTTTGTGTTTATGTTT	Cr TCS12
536	TAGGAATTGTGTCATAATCCTGGGTTGGGTGTATTATAGCGGGTTGAGGCATTAGATGTAAGTGTGTTTGGTTATTTATCCTCCAGCCTTTTTTTACTCGATGGAG	Cr TCS12
537	TAACTATGATGTTCGTATGCTATCTGGCATTGATTAGCTGTTGTATCTAAAATTTTCTAGGATGTTCAAAATAGGGTTTTTGCAGTATTAGGTTGTGTGATTACGT	Vc TCS6
538	GTTTTTCATTCTTTCGTAAGTCTGCTACATTGGTTGTTGTTATCGTGTTGTTGCCTGATTAGAAGCTTTTAGAGCATACGTAGGTGCAGAGGGGGGAGTATGTTTG	Vc TCS6
539	TGTCGGTCACGGTAGGAGCTTGGTATACGCGTTGGAGAGAGTAGGCGAAGTATTCTTGTGGCTTAGGTTCGTTAGTGCTTTGTTAACGGAGCCTGATGTATGGTTA	B_producta_TCS12
540	CGTGGACGGGGGGGCTTGTTTATGTGAAATTAGTTGTCTGCCGATAAGGCAGGGAGATATATTCTGGTGCGATGCACCTCGTCGTAGGAGGGTGTGGCGGCACCTG	R_gnavus_TCS5
541	ATATCCTGTTGTTTGGTTGCGCAAGTTGGTTGCAAAAGTGTTTGTAGCTTGAGGGTATGTGATATGGTTGGTGCAACCGTGGTTTGCTGTTGTAGGGACGCCCCAG	C_rodentium_TCS7
542	CTCCGGTTGATATAGGTTCAATTTATTTTTTAAGTTCTTTAACGGGTTGTCTTAAGCTTTAAGTAATGTGAAAATAGTGTGTATAATCTTTAAAGCTGCGTCTGGA	V_cholera_TCS2
543	TCATATGTTTGAGATATCTTCATACTTTTAGTTGCATGTACAAATATTCTCGTTATATTTAAGAGCCTACCAGTGAATGATGTATCGACCGGCTCGAGTTTTCGGA	C_rodentium_TCS9
544	TGCTTTATATACGCATTACTTGCTGTGGATATCGGTTCTTTCCCGAAACATTGCACGGTTGGGATCTCGGATGTTCGTTGGTTATTAGTGATTATTGGACAGCGGA	K_pneumonia_TCS3
545	TTCAATCGTTTGTTTTCAGGAGCTCCTATTAGTTAGAGTACGTTGAGGTGAATTAAGGTTTAACATTTGTCAGCTTCGGTAGATCCTACTGGTTCCGTCCTCGAGT	K_pneumonia_TCS4
546	TAGACTCGCCTGTTCAACTACCATTTGAAACAATTTCTGGACCGTTTTCCATACTTGAAGTCAGCGCATTTTCTATCTGCGGATCGAACGGATTCGATTTGAGACC	ibpB_promoter
547	TGTGGGTCTTATCGAGGGGGTTGCTGAGGTCTGTTGGGTCATTTCGGAGGGTATGCCCATTGCGTGTTATGAGGTGCAATTGGTGTATTTTAGGGTGAGCATATGC	fdoG_promoter
548	TAGGCTCCCTTACTCGCGTGGCGGTGCAGAATTTGTTTTATCTTGCTTAAATCTTCTACTAATGTCGGCATTTCCTTTTTGGAGCACGTAACCGCTAACTAGTCTA	fdoG_promoter
549	CACCATGTTTACGAACTCCACGTATGTACGGGGTTCCTACCTCCTTGCCGGATTGAAAAAATCAACATAGGTAGTATACCACGGTTCATTAGTGAATTTTGGATGG	ylaC_promoter
550	TGCTTTCCGCTTAGTGTTTTGTTACTTGATATGTTGGGGGTTGTGTTATCTGTCAATGCTGGGGGGGCTTCAATGACAAGTCTCTATGAACCGGTCTGAGTGGGGT	tolC_promoter
551	CTACGATGTTAGCTGGCAAGAGCTGGCGATGGGTATGGGTCATCTGTACCCTGAGTTGCTAGAACTTCGGACGTATGGGGTTTCGGTGCTTTTGTTGTGAGAAGGT	uspG_promoter
552	TAGGGGCTTTTGTTCTTGCGTTACAATCGTAACAGTTTAAGGAATTGGTCCTTGACGGTGTGGCTGGTTGCGAAACGTTGGGTGGCGCCTGGGTGATCGTACATTG	tdcA_promoter
553	AAGGTTAATAATGAATTGTATTTGGTGTTAATTTGTTGATTGTCTTGACTGTAGCCTATCCCCGGTTTCTGGATTGGTTTGGTATTTAGGTGGTGGGTATGTCCGG	aspS_promoter
554	CATCTAATTTGTAGTCCTAAAGATCTTGGCACTCAAATCCGACATTGACCTGGTTGTCAGGAGGGCTCTGCGTGGGTGGGATGAGTTGTTGGGTGTATTGTATTGG	ylaC_promoter
555	TGACCCGTGGGCGTTACAATTCATAGCCAGTATTTTAGTTGGGAAGTTACTTTCGGTTATGCTATGATGTTGTTCATTTAGTATATACCGCCGGGTTGGTCCAGGC	ygdR_promoter
556	CAAATGTGCGCGGGTGATTATGTAAGGTGGCGGGCAAATTGTGCAAGACGTATTTTTGATGGTCGTAAAGAAGGGAGCGTCATAAGTACATACCATATGGAGGCGG	fucP_promoter
557	GGAGTCGAGTCAGCACAAGTTATTTAGATCCAAGGCAAGATTTAATACAGTACTTCTACGTTTGTGTGCCTTAAGTCGAGAGAAAGTACAGTATGGGCGTGGGGGC	ygdR_promoter
558	TCTACGGCAGAGATACGGACTTACTATTTTGTTAGTCGGACTTATTTTGCTTCCTATTTTTTGGTGTAAGGGGTTTTCGTGTCGTTCTCACTAGCCGGGTTTTCTT	mqsA_promoter
559	CGTGAGACTAGTTGGATGTCGGGGAAATTCACTGCCCGTTTAATATGATTTTTGGATCTTCGCATGGATTGTGAGCTTTAGAGCGATTGTACTAAATGTTAGCGGT	yafE_promoter
560	TCACTCGGTTCATCAAGGGATACGGTTAGCGATAGCGGCCTCAATGTCGTCAATTGTGTTTATTGGTGGACCCTTTGGTACAGGTTGGTGTGCAGTAGTGTCTCAA	Cr TCS13
561	ACATTATCTGTTTAAACAGGTGCTTGTAAAATGTTTTGCCTTTAGTCGGCCGCAACTCGGTTTAGGTGTTCGATAGATCGGACGAGTGTTGAGCTGCTCCTGCGGG	Rg TCS6
562	ATGTTACGGTTTTTAATGCGTAGAGTTTGTAGTACTTTGGCAAGGGTTGTGAGGCGATTGCCATTCATTTCTTTCTGATGTGATTTGCTTTTGTGTGTAGGGGGAT	ybgA_promoter
563	CCTGGTGGGAGCGGTGACTGTATGAGTAGCCGCCTGGTGTGACAATTTAGTGTCCTACACCTGTGGAAGGATGAGGTTTTTTTTGTCCTATCGCTAATCATTGGCG	Cr TCS13
564	GGGACCCGAGCTGTCTGCACTGCATAGGTAAAAGTCTTTTGATATGGATGGCCTGGTCGTGGATTGGGCTGCTGATGTGTAGCGTTTGTGTTATCTTACCGCTGTT	ompW_promoter
565	GGTGTCTTGTCCCCTTTGGGTTGCAATCTTATATCTGTTTTTGAGGTGTAGTAGTACCAAAGGGGCACGGGCTAATTTCTTGAGTTCATGGCTGGTCAACTTCAGT	smg_promoter
566	CGTTTCACAGCTTTACTGTGGGAATTTGCTGTATTACCAGGGTACCGATGTGCTATCTTTAGATGGGGTACGGTGGAAGTAGGATTTGATGGGTGGGTTTAGCAGG	smg_promoter
567	TAAACGTGCTAACTGGTAATTTTCGGTTGCCCTCGCTAACCTCGGGGTCGATCAGGCCTATGTTCGGAAGGGAGGGTTGGGTCTCGTGTGGGGTGTCGGTGCGAAG	idi_promoter
568	CGATTTATTTATGTGTCCTTTATTTCTTTTTAGAGCTCGTTGGTGAGTTAGGCCAAACTTGCCGTCGTGTTAGGACTTGGCCTGCTTTTCCGGTTCCCTGCAGGTT	azuC_promoter
569	CCGCGGGTGCGTTTAATCACACTTTTTCGATTTTGCATATTTTTTTGGTTTTAGCAGCATGGCCATTTGATTCAAAAGTGAGTTTGCAGGCTCGTGTGTGACATCT	Cr TCS13
570	TATGATACGTGGTGAGCGTCATTGACAAGGTTTTATTTCAGCGTTCCTCTTTTGTTAGGCTAATCTTCGGAGTATTTGGGCGCAGGACCAGTTCTGTGGGGTGAGT	Cr TCS13
571	TCTTATGATTCCTGTTATAATCTCAAGGATCTTGTTTTGTCAGTGTTCGTTTAAATTTCGTAGCTGAGTGTATTGCGTGAATTCGGGGACTGGCGTATGTTACGCT	Vc TCS6
572	TTTATTGCAGGTGTGGAATTAAATAGAAAGATCTAGTTGTATAGTATCTTTTTGTTTTAGGGTGAACTTTAAGCGTAATTTGCGTTAAATGTTAACTGTGTTGAGG	gldA_promoter
573	TAGTATTTCATCAGTGAAGCGTTTTTCGCTAAAACAAGGGGTTAGTATGAGGTTTGTTCCTAATATTGCATCATGAAGTTACTGCTACTATGTAGCTTGTGTGGAG	Vc TCS6
574	TTGGTGAACAATCAAGAAGTCGGGGTTGTATGCTCCATTGACTCCAACCTGGCCTAATGAGGTGAAGTTGTTGTTTGGCAAGGGATGTCGCGGGATGCGGGGGTTT	K_pneumoniae_TCS10
575	CGTCTTTGCATAGGGATATTTGTACGGCGTCATATTAGCGGTTAAATCGTTTTCCATTTGATTTAGCGATCGGGTTTAGGTCCGTGGGAGATTCAGGTGTCGGGTC	V_cholera_TCS4
576	GATTGTTATAAGTAAGGATTTCCATTTAGTCGCGTCCCTGGTCATTTTGTCAGCCTCTAGTTTGTTTATCTCTGTCTTCGGTAGGTGTCCGCATTGAGCGATGTTG	C_rodentium_TCS6
577	TAAGATAGAAATAAAGATGGTATGGTTGTGGAACATCGGATGCGGGGGTGACGTACCTCTGCTGTTGCCAAGGCTAAATGTACGGGTCTGAGTTTGTGGATAGGGA	C_rodentium_TCS6
578	TATCTTCTAATTGTGTAAGGTTTATTATCTGTCACGGTTAATGGATTATGTGAAATAATGCGCACGAATCTTATTATAGGTCTCGCTCGTGGCCGACTGTTGTATT	E_tarda_TCS7
579	GTGAGTGGCTAGGTTTAAAGGCTTCGTTCTATGTTAGTATTTTTGAAATGTGTGTAGGGTCTGCTAGAATGTTGATATTGTGCTTGGAATCTTCTTTTGTTGGGAG	K_pneumoniae_TCS10
580	ATTTAGTTTTGTCATTGTTATGTGGTGGAGTTGGTTAGGCATGGATCCTTACCATCTTACTTTGCTTTATTGGTGATAGATTGAGCCCAGGGTGCGTCTTGTGCTT	C_rodentium_TCS7
581	TTGGCTTTATCTGAACTGGGAGTCACTAGCACGCCTTTGTGCGAGTCAGACTCAACCTGGGTTGTTTCTTCATCAGATAACTTGAGCGGCTTGGTAAGCTTATGTG	lpd_promoter
582	TAGTCCACAGGTTGATTCGCTTGTTCGTAGTTTGTGGGGTGGCTCTGAGGGGGGGTATTGTACGTCTCGCCTGAGCTGAGGTTAGTTTACTATAATTGGCTTATAC	fdoG_promoter
583	GCTGCGTCGTATCCCGGTTGGGATGCGTACCTGGTGTAGTGCTTATCCTCCAATGCTTTCTTTGTTACAGCCTTTTGATGTTGATATTTGGGACGTCAATGGGGTC	ylaC_promoter
584	GGTAGACTCGTAGTGTTTTGAGGTTGTACTTGTACCTAGGTCTTATGTGACTGAAGGTGGACCTTTGATTGTACTTTGCCTTCGGTCACTGTTGGTTGCCCGAGAC	hha_promoter
585	CGCGGTTACAACTCGAGAGACGTTTAGTTATTGGTCGGATAGTTGTACTGAATATTTAGTATGTGATCATATGGGGTTTGTTAGCCAATTGGGATAGTGACTGATT	pflA_promoter
586	GTGGTTAAACGTATTTATCGTGTGTCTTAACTGGTTTGATATTGTTGTCTTTTGCTATTTCGATTTACATTTGCAGCGTGATAGATGCTTCTTTATAGAGCATCTT	acrZ_promoter
587	TCTGCATATTGTATACGAGATAGCGAATAGAGGATGGGATTTCGGGATCCAGAATGTGGATGGTTGAGTAGGGTTTTGAGACTCATTCTTTTGGTGCTAACGAGAT	ygdR_promoter
588	GATGCTATTGTGACCCTATTCGGATGTTACGTGTTGTGGTTGGCGGTACATCGGGGAATCACCGAGGTGCTTGGGGCTTTTATGTGGTAACGGTTATATTTACTAC	Vc TCS5
589	TTAGTGTTAATATTTTTGATGGCGGGGGCTGTTTCTGCAGATTTTGTATGAGATGCTTTAGTTCTGCCAAGACTTTTGTCATGTATGTTATTTAGAACCATAGAGA	aspS_promoter
590	TTGTATTGTCAAGTCTGTCCTTCAACGGTATGCTACCAGACCAGCAGTAGCGTGATCTACTTTTGCTAGTTCATTGGGGTTTACTTCTTCGTGTCGCTCGTGGCGT	ybgA_promoter
591	TTTGCCATTCTGTGTGATTTTTCGAGCTTTGGTGGAGTGATATTCTACTGGCCGCTTTCTTCTTGTGAATTATGTCTAGGTGTGGGCTGATTAAATTAGGACAGAT	uspG_promoter
592	TCGGACTAGTAGTGTGTTTGATGTACGTTTGGGCTGTCTTAAGTGGGTGTCTTTTGATTCATTCAAGGGTCAAGCAAGAGGTTTATGTCTTACGTATTTTATTAAC	V_cholera_TCS3
593	ACTGGTGTTTTGATTGTGCCGAGCTATGTTCAGTGTATTAGTGAAGCTACATGTTTTGTGTGGTCGTGTTTCTTATGTGTCGAGATGTAGTTTTCATGTGTCGTGG	smg_promoter
594	GTTGTGAGAAACAATTTAGTCTCGGCCCTCGAGTAACGTTGCGTTCTTGGATGGGTTCCGCAGTCCCTTCGAGGGTCCCTTTAATTATCATGGGGGCTGTGTATAT	mqsA_promoter
595	TATATCATTATAGCATGCCAACAAAGCTAGCTGTTGGCAAACCGCTTTCATTTTAGGCGTACGAGTCCGGAGTAGTAAATAGTTGCACAAGCTTGGGTATGTAGGT	azuC_promoter
596	CGGGGTTACATATGGGAAGAGGTTTTGTTTGTAATGAAGCTTCCTTATGATGCCCAGATCTTAGTCGGTGAGTCATACGGCGGATAGGTTTGATGGTAAGGTTTTT	azuC_promoter
597	TTTGTTGTCTGTTCTCCGTAGTCAGTACAGTTATTCAAAGTAATTAATTAGTTCTCATCGAAGTATATTTCCGCTATAGGGAACGTCTCATTTGGCGGGGACATAG	fdnG_promoter
598	AACAATTTCTTTGTGATGGCTTTACTTTTCTTTCGCTAGCCTATGAAAATTGGGTTATCTTGTCTTTCTACACTAGACTGGTTTAAGGTACTGTGATAAGTGTTAT	azuC_promoter
599	GAATAAGCGGTGTAGTTTGTGTTATTGTCTCACATCTCGTATGTTTGTAGCTGGCATTTGGTTTTAAGTTCTGGTGTGGTGTTATATGTTGTTGTGTATGGAGGTT	dnaG_promoter
600	GCGAAGAAATTGTAATAGATTTGGGTCTGTCTAAATGAATTTCAGTTAATTATAAAGTAGGTTTTTAGTAGGCTGCTTCGTTAGAGTGGTGATGCATAGGTCTAAA	fdoG_promoter
601	GCGACCTCGTGTCTTGCCTTAATGCCGTTTTATTTTTGTTGCACTTAGGTGTAATAGATGGCAGTTGTGAATGTCTGGTTGATTGTCCTATTATGTTTATATGAGA	fucP_promoter
602	TCCGGTCCGTAACGGTATTGGAAAGAATGTATTGTAATAGTCGAGAATGCGAATCGTTTAGATTTAATGTTGGTCTTGGGCTTGGTAGTCCGTTGACTATCCATGT	B_producta_TCS17
603	GATCTACGGCCGGGATAGGAGCGATGGGCGGCAGTACGCCGCGGCGGCGTTCCTTGACCGGTATGTGTATGAGTTCGAATGAGGTTACTAGTATGTGGCGCAGTAG	fucP_promoter
604	TTGTAACTCCGAACCCGATAGCATATTTTGTTTACAGATGGGAGCGTGTTTATGGTGTTGGAGCTCGTGTAGTTGTAATTATTTTAGGTATCCATCAAAGGAGCTT	uspG_promoter
605	CAATCTAGTTGCGGATTACCGATTTCGACTGCAGCTAGTGGGGGTCATGTCGGCTAAAGTGTTACAGTCTTGTTACATGAACTGATAGCGGGCAGCGCGGGGTGTA	B_frag_TCS3
606	GGTAAGAGGACTGCTAGAATTGCCGCGTTCGGTTTGGAGTGGGTAAGCCGTCTTTAGGTGTGAAAGGTGGTTGGGGGGTATGGTTCTTTGCCGTGGCCGCAAAGGG	L_plantarum_TCS2
607	ATCCTTAACTAACGGTGAAACGGGTAGTTATAGGTAATGTTACGGTGAACGCATTCGTGAGCTGAACGTAGGGAACCGCTGACTGGTCGGAAGGCGTCAATCAGCC	E_tarda_TCS7
608	TTCGTGTTCCTTTTTATGTTGTATACGTGTGGCTTAAGCTGTGATTCACAGTGATTGGGCTCGGGTAAGCAGTGACTCCCGGTGTTATTATTTGAACGTGCTGGGT	K_pneumoniae_TCS10
609	TGTATAATTCTTTCGTTGTCATATTTATTTTTGTTGTATCCTGGGTGTGGTCAACCTGTTTATACTATTCTGTTGGATTCGGGTTTTTTATTTGGATTCTCGTAAG	K_oxytoca_TCS1
610	TTCGATTGTTTGGATTACACTCTTGCTACAAGATGACTGTGGTTTAATAGATTTTATATGATGTTACGTATATGAATACTTGGGATTCGCATGGAGTCTGGGGCGC	aspS_promoter
611	GGCTGTAGGGGTTGTTGGTTAGTCTTACGAGGGAGTGCTAGATTGTTTAGTATCTTCATTCTTAACAGATCGATGGTGAATAGATAAACCCTGGGTTGTCACGATG	tolC_promoter
612	CTTGGGTAGAAAGGTGAGATTTGGTGTTGGATGGCAAGGGATGTAGCCAGTGCGCGGACTAGACTGTTGACCATGGGGTACCCTCAGGGTAGGAGTTCCCGTGCGT	gmk_promoter
613	TGGCGTTTCTGGGCGCCAGCGTTGTACAGCAATATCACTCGATGAGCTGGGGTTTGGGATTGTAGGTGAGTTATGGTGGTGTATTGTGAGGGGATGCTCGATTCAG	cfa_promoter
614	GCTTATGTTGTCTTTCTTATAGATGGTAGGTGGCAATGTACCCGTTGTTTGTCAGGGTAGCGACCTGAACTTATTGGTACTCGCATATGCTCGCTTGCGTGCAACG	katG_promoter
615	TGGTATAAAGCTGTTACAATCTGCGGGGACAGCTCCTTTCAAACGCGAGGTGGACTTCTTCGATTTGTTTGTATGGGAATGTCGGGTGGACATTTTATGTCCAGTC	aspS_promoter
616	CGTTAATAAGTTGAAGTGAGGTGTCATGCGTATCTTATACGCTAAGCTCACGGTTTGCCTGTTATCAATTTCCTGGGGTATTCTGTCTCCAGTGAATTGTGATTGC	nrdD_promoter
617	TGTTCTAGTTAATGGTAATTGTTGAGAGCCCTACAGTGCTCAGGAGTATTTGAATTTTTGTCGGGTGTCCCGAGATGCATTATTATATAGGTCTGCGTGTAGTGTT	aspS_promoter
618	GCAGTTACTAATCTAGGTTCTCGGACTGGGTCATGATGTGACTGGGGTATCATGTGCTCAGTAGGTGTGATTGCGTTACATGCTTTATGAGACGGTCGGAGGGATT	Rg TCS6
619	CCCGCCCTTCGAGCTCAGTGTATGTAAGTGCAAATTCGGGTGTCTGAATGTCACGTCTTTCCGAAGAGTTTAAAACGAGTTGGGCGGCATACCCACGTGTGGCCCT	Cr TCS12
620	AGTGTTACCGCAAGGCCTGTGATGGTGGGCTTGTTGTGGAAGAGGATTGCGTTGCCACAGAAGGCAACGCTTTTTTATTGTAGGCGGCGTGCGAGCCGTTCCGGCC	smg_promoter
621	TGACAATCTCCATGGTTTACTGGTATCAATGGGGCTTCGCCAGATTGTTTCGGTGAGGGATACGCGTGTCGATATTGTGGGATCGGCTGTTTCATAAAGAGATGCG	ylaC_promoter
622	TCCGATGGTGTGCGGTTTGGCTCGTGGCACATATGCTTACTAAGTTCCCTGTTGTTGAGAATCTTTAAGGGCGGCTTGTGTACCTCGGCCGGTTTTGTTGAGTGCC	ibpB_promoter
623	CGTCCTGTTCTGATTTGAGGGTGGTGTGGTGGGTGTTGCGTAGTTTTTGATGTGTGGTGTTGTTGGAACGTGACGTTAGGGGCCTTCGAGATTCATGGCGTGGTGT	cfa_promoter
624	ACGATTACCGCATTATGATTTGTACCTTTTGGGTCCATTTTCGTGGCTAGTCACGTTGTCAGCGACGGTCCATCAGACTAGTGCTTTTAAGTGATATTGCTGTAAC	lpxC_promoter
625	GCTTCGAAATATGTTGCCCCATGTAATCGTTCGACTTTGGTCTTTTTCAGGCACTTAGTGTTGAAAGTGTGGTTCTCATAGTAGAGGCGGGCTTGTTGCGAAAGGC	ylaC_promoter
626	CCAAGAATTTGTTAAATTGTTATAACCCGTAGGCGTCGGGGAATAGGGTGTCGGGACGTCACATGGCAATGAAGAACAATTGGTGGTAGAAGAGGAGGGGATCCCG	nanA_promoter
627	TGAGCTAGGTTTGGTATTAGTTATCGGTTCTGGATTTAGCTAAATGAGAGATTATCTCCTAAGGCTCAGGATAGGGATTATTTCGAGGTTGTGATTCGGACTGACC	aspS_promoter
628	ATGATTTTTTGCGCTTGAGCGATTCCAGTTGATCTAAGTTGGTAGGGGATGAGGTGTGCACAGGATGAAACAGAATGGGTTGCTATCTCGGTCTTGTTAGGGTACA	fdnG_promoter
629	GGATGATTTTTTACACTATGTATTTTTCTGGTTAAGCGGAGTGGGGTTCTTCAGAGGAATAAGGGAACGTTATGGGAAGTGTTACTGTAATATTTAACATTTGCCA	acrZ_promoter
630	ATACAACTTTGTCGAATAGTGTCGTTACTTCAAACTTGGGTCATTTTTATCCGGCTCCTAGGTCTTGGTTCTTGGACAGGGGTTACTCTTGGGACCTGCGCGGGGT	fdnG_promoter
631	TCATGCAAGGGGGGGTTATCCTTCAATTAAACATTCAGTAACTATCACATCTTATTTTATGCTTAGCTAGCATTATAGCTGGCGGTATTGTTATGGTCGGGTGTGA	nrdD_promoter
632	TAAGATAACATTTTAGCTTTTTTACAGAAGTGCAGGTCCTACTTCCGGGACCTTTGATGGTGTGCTATGTTCGTAGGCGTGGGGCTGTGCTAGGCTATAATGCGTG	ibpB_promoter
633	TCGCATAAACCCGGATTATTTGCATGATTTGGGGATGGGAGGTGCTAGTTTTTTTCTATGGATTGTATAGGCTTCGGCCTGGGCCGGGTTCAATTTCCCGCGGGCA	Cr TCS12
634	TTTTCGGGGGTGCAATGTGCGGTGAGATATTGGCGGTTTTTTAACAAGTTAAGAGTATTAGACGGCTTGTAGGCATGGGTTTTCGAGCCGTTGAGGTAATTTGGGT	Vc TCS6
635	GTGATTCTTGTTTATTTTTTGATATTTTATGTAGTAACACGCCATATATGGCGTCATGGCAGGGGTTTCTCGGAGCGTTCACAGGTGTAATACCGGGTGACCTCTA	btsT_promoter
636	TTATCAAGATCCATCCAGGTTGTTATTACTTTTAAGAACCTTTAAAAGTAGAACTTTTTTTGTAGAAAAGATGCGAATGCCATTCATGTCCTGCGTTTAGCATAGG	fdoG_promoter
637	TGATATTTCGGTATTCCTTTTTCTCAGTTGTTCTTTAACATTTGTTGCAGATTGATAATAAGTTTCTTGCGTTACAGAGTCTATCATATTTAGTATTCTCCTAGTT	Rg TCS6
638	TTTTGGTTACACTTATTAGCTAGTTCTATTGTCCTGTAGTATGTAGGTAATTTCCGCTGGCGCCCAACGTGTAATTGTCTTGTTGTCCTGTCTCAGGTATCTCTTA	flgM_promoter
639	CATCAGGCGCTGGCCGTCGCCAAACATGGGGAGCGAGCGAGGGATAGGATATTTGGGAGTTGGGTGGGGTTTCAAACTATGTAGAATGGGCAGAGATGGATTCAGG	tnaC_promoter
640	CAGGCTTATCAGAGTTGAGAGGTTCCGATGGTGATCCGGCCTGTTTGGCAGTCACTAGCTTAACTAGCAAGAGTGGCGAGATATGGTGGCGAGTTGATTTCAGGTG	Vc TCS6
641	TTTAGTTAAATTCTGGCTATATTAGCTGCTCAGCTTAAAGATCCTCTTATGTTGACGTGTACTTAATAGACTTTGCTCCCGACATTGTGTCGTGTACTGTAGGTTT	Cr TCS12
642	TGTTGTGTTGCTAGCGATAGGTAGGGTGGTTATGCGTTTGGTATAGGGCTCCATCGTGCGGATAAACATTTGGTGGCGAGCCAGTGGTGGAAAAAACTTCTACGGA	smg_promoter
643	GGCCCGGCACGAGCATACTTAATTTTGTTGTCGAATCCTAGCTTATACCCCTTGGTGGTTTATATGTACGGCTTCTTCTCTTGTCATGACTGATCATGTCGCGGCG	Cr TCS12
644	TATTTAAGGTCTGGTATATGATCGGGAAATTGTCTGCTCGTAAGTTCACTATAATTCGTTTTAGATAGTCGCCCTTCGTCTAGTCGATCCCTTAGTAAGTTGTGTG	nlpI_promoter
645	TTTGTGTTTTACATGGGAATCTATGGGTGACCCGTGATTTCTTACGTATTAGTACAGTCATTGTTATTTTGGGTTGTAAGCGTAGGCTTAGGGGGTAATAAGCGGG	smg_promoter
646	TGATCGTTTACTCGACTTTTAGTATTGGAGTATTGCTACTGTAGTTGGGATAGGAATACTCTTTAGCGAAGTTTTACTATTATGTGGGTGATTCTCTAGAGTTGAT	Cr TCS12
647	GATTAATTTTTTGTTTGCGTATGTATGTATTATATTTTGCCTATAATGCTAATCTGTAAAATTGTGACCTCCTGTGCTCCTCACTTGGTAGTTATTTAAGAATGTT	azuC_promoter
648	ATTAAGTAGAGGTGGGTTAAAAGGCCAATCGGGAGGCTGTCCATATGATTGACTTGGGTGTTTTCAGTCAAAGTAGTGTCAAAGCCCTTGGTCTTTTGATGTTGTC	Vc TCS5
649	GTGTGTTGCTCTAACTGTTTTAATTTTTTATATAGAGATTTTTGTGATAACAATCGAGCCCCAGTTTTCGTTCGCTGGCCGTGGTAATGCCTTTTGTCTTATAGTG	yeaC_promoter
650	CGTGCCGGGTAGCAACCAAGGTCCGCTTTGGTAGCAGCCTTGTACTGAGAAAGCTTTTGTCCGCCCACCCATACCGGTGGTTCGCTATATTTTTAGTAGTAGACTT	Cr TCS13
651	TCCTTGAAACTGTTTTATCTGTTTCTGTGTCGACATTACCTCCTGTCTTCACGACTCTCCTTTCGAGATGGATAGGGGATTTAGGCAGGTGGGTTTTCGTTGATTC	Cr TCS13
652	CAATAGAGGACCTTATGGACTGATCGGAGCTTCGCGACGCTATTTGTTCACTAGGACTTTATTGAGGTTAGCGGTGAGCAGGGTATATTTAGCTCAAGGGGGGGAG	Vc TCS6
653	CGTTAGCCCTTTTAAGGTTTGTCTTTCGGTGGATGTACGTTTTTGCGTAACGGATCGGCATCAGATTCCTTTAAGTTTTACCTTGTTGGGACAAACTTACGCCCCC	Vc TCS6
654	GGTCGTCGTTCAGCAGTATCGTCGGATGATGTCTGGTTAGACGTAGTGTGGTTCTATTCCGCCAACTGTGATAGTGAGGTCGAGGAATGAGAGGTCATATCGATTT	Cr TCS13
655	CGGCTTAAGGTTTCTGTAGGCCAATAATATAGTAGAAAGAGGACGCTATGTTCATCATAGCTGACTCTTCTACTGATGTAGCGTATGGGCAGAGATGTGACATGGA	Cr TCS13
656	CTTACTTCTGTGGGTATCCGGATTGCTTTATAGCGTTTATTTTTGCGATACAATCGAAACCGGCTGGGGTGAGTGGATTGTATCTTAGCACGGGTGGTAACCTATG	Cr TCS12
657	TCTGCTTGTCTAGTCACATTGATAGTTTGCCGCTGGGATTTGTCGTTCTCCGTTGCTATCTCGGTGATTTTCTGCCAGTAGCGGGCCGATGTGGGGTGACATGTTG	K_pneumonia_TCS3
658	TAGGGTGGCGATAATTTATGGGCGACTTATGTTATTGATTTCCCTATTTAAAAGTTTATAGGTCAGTATAGTAAGAACAAGGTCGGTCACTCGTATATGGTTCGTT	C_rodentium_TCS6
659	CTCAATAGTTTTTAGATTATAATGATCGATGGCGTTTAAGACCATCATTTCTAAATATATAATTTTTATGACCCCGTCTTATGCGGATCTAACTTTCAATGGTATG	E_tarda_TCS7
660	TACTGTGCTTTGATGTCTCCTTGGCAAGTTCACTTGGGTTGATTCCCCGTGAATCGTTGCTCGGAGGTTTTGTGGAGTTGTTTCCGGCTAGCATTTGTGGTGGGGT	E_faecalis_TCS2
661	TTAGCAATTCGTTCGTCGAGTTGATATACATTAATATGCCCCCGGGAATGTTGACTCGATGTTTTAGGTGAGCGTACGTCTCTAGTTGGGGAACGCTTTTGTCAGC	ylaC_promoter
662	CCTTATGTCTGATGAATGGCCTGATGGGGGTTCGAGACCGGAGATTCGTTAAATTTTCTCTATGATTAGGTGTCCTTTTGCGCGGCTGTGTCATTACGGAGTGATG	zapA_promoter
663	GTTGAATTACCAGTTGGGGCTCCTGTAGTTCTTCGATGTACGGTATGATCGCAAAGGGTTTGATAGAGGAGCGCATTACAAGTTCTTGCGTTTCGGTGTGGATTCT	pdhR_promoter
664	GCTTGGACGTGTTGTTTGTGAGCAATTATTCAAGGAAGTTTTGTTTGTTGTGGATTAATGTGTCGGTATGGTTTGTTAAGGGATTAGTGTGAACTACGGGGCGTAT	ylaC_promoter
665	TTTCTGTTGGTTTTATTTGTAGTCATAGTCTTATTTGTCAACGAAAGTGGCGATAGGAGGTGATGTTGTCCGGAAGTTATTATGCAGGACGAATCAGTCGATGTTG	aspS_promoter
666	TAAGCGGATTCGGCCTTCCCAGAAGGATGTGGCTCGGTATTTGTCGCACACGGTGTCGAGGGATCTGTAGTGCGGTGCGCCTCCAAGAGAGTGCAGGGAATCCCAA	katG_promoter
667	ATCTAGGGGTAGGCCTTATGAATCGCTGGTTCGTTGGCATTGTTCTATGATAAAATTTAGGGCGACTTAGAGTTGTGTGGTGCGCTCTGAGTTACTGGTGATGCCG	fdnG_promoter
668	TGCTTCACTCCGCACTTACTGTTTGTCATTTTTGATAGTGAATAGTCATTGGTACAGTGGTGCTATTGTATGTGTTAATCGAAGTTTTGGAGGCATAAGGCGCGTC	hha_promoter
669	GAGTTCCGTATGTACTCGGCATAGTGCAAAAATTTCTCATCGGATCGCTCTTCATCCGGGATCAAATTTAACGAAGGATACGCAGGCACGTTGGGGTGTCTGTAGT	fdoG_promoter
670	TATTGGATACGAGGGGCGATAGCTGCGTTCTCGATAGTTTATGGTACGGCACGGCGACTTGTGATTATTGGTGTAGCGCAGCCTAGCTTGTACCGCCGGGATACCT	fdoG_promoter
671	TTTTGCAGCTAATCTGAGGGCTCTACTTGCGAGTCGGTACATGATTGTATGTGTTCATTCAGAACACGATCTGTACTGTCGAGTTAAGGTCTACGTTGTGACGACG	lpd_promoter
672	AGATGGCGGCATGTATTCCTTTAGTGTAGTATATTTTCGGTTGGTTGCCGTGTCAGGACGATATGTATATTTGTAGGCACGCCCTTTGCACGGGAGCAGCTTACAG	fdnG_promoter
673	TGGGTGCCGAGGTGTCATCCCGGAAGCACACGACCAACGCTGGCTTTGGCTGCGGCGCCGAGCATTGATTGTTCTCTAGGTATCGGGCAGGGTTACATCCGTTCAG	katG_promoter
674	TATAAGGATCTTTTCACTTGTTTATTTCCGTTGGACTGCTTATCGCGCTATGTTTTTGTTGGGTGCGTATGCCATCGGGCGTTTTTTTTATAATCGTACTGTTGGT	fdoG_promoter
675	CGAGCAATCACGGTCGTGATAGGAAGCCCCGGGTGTGAGTTTGCGACTTGTTTAGACGCCAATTGTGGCATGCGGTTGCATGTGATATGGTGTGCCCGCGTTTCGG	nlpI_promoter
676	TAAATCTATCAACGTATAGCGATTGTTACCTAAGGCACAAAGTGGCTATTCCAACCTAGTTGTGTAAGCCTGACTCTTACGATACTGCCAGATGCCGGTCATTGGT	Vc TCS5
677	CGTTCGGAGGGTTTGATGAACTAGAAATTTTTTGTATGTGTAGGAGCTGTGCCCGACGACATGATTTCTCCTAGGGGTGCGGTGGTTATGTATAATGAGACAGCGA	cfa_promoter
678	GGGATGCTTAGATATCAAGTTTGGGGCTCATGGTTTAGACCGTTATTCGTGTAGTGGCCTTTGCGTGTCAAAAGGCAGTGAAACACCGGCCGGGTTCTGGGATGAT	katG_promoter
679	GAGTTCCGGTAATGAAGGCGACAAGTATGCCTAGCCCTCTCTTGCTGGGGCATGTAGGTATACATAGGAGTTAGATTCGTTATTATTGTGGCGAGTGAGTTGTAGC	mrr_promoter
680	ACCCTGAACAGTGATGGGGGTCAAGGGGGTTTAGCGGAGCTATGTTGAACACGAATGTGGCGTTGGTGGTAGGGAGGCTCTACAACTTTTTTGTAGTGCGCTAGTA	nrdD_promoter
681	GCTGATTGCATGGATAGTCAGACTTCCGCAGTTAGTAATGGAAGGACAGCTTTGTGTGTGGGTGGAGTGTCGAAGCGGGGTGGAGCATTAGAGGAGGTATTTATTC	katG_promoter
682	GAAAACGAATAGTGGGTGTTGCGATGACGGAAGAAGACGAGTTTACAGTTAGGTCGTTTTTCCGGCCCCGTGCGCTTCACACTAATCGTGCATTTGTGTGGGCTTT	smg_promoter
683	ATCCCAAAGGCTTCATTCATTGAGGATGTCATGGCTTGCGAATGGGCATTTTATAACAGACCATCTTAGTGTCATGGCAAAGTGGAGGATACCCAATTTAAGGGCA	Rg TCS6
684	TTATTGCTATATTTTTGTGGAAGTTTTGGCGTTGTCGGACGGTAGGACTTTATGTTATTGACATTGTTTTGTTGGTTGGATTTTCAAGTTCAGGTTTCAGAAGTCT	ylaC_promoter
685	TCAATTTTATCCTTACCTGTGGCTGTTGTGTAGAGAAGTGGTTTGGTGGGTTACTTGGCGCTAGACTAGCACGGCCAAAATTTGTAGTAGCGGTCCGACAGTCGGT	Rg TCS6
686	ACTCATCCTTTAGTATTTCGTATTTGTTCATCTTCATGGTTTGACTACGCGGTTGGACGTCGGTGACTAGCTAGTTTGCGGGTTCTTAGGGGTCCGTAAGGGGCGG	Cr TCS12
687	ATGATGCGTATTCTTTTAGTTCCATGGTGGATGAGAGTAGACACTATAGTGTTTGGGTTTTTAGTGATTTTCTTGTCGTCATGGTGAATATTGTTTTCTCATAGAG	pflA_promoter
688	GATTCACTACATTTTGAAGGATTGTATACTTAGTTTTTTTTAATTCGAATGGGTATTATGCATACAATTGAGTCTTTCGGTCTTTTCGTATGAGGCCAGAGCTTAA	fdnG_promoter
689	TAAGTATCTAGCGATTCTATGTCGCCTGTAGGGGCGGCTGGTGAGAGGGACTCCATAACTGAATCGTGCCCCTAGTTGCGTTCTAAGCATTGGTTCAATGGTGCGG	azuC_promoter
690	TTTACGCTTATCGTCGCTGTTTTTGTTTCTGATTTTTCTTTTTTAGTTGGATTTGTGCACTTGTACTTTTGTGATAGGGGTGCGGCCTTATTCACTCGTGTAGTGC	Cr TCS12
691	GTCAGAAGTGTTTTCGATGGCGATAGTGGAGTTGTATTGTCTGACGGTGAGGTGTGTTTTTAGCTCTTGAGGCATAGTCTCCCTTCGGTAGGTCTAATGTGAACGG	nlpI_promoter
692	ATAGTCAAATTTGGATACCATTTCGGTGGATCCTTTGAATTTGATTGGTTGTGGGAATTTTGTTATAGTGACATCATTGTTACTTGATCTAGGCTGTAATCCATCT	acrZ_promoter
693	CACTACGGCTGGCTGTGCGCGCATACATGTTGCATCTCGCTTAGAAGTGTGGTTGTCCTTTAGGGGGCGTGGTCTCTCAAATATGTTAGGTGTGCAATGTTTGCAG	gldA_promoter
694	ATCTGCGGTGGTTTCTGGTATCTTGCCTTTCCGCGACGATTGCATGCCTCTTTATGGTAGTTGTTCTTATGTTTGGTTTTTTGCGGTCTCTGGCATTATTGTTGCC	ybgA_promoter
695	AGTGCTCTAGTTCACACTATGATACATTGTGTTAAGTTTATTCTTGGGTGTATATGGCGGTACTCAGGCGTAATATCCTTTGGGCAAAGAGATTAAAGGTTAGTTG	smg_promoter
696	TAGGTGATAAACAAGATATGTACGAGTGAGTTATTCATCTATGCGTACTATTACTGAATATGAAGGCGTGTTTGGAATGCGGGTTGTACTATGTGTATTATGGACG	ybgA_promoter
697	TTTTCTTTCTTTTCTTTTCGGATCATTTAGTGCCAGTCGGCTTCTCGCATCTTGATTGCAGGCCAGTTTTGGATATTCGTGCATTGGTAGCTATGGATCATCGCGA	Cr TCS12
698	TGTTAAAATGTATAGTATGAGTTTTGTTGTTAAGGGCGGCTATTTTCAATATACGTTATCGTCACCTACTTTGGTTTCTATGCTAGCATGAAGGCTGCTGTAGAAG	azuC_promoter
699	CGAGGTAACTGATTTTGTGGTTGGAAGATGCGTTTTGTACTGTAATTGATCGGCTCAATGTTATATTCTGTAATTACTCTCGCGCTCTAGTTAGGTTGTTGAGCCT	Cr TCS13
700	ATAACTATGTTTTATTTACTGCCTATGAGGACATACACTAGTTCCTGGTTTGATAGTGTGACTTTACATCTGCATTATTCTTGTCACTGTGCGTGAGCTAGAATTT	Vc TCS5
701	GCTCGAAGGTAGCACCCTCACAAGCTACAGTCATTGAAAGTGCGTTGGGAATATTCGTGAGATAAGTTCCAGCTATGTTAAGTGCGTTGTGGGTCGCGCCTAGGAA	Vc TCS6
702	ATCTCTTATTTGTTATCATGATGGCACGGACCTTCTCTCTAGGTGAAGTAATTTAAATCGAAATTCGGTGATACTATGATTGGGGTCCCTTCAATATCAAGTCTGT	ybgA_promoter
703	TCAGATCAGATAGGGCTTTGCCGTACAATCTCTTGATTGTATGTTATTTTGTTTAAGTTTTCGGAGGTTTCTGGGTTGTCGCTTTCACGTCTAAGCATACTGTCTT	Cr TCS13
704	GTGGAGGCCAAGGGGGAAGCTGGTGATTGCTGATGTAGTACTGTACATTTGGTAAGGTTAGTCGGAGTCGTTGATTGAAACGCGTATCTACGCTGTTACCTGGGTA	B_producta_TCS10
705	TCGTGTTGAATAGGCTAGTCGTTATGACAGATGCCTTGTGGAGCCAATTGTTTATTCCTGCGACGCTTAGCGCCCTCCATTTGCCGTTACTGGGTCTTGGCGTTAT	Cr TCS13
706	GCTTGTCGCGAGACAACTTACGGTAGGTTATGGAGTTTTCTAGGCGTTAGTCGTGTGAGTGGGGTGGCTTCCTCGCTTCTGAGTGGCTGGCTGATGTTTGCATAAG	C_rodentium_TCS5
707	GGTTATCCGGTGGGCGATATGAACTTGATTTGATTGGGTAAATCGCGTGTTGGGAGATCCGCGACTCGTGGTGGGTGGTTATAATTTTGGTGTTTTCACTGCCTGG	L_gasseri_TCS1
708	TTTAAGGGGAGGTGAGGTAGCCTTGGTGTAGCCTTGCCATTCTAGATTATTTTGCAAAGCATTCGTCTACGGAATGGACTGACCCATGTGGCCCAAAGGAGTGTTA	L_plantarum_TCS2
709	AATAGATGGCATCTTTGTTTTCTGAACTCTTTTTTGATCTGTCCGTTTAAAACTTAGTGCCATTATAGCTGTACTTGGGCAGGGGATATTGTAGGGTTTACCAGTG	K_pneumoniae_TCS10
710	TGATTATTTCAAGATTTTTTATTATTTTCTGGTCTAATATTTTTTGTCCGTTTGCAGGACCTACGTTTGTAAACAATTACTGGGCTAAGATTTAGTTTTTGAGATT	E_tarda_TCS7
711	AATCGTCTGGATTATTCTCCGAGTTTTTTATAGGGCGTACAGGTGCCGGGTTTTTACTCTACCTTTGCCAAGCGCCTATAAACTAGTGTGAGTGGCTTTGCTGATA	R_gnavus_TCS5
712	GGGTTGGTGAGTGCAGAATGGGGCCCGCGTGGCTGGGGCGTCGCGTAAGTGGTGTGGGGATGCTATCAGTGCGTTAATTATTTATGATGGCATTCGCACGCAAGGG	lon_promoter
713	TTTTTGTCGAACGCTTTTTGTTTACGATTGGCCATGCGCATTGCGGCAGCGACGTTCGCCTACCATACGCGTTGGGGTGGTGTCTGTGTCGGTGTGTAAGGTGAGT	yciY_promoter
714	TCGGACCGGCCGATAAGTCAGGGATTGTTTGGTGTACAATGTAGTCGAGCACGTAGCCGGGGAGGGGGGTTGTTCTGAATGTGACTTCGACTCGGGGTTGAACGTG	ygdR_promoter
715	TCGTGCTTAGGGTTAGAGAGGCATATAAGTCATCGAATTAATGTATGCAACAGGTTCTATTTGATCGATTGTCTGATGTGGAGTCTAGGAGGGTTGTCTGTTAGAG	gmk_promoter
716	ATTTTGTTCGCCCGCGTGAAAATGGATTTTTTCCACGTCGTTCCTCTAGGCTGGACGGTATAGCGCGGTCATCCATCAACCCGCATTGTACCGTTGTCGGGAGTAG	acrZ_promoter
717	TTCTGATTTTGCTTGGTCTTCTTTTTTAGGGTTATGGCCATATATACGTTGGTTTGCTGGGGTGTTCCCTATTTACTGGTTGGTCGCTTCTATGGAGTTGCTATTA	lpd_promoter
718	TGGGTTTTCTTAGTGCGTTGAGGAGTTGAGTAGATTATTCACGATGGTTGTCGAGATTTATTTTGGTGTGTCTGTGGCACGCGGTTCCGTCACTCTAATTGTATGT	tolC_promoter
719	AGTTAACGATAATCGTACATAATTAGGAAGTACTGTTTGGGTATTGGTGTGAATTGGGTTTAGCTGGGTGTGTGGTGTTTTTTTGGTACGTAACGGTTTGCTGCGG	tnaC_promoter
720	GTTAGCTAATGTTCATTAATCCTAATACCCAACTACTAAAAAGCTCGCTATTTGATTACTTGGGAGTGATTCGAGTATGGTTCTTATGGTTCGGCGGTTTTGAGTG	mocA_promoter
721	TGGTGTATGTTCGTGGTTGGTAGCTGGTTTAGAATCTTTGTCCTCCCATATACTGGGGAGAGTTCGTTGTTGTCGCATCGATTCTTTGTGTGGATGTTTCTTTTGA	fdnG_promoter
722	TTGGTCTCCAGCTTAAAATGTGTGCGGTTGTTGTGCGGCGATTACTTGCTGAATGGGTCTCTATGTTTTACATCTTATCGCAGTATGAGCGTATACAAAGTTGCGC	katG_promoter
723	TTTGTGAGGGCGGAGTGGACATGCGACAGTAAAACTGGGTTGGGATACGTCAGCTGTGATGGTGCTACTTTCGTTTAATCGTGGTAGGTGGTTTTTTGATCGGGCT	fdnG_promoter
724	CTGTTGTTGCTCTATGTGCGAGGGCCTTGAGCTCGGAAATGGAGGAATTTTAGTCCTGACTTAGGTGAACTCGTCGATGGTGGAGCCTAGAGGAAGGGTGCGTGGT	atpA_promoter
725	GGTTTTCACGAGAGCACGCCAGGGCGGTCGGAGGCTCAGATAGCCCTTCTGTTTGGTTGCTTAACAACGCAAAGTATGCCGTGGGAAGGTAGGTGAATTCATGCCG	katG_promoter
726	GTGTTCTATATGATGGGCTGGTCATAAAGGTTTAGTGCGATTTTCAATTGGTTTGTGTTCTCTGTTTAGCCTCCTAAGTTGTAATTTAAAGGGATTATGTCAGTTC	fdoG_promoter
727	CAGAAATTTACGAAGATGGCGTAATCTAATCTTGTAGGTGTCTAATGTTTTGTGAGTTATGGTTTCTTTCCTATGTTAACCGACTTCGCATCTTCTGAGATTAATA	ygdR_promoter
728	TAGCAGGTTGCTTTAATGGGTTAATGTTTTTATTGGGGCGTGTAGTAATGATAGGAAATTATGCGCAGAATTGGTCATTACGTATCTTTGGAACGAACGTTCAAGA	acrZ_promoter
729	ACTTTATTGTGATATACTGGAACGTAACGCGTCGGTTAAGCATTAGGAAGTTTTGTAATTGCGTTTTGCGGGTTTTGCGGTCTGTGGTGGAGTAGCATTGATGTGC	ibpB_promoter
730	GTCTTTTTCTGGACTGATACGTCTTTCTTGTCCTACGTATTCCGTGGGATTTGAATGAATTTGATTGCATATCGTAACTATCTTTTTCGCGATTTCGGTTTTGAAG	fdoG_promoter
731	GGTGATTGTTATGATCGATTCCTAAGCTTTCTGAGTCCTCTGTCGTTTCTAAACCCTTTGGTATCCTGCGTTGAGTTGGGTGATTCTGTGTTTAATCAGGTTTTGG	idi_promoter
732	CGGGCGTGATTTTGTGGTTAATTTGAGTTGTGTTGACTGGGGCTCTTGTCGAGCGGCTTAGTGTCTATGTCCAGGCGTTAGTCTGGCATGATGTTTTTATGCGGCT	Rg TCS6
733	ATCTATCAAGGAGAAGGATTCGTATGCTTAAATCGGACTGATATCATATTGTGGATCGTGGAGCTTGGTGTATTGATGGGGATGGAGTCGGTAGTCCTTGTGGGAG	ibpB_promoter
734	GGTGCGTTTTGAAGATGGTCATTTCTGAGCGTTTCGTTACGCAAGGGCGCTTTAGAAGTTTCATTTGTAAGTTATATGTTCAAAAATTGAAATGCCAGGGTTATGG	katG_promoter
735	GTGGACGGAATAAAGGGAGGGATATTACCCTAAATAGGATATCCAATATAGAACGGATCATCTGTTCAATGAGCATATTGTTGCTTATTCTGCGATTTCGTGCGTT	dnaG_promoter
736	TGGGATGTATTATCCGTTTGGTTAGGCCGGCCACGACCATCTTATCTTTTGTGCTCGCGGGTCCCTCGTCAACGGTATTAGTGACCGGTGGGTCGTGGTAGTGTCC	azuC_promoter
737	CGTCTATTTCAAAGCATGTGTTCCGGTGAATCGTCAAATTATTCAACTGGGTTGTTTTTATTGGATTTGTGTTCTCATCGTAATTTTGGGTAGGGTGACCTCCGGG	btsT_promoter
738	CGCGAGATAAACTGTAACAAAGCTAGGTTATATTTGTTCTCAGTGTGTGGATATAGCTGTTTACGCAGGATATTGTGTGTAATGCCACGTGTTAGGAGTAATAGAG	pspA_promoter
739	ATGTAAGTAGTATTATAGTTAATTTTGGTATATTTATTCCCACACTGGATTATTGAATACTTAAGGTGATTGGTTTGGCTTTTCTTGTAGCGTATTTGTAAATTAT	uspG_promoter
740	GTTATGGCGAAGGTTTTACTTGGGTTGTAGTAACCGCGATGGCTCGTTGGAATGCGGATAAAGTGATAATTGAATTCTGTGCTACACATTTTCTCTTCGTGTTTTA	Rg TCS6
741	TTTCTTAGGTTGGTTCCCGCGGGTTCGCGTGCTGACCGTGAGGAGCTTCTGACATCGCATGGTTTTGTGATTTCTATGATGACATGTTATTTACTGAGTAACGTAG	smg_promoter
742	TGGGCGGAGTACGAGTTTCTGAGGTTAATTTATGGACTACTCTTGTTCAAGCGACGTGGGTAGGTTGAACACTATCTGCCTTGCGTGAAATGCAGTGCAGGAATGG	dnaG_promoter
743	TGTATATTGTTTGTCTCTGGATAGGAATTTTATACCGTAGTGAGTGTCTAGGGATAGGAGCATACGATGGGCCGTGCCGGAACCTCGGATTGTGTGGAGGAGCCAG	azuC_promoter
744	TCGGAATGCTATCATAATAGTTGGAAATTTCGTGGTATTTGCACATAAGTATAGTGCCTGGAAGAAAGTCCGGCTGGTGTTATTCTGTACAGCCTTAAAGTGGCCG	tdcD_promoter
745	TGAGAATTCCGGAATGTGTCTATTTGTTGCCTTGAACGTAGTGCGCTATGTTTCAGTTTGCCACGTTTTATGTTTGTCGTGTTGTGCAGGAGTGGGCCGACGGGGG	atpA_promoter
746	ATTTGTAAACCAAATTCTTGATTGACATGTCTGTCCGGCGTCTACCCCTGAATAGTTGTGGCTGTTTTTGACTCTTCCAACGGATAGTAAGCTCATCTTCCTGGCC	fucP_promoter
747	AGACTTTGACAGCTTGAGTAGGGAGCATAGCCTACCGTCGATCTGACAACGCGGTCTGTAGTGATCTCTCGGCCCCATGTTGGACGTCTGCGTGCTCGCAGTAGCT	Vc TCS6
748	GTTATTAGGTTATTGTAGCTCCAATTTGTAATTGTACCCTTATACTTAGGGTTAATTGTTATGTACTATCAAGGTCATAGATGCACAGCTTTGTTTTTGGCATATC	smg_promoter
749	AGATCTGACGCTGGGGTGGGTCATGGGGATATGTTATGGCTGATCAGCGCGGACTTTATGTTGACTTGACTAGTATCTTGGGTTAGTATGTTTTTTGCAGGTGTTG	azuC_promoter
750	TGCTTCAGTTTTTAGGTGTTTTATGAGGTTTCCAAGGATTTCCGCCATTGATTATACATTCTTATCGTTGATCTGTTAGGGGGTTTGACCATTTGCGAGTGTTAAT	rpoB_promoter
751	TTGGATTTGATTCAGTGTGGGCAAGGTTTAGTTAACTATGGCCGCTGGTGTTCCTAATCTTTAGTGATAGGGCGGGTTTTTGTTTGTTTTACGTCTAGCTTGTTGT	fucP_promoter
752	GTTTTTAAACGTGTGCGGGGATATGCAACGGCTGGTTAGTAGTGGTATGCTAGGATGAAGGTGAGTCTCCGGGAAATTAAATAGATTGTCCTTGTCATAGAGTGCT	Cr TCS13
753	CTCACTTTAGGGTGCTCTGTATCTTACAGTGTTTTAATATACGACAGCTATGTGTCGTGTGGGTTGCTGGACTGTAGACTGGTGGCATAGGTTTAGTTAGAGGTTT	fucP_promoter
754	TGGGTTAAGTGCTTACTCTAGTAAGTACCTAATTGTGCCAAATTGTTTTGACTGTTCCTTGGGGTTTATACTTTGACCATTATTTCCATTACCATTGGCTTCCTAT	zraP_promoter
755	TTGGATTTACAGACTCGCTCTGGACCCGGTGTTAGCCAGGCATGCATCAAGTTGCTTGTGTGGACTAATTGAATTCTCTGTGTCGTCGCATGTTCATGTAGGGGTT	Vc TCS6
756	CATGACGGATCTAGATATTCTAAAAGTGTTTCATGCAAGTGCTCTGATGTTTGGTATCTAAGGTGAGTGTATGGAGTTATGCTAGGCGCTCGCTGCTCTAGCTTGC	Vc TCS6
757	AGGTGCAATATCTTGCGAACTTTATTGTCTTTAATTGTGGACTTGGAAGTTGGTTATTTTTTTCACGTCCACACTTGATGGGTTAAATTAGGTAAAAGTATCTGAA	Cr TCS12
758	ACGTTCTTAAACCTTGTTACTTGCTCTCGCCCGGTTGTGGCTTATTGGTTTCGGACGGCTTCGACCTTAGTTTGTTGGTAACGTGGGCTTCTTAGGTGGGCTCTTC	osmY_promoter
759	ACCGACACGTAACTGGATTAGGTTTTGGGTATAAGGCCGTACACCAAGGGTACAGGAGGGGGGTGTCATTTATGTGAGTTTTTATGAAGGTGGTGCAGTTGGTGGA	Cr TCS12
760	TGTTCCCTTTTGCTCAGTTGATTACAGGTCATTAGATGTGCGTATATGTGTCTTCGTTACTTTCAAAGATAGTAGATTTTATATTTTATTTATGGAGGTGGGGTGA	ybgA_promoter
761	ACGTTTACATTCCCACCTGCACTCTGTTTATAGTCCTTTGTGCGCTTTTTGAGGATGAGGTTGCTGTGTTAATTTGAAAGCATAGCGCGCGGTTCGCGCTCGGATT	Vc TCS6
762	TTTATGCATTGCTAGACGTTTGTAGATCCGTACTGGCGGGGCCTGGGTTGTCTGCTATCAAAAGGAGACAAATATGGTTGGGTTTTCTCATGGGATTAGCGTATTT	C_rodentium_TCS5
763	TGGTGCTTCAATGTGACTTTGTTTCCGTGTGGGCGGGTCAACCATTGCGTTGGATGCACTGCAAATAACTTGTTATGTGGTCTGGGGGTTATCTAATTAGAATGGG	B_frag_TCS3
764	AAGTTTCGATCCGCGTGGGTTTAGTTTCTTATTGCTTCTTTTCTTAACTAGTACCTAACCGGTTCCTTAGACGGCATGAGCACGGGTATTCAATGCTCTTGCACGA	K_pneumonia_TCS4
765	TAAATCATATAAGTTAATCTGAGCTATTTTGGTAGTTAGTCAACCGAACGCCTTTGCTTTTTTGATCTCTGTTGATGATAAGCTTAGTGTCGGATGTGCTGGAATG	E_faecalis_TCS2
766	GCTTATTATAAATCACTCAGCATATATGGGGTTATAATTGGTGGTCTAAACTTGGTAGAGGTTTGGGAAAGGTGGTAGTATGCATCTTGTGTGGGGGTTCTAACGC	E_tarda_TCS7
767	ATACTGGATGTGTATGGGGATAGTTGGAGGAAGGCGCACAATTCTTGCTCTAGAGAGGACAAATCGTAGCATCTTTTATTTCTGGGATCTTTACTATGTGTGTTGC	fdoG_promoter
768	AACAGGGCTGTATGGTTGTAAAGGGGTACATGGTGTTTTCCTTATGATTGTACAGATTGTGGTATTTTGAGTGCTGCACGCCCTTTGGGGTTCTTGCATTTATGGC	dtpA_promoter
769	TGGTCATGAGCTCGGAGAACGTCCAGTCTTGAGGGCACTTGGTACATTGCACGTCGGTGCGCGGTGTAGAGCCAGTAGATATCAGTATTTTGTCCGTTACTCTCCG	tnaC_promoter
770	ATTGGAGTTGGTTAGTTTGTATGTGCGGCCTTTGTTGGATGGTGACGATCGCTCTTGGGGTGCTTTCGCGGGTGCGAGGTTTTAGACAGTTTAGGTTCATGGCGCG	tolC_promoter
771	ATTTTTCGACCCCTTCCCGCCGGACATCATTGTAGATCGTTTTAATCTAGATATTGTCGTATTGCGGATATGATTTATTTGTATCTCTTAGGGAAGTTTGCGTCAT	fdoG_promoter
772	GATGGTGCTGACGGAATCTGTATTCGTTCGACTATTAGCCGCAGTACATGATATATGCTCTAACTGATGTATTGGGAGACCAACATCGGTTCATGGTCCCTTAGAG	gltA_promoter
773	ACGGGTGCCGAATTGTCTTCAACGTAACTACTTGTGTGTTAGTGTTAGGGGTCTCTTGGGAGCGCTTATTGTTTTGATAAATCCGGGAATGGGGCGTGTGCTCTTG	aspS_promoter
774	ATGATGAGACCGTTTGGCACATTTATTCCAAGGCGTAGGCTTCATTGTGGAGTCTTGCGTAATCTGACTCTATTCACGAATGTATGTTGGAGGCTTAGCCTCGCTG	fdoG_promoter
775	AGAAAGTGCGTGACGTAAGACTGTTTTGTCGACATAGTTGAGGGACGGTTGTTGAAGCTATAAATTGTGTAGGTGAGGTATTGCTAGCGGTTGCATGTTTGATGAT	uspG_promoter
776	TGGCATTACCGGATAATGGCTGCGGTAAGTTGAGGATTCGATGTACAGAGGAGCGGTTTGATTCCGTTAGTGTTGGAAGCGGGTTCGGGTTGTATACGGTGGGGGG	ibpA_promoter
777	AGAGCATTTGTATTGTGTCTAAAAGTGATGTACATATTGATGAACAGGTGGCATTTTCCTGGAGGTTAGCAGTGGTTGGCGTCAAAGACAGCCTTAGGATTACGCT	acrZ_promoter
778	GTCTGGGCTTCAACCTAGACGTGTATAGTCATCCGTCAACTGCTGTGTTGGCCGACGTGGCAAAATGGGATTTTTAACTCCTTTTGATATTGTGTTATTATTCGAT	ylaC_promoter
779	TTTAGTTATTCTTGGGGGGGGTATTCTAATAGGGTGTTAGGTGAATTTGGCTTAGCAAATTAGCTGTCTCGCTTGAGACGTAGAATAGGTGTATTGGTTGCTGTGC	lpd_promoter
780	CACTTCTGGAAGATCTTTACGTGGAATCGGTTACTTGTGCACAGTGTGGTGTGTTAAGCTCAATAGCGAGGATCGAAATTTATGTAGTATTATCTCTGGTGATGTG	yciY_promoter
781	TATATTGGTTAGCGGTCAGTTTCTTGATGGGGGGGGGTTCGGTAGTGTACCACGGGACAAGGAATGTGGAGAATGATAGGGTAGCGGGCGGCTTCCCGAGGCTCGC	katG_promoter
782	GTTCACTATCGATCTGACGGGGTATGGTGTGCGCGACCGGTAATCGGGCGGGGAGTATGTCGGGTGACCGGATTTGCGACGTTTGTGTAGTTGGGACGGTGGTAGA	ibsB_promoter
783	ACGGGACGTATGGCCTAGTGTGGAATTGTTTTGTACCAAGGGGATTTTCATTGTGATTCGGGATTCAAGCTGGCACTTTCGTGTGGCTTTGGCACCCCCTTAAACA	fdnG_promoter
784	AGACTTATAGACGACTAGGCCTTACGTGCACCTGAGTTCAGGTGTCTGCTTGCGCCGGAGTCAGTTAGTTGTTCAGTGGTAGTTACGTCACACTTTAGGGGGAGAG	fucP_promoter
785	GTTGTCACCGTTGTCCTTGGAGTACGTCTGGTTTTTATCGAATCCTACAACTTACTCTAAATGCGTTACCGCAATTTGGTTTGATTCCTTTCGCGTTACAGTTTTC	flgM_promoter
786	TGGGCGTGGACGGTATATCCGGAGGGGGCTTTGAAATGTATATCTAGTGTCGTGTCTCGGCGGTTTTTTGGATTGTAATTTTGTTTGGCGTGGAATTGCAACGGAT	aspS_promoter
787	GTAGATGCTAAGTTATTGTGTCTGCTTTCGGTCCTCTGTGTTCCGCGGTGGGCACGGGGGGATTGAATCTCGGCTGCAGAGGTTTAACGGTGGCTTTCATCTGTTT	katG_promoter
788	AATTGGAAACGTGTAGTTTTGTAGCTTCTAAAGGCTTTATACGATTTCGTACGCTTACGGGGTCGTCCGTACGTGAGGGCTTCTGCTTGGTTCTCCCTAATGGGTT	ibpB_promoter
789	TGTGTGTTGATTGCCGCATTTTTGGGTTTTTCTCGGAGGTGTGTATTGTAGAGTCTTCCCAAGGGGAGTCGGGGTGAGTTTGATCGTCAAAGCACCTCAGATCGAG	ibpB_promoter
790	GTGATCTTTTTGTTACATTTTCAAACTGATTATCTTGAGGTTGGTAGAAGAAAGCGGCTAGGAATTCGATTTAGCTCGTTATGAGGAATTTTGGAAGGAGTTTATG	uspG_promoter
791	GTCATTGTTAATATCAATTTTGGAAATCGCATGGTTTTTCGATTGGTATTGGATATGTTACAAGATGGAATCCCAGTTGGCGTGTAGTTTGATGTTGTCTAAGTTG	fdoG_promoter
792	ATCTCGTTGATCAATGTAGGTTTGAATGGTCTCCAAGACGAAGGGTCCTCATATATGTCTGTTGCCGGTAGTAGACATTTGCTTGTTTCAAAAGTGATAGGTCAAC	ygdR_promoter
793	GTCATCTTGGTCTATTGTATGTCGGTTCAGAGTTTTAGGGGTTGGGGTGATCCTAGGGAGTGGCACTCGCTGGTGGGTGCAATAGGGATATGTGACGGTGGCTGGC	yfjP_promoter
794	ATGCAGGTTTTTTTACCGGATTTCTGAGGATGACTGTTAGATTTTTTGGTCCATCTATTACGTTTTCACCGTTTAGGAATGGGTGTAGGAAGTCCTTATTCTTTAG	acrZ_promoter
795	GGATATGAACCTGCTTCGGTTATAGTTATTATTTTAGTGGTTTTTCTGCTTTATGAATCTGTCGTAAATCTCGTGTTTGTTAGGTGTCCCTAAGTGTTGATTGGTT	mocA_promoter
796	CGAGTCGAGTGTTGTCGATTCGGGTGCATGTTAGATGTCGTGGGTGTTAGGCGGAATTAAGGGTAAGACGTAGTACGGCATTCCTGACGGTTCAGCTGCGCTTGAA	ybgA_promoter
797	CCCTTTATTCAGTACTGCGTTGTCGCTCCGAGGGGAGAGGTTAGTTGTATTACGGAAGCGCCATCCACTCGGGTGTTACTGTATTGCCAAGGTATCCGGGGGCCTC	atpA_promoter
798	TGGTCAAATTCTTCTGTGTGTCATTGATCCAACTAGATGATTTCTGTGAGGTGGCGGATTGTAAATGGTGATGCGAGTTATGGGGCAGGAGCATGGGAGTGTGCCA	Cr TCS12
799	TGTGTTACTTAATGTCCTGTTGTTAGTTTCTTTAATATTTTATATTCGATGTGGTAATTATTTGTTTTTTGGTGTATTGCTGATTCTGGTACTTAAGTGTATGGGA	ydfZ_promoter
800	GGGTAAACCGCGTAGTTTCTTGGTGCTTCTTTTATACGGTTTAGAGCCGAGAGGAAAATTTAGATAGATGGCTGTTAAAGGACGGTCGGAAGGGTTTATGCCTTTT	btsT_promoter
801	CAATTAATGTCTAGTCTTATTTGTAAGTTTTAGTTGATGTGAAATAACTTAGTGTTTTGACATCTTTAGTCGACTCAGATGTTCAATAAGCATGTGTTTACAAATT	ibpA_promoter
802	GGGTACGTGTCGTCCGGTCGTGGTCAATACATTGGGTACGCTTTGGGTTATCGCCGGTTCGGGACTGGTCATGGGGTGGAAGACTTTGTGTGTTGGGGGGTTCTTT	Cr TCS12
803	TGTTTCGATAGTCTGTCGGGGGGTCCTATTTAAATGTTGGGTTATCAACGGTTATGTTGACCCCGTTTATAGTCTAATTTCATCGGCGCTCCTATTAGGTAAAATC	ygdR_promoter
804	GTGGGCTGTTGATTATAAGTCGGTCTAACGCTAGGTCTTTTTTACGGTGATGGCAGAGTAGCAACGAGTCTACGCAGTCTTATGGCAAAATATGAGGGCGATGTCA	Cr TCS12
805	TAGTGTTATTTCTACCTCTATGTCTATGACTTTCATGTCTTCACTTATATGTGAGATTCGCATCGAGATTTGTTTGGCTTGGGCGGGTTAGTTACGTCTTAGGGGA	ygdR_promoter
806	TGAGGTGGGTTAATTTAGATGGTTGTCGGGCCTCTACCGGTTAGGTTAGTGATTGGACTCTTGCGGGGTGGGTGAATTGTCTCGGGAACAAGTTGGGCTGTGGGCC	katG_promoter
807	TTTTCTGGGACTTGCAAGGGTAATCTTCTGTATGGTGCATATTGTACTAATTTGCAGGTAAAAATTTTGTGTGTTTTTGTTGGGTGTGACGTGGTTCTGTTTACAG	zapA_promoter
808	TTAAGTATGTGGGTTGCGGGGTGTGCATTGAGGGTAGTTGCATTTGTGGATAGAGATTCTCTTGTGGCAGTTGTAAACAGATCAGCGGAAAAGGGGACGCTATTTC	azuC_promoter
809	AAAATTCGCTCTATTTGGATTGTGGATTAGGGTGCGCTTTCTAATTAGGTGCTCTGTTCTATTCCCTTTGTGTAAAGTGTTTGATGGAGGAAAGCGAAGTTCGGTT	tdcA_promoter
810	CCGAATGGTGTTGGGACAGCCGGGGTCTTGATCCGTTCTGTGCGGTCTGTCAAGGTCCCTACTTTTGCGTGGGTGACAATGATCTCGGGTGCGTTGCCGGGCGACA	Cr TCS13
811	GCGTGGGGAGGGGCTATATTTAGGGGTCTCGGATCGGCCCGGTATATGTGTAGTTGGCCTGTGAGCAGGTTATGGTAGGGTTAATTACGGGTCGTGGGAGCACAGG	smg_promoter
812	GGTGGTTATGTTACGATTGAAAGCTGGGGGGATGCATCTGTGCTCTCCAGGAACTTATATTAATTTTGTTAGTTTACGGATGGGGTAGTGTTGAGGAAGCCTCCTG	zraP_promoter
813	GGCTTAGTATTTTGGTAATCATCTGTTATTTCTATTGTCTTGATTCGGATATAAACGTTTTCCTTCAATATCTTGTCTAGTGTTATGACGTGAGTTAAGCTTACGT	mrr_promoter
814	TCCCATTCGTCCGGTTTGGTGTCCTGGTATACATTTGTGGTTGAATGGGATTAAGATTTTTAACGATTTTTGGGTTTGTTATCTTTTATTGTGTTTATTTTTGAGT	ibpB_promoter
815	GTTTGCGTGCACTTTATGCTATGTGCATGTATACTGGATGTTTAATTTTCCGTTGCGGTTTATACGTGTTGGATGAGTGTGTGGAGCATAATGACGTTTAGAGGGT	Cr TCS13
816	AATATCGCCTTTTGAGCTCTTTGAAGGTCAGCATCGGTTTTGTTTTGGTGTCTATTGTTCTCTTCTATAGCGGGTTTATGGTGTTCCTTGTTCTTTCTAACAAGGG	azuC_promoter
817	TTGAGTCTGCCGATGGGACCGCGGTAGGCTGTCATTAGTTAACAGGGCCTACTTCGTATGGGTTGGCGGTACACGTCGATTTTAGGGTGAGTAGGGTGGGGAGGTT	B_producta_TCS10
818	GGTAGCTAAATATATATATAGCTCCGTGTGTGGAGATTAAACGAATCCAGGATTATTTATTGCTGGTAGCCTCATTTTGGGGTGTACTTTAGGGTCCCCCGTGTGT	zraP_promoter
819	TTTCTAGGCTCACCTTTGTTTTGGATATATTTGACATGCTGAAAGAGGTTTTATGTATCTTTAAAGTGTTTGATAGTTCCGGCGTTCCTGTTATATTTATGGTCGG	fucP_promoter
820	ACATAATGTAATGGATGGAGTGTTGACTTAATTATTGAAATAGGGTAATTGCAATCTCGATGCTTACAGGGATTTGTTCCGTTCATTCCAGACCGTTCTATAGCGT	Cr TCS13
821	TGGATAAAATATTTCTCTAGGATATGGACATATTAGAACCCGTCGAAGGAACCACCCTTCTAGGGAGATAAAATCAGCTCGCGATCTTGCTGCGTGGGTTGTTCAC	nlpI_promoter
822	TATAACGTTTCATAGGGTTTTGTTGTTTTTTGTCGTCGGGTATAGTGAGCAGTCTTATTTAAGGTTTGTTATTCGTATGTCCTTTGGTGCGTTCTTTAGGGTGGCG	Cr TCS13
823	TATCTGTTAGTAGGTTAGATGGAGACTGGGTGGTCCGTGAGTTCTGTTTTGCTTATCGTGGTATCTAGCGGTTTCACAGGGTGTGCGGCAAGAATACCCCTTTAGC	atpA_promoter
824	TGTCCCCTTCGTTGAGCATTAATGTTTAGAGTCTACAGCGGTACGCCACACTCGGTGAACGAGCAGTTGTTACTAGGGCGAGCATATCGTAAGTATTTTTGGGCGT	Cr TCS13
825	TATCATTGAGCAAATGGAACAATTACGCATAAAGTTATAGTAGTCGTGCACTGAGAATTATTTTGGGCAGTTTCTCTGAACTGATGTGTTAGTGCCCATACTGTGT	Vc TCS6
826	TTTGAATCTATTGTATGTGTATCGAGTTAATCGATCTTATATTGTGACCTCCTTTTTTAGTGGGGTTTGGTTCGCGATTTGGGAGCAGAAGTTACAGTTCTTTCTG	smg_promoter
827	TTAAGTAGATCAAATAAAGTTTTCAGCTGTCTGATGTTATAGGAGCATATTATGGGGTGTTTAAACGCTCTACAGCTGCTACGAGATCAGATCAGGTGACTAGTAG	Vc TCS6
828	TGGGTGTTTACCTAGTGCGAGAAAATGAAGGGGTGATATCGGTATGCCTTCGTGCCATATTCTGTGAGTCAGGAAGTTTGAGTCGCTAGGTTGTGGACCAAGGCGA	Vc TCS5
829	GCTTCGTGGGTTTTTCTAATGTGCATTCCACATATAGCTTAGACACTTGGCATCTATGATATGTGCGTCATCCTGAGTGCAGTGTGATTGTAGTTTGTGGATCTTG	Vc TCS6
830	GAGTTAGTTATCCTTGAAGGAAGGTTTGTATAGTTCGTACAATCGGTTAGTGACCTTGATTTGAGTGGACGGCTCTTTTTAATTGTTGTGTTGTATTGAGATTCCG	Rg TCS6
831	CAGTTCTTCAGATTCGCTCGCTCTCTGTGTCTGCGTTAATTCTGTTGGATCCCGTTTTAGGGCCAGGTCTGGATGCCCCGTGTTGTGGGCGAGGGAATTATTGGTT	tdcA_promoter
832	TTAGTTGTGCCCGTGTTTAGCAGTTACCCGAGGCCCTTAGTTAATGGATGTGACAACGAAGGCCCCTAATGTTTCTGGTGGCAGTAATTTTAATTGTTTCCATTTC	B_producta_TCS10
833	CAGTGTATGACGCGAACGGAAGACGAATGGTATTCGGCGTCGGAACGATCCTGATAGGTTATGCTTTTAAGGTACGTTCGATAGTGAGTTGCATGCTGTGAGTTAC	Vc TCS6
834	CGTATTTACCGCCCCCTTTGCATCCTTGGGATGTCTAAAATATAGTAAAAACGTCTGTATGGAGTTCTCTTTTTTAGTCTATTTAACTTGCCAGGTGTTCTCGGGC	B_producta_TCS1
835	TGTGCAGCAAGGTTGTGCCTACAACTGACAAGTGTGGGAAGTAGGCTTCACAATTGTGGTTGAATTCGTATCTCCTTTGCATAAGGTTAGGTATTTTATGGTATGA	E_faecalis_TCS2
836	TGTATGATATACGGGTTATACTATTTTTTTGTTGTAGGTGCCCGGTATGAGGGTTCAATTTATCTTGGGAGTTAAGGGTTGGGTTATTTTTACGTGCGACCGTCAT	B_frag_TCS3
837	TCCATCGGTTGCGGTTTCGTTCTGTTTACGTGGCGGTAGGAGATCGCGGGTAAGATTGATCAGCGACAAAACTACTGAGTGGAGGCCAGTACAGGGGTCTAAGATG	Y_enterocolitica_TCS3
838	GTATCGGGTTAGGATGGCGTATGTTTGCTGGGATTGTATCATGTTGAGGGTTGACGCCCAGTAGCAGTCTTGCTCATTGATGACCCCAGTGCAATCTGGACCTGCG	E_tarda_TCS6
839	AGCTTCACTGCTAGAATTGGGAATAGAGTTTGTGCGAAAACTTCCGTAAGTTCGTCAGCGTCTATGTTAGGTGCCAATGTTTTGAGGTCAATCTATGTCAATGTAA	K_pneumonia_TCS3
840	GTGTGAATATTCTTTGCGTGAACAAGACTTTAGTACGTGCTTCTATCTATCAAGGGTTTGGTCTGAGTATGTAGTTAGGGTTGGAAAAACTTCTCTTGCTGATAGT	K_pneumonia_TCS3
841	TTCTGTGGGGGTCTCCTCATGCTGTAAAGTGTGTTTAACGTAAGGGCGTGGTCATTGTCTATCAGTAGGATGCGGGCATTTCTGGGTTCTTTCGTGTTTGCCGTGA	dtpA_promoter
842	GTTGATGCCCTTCGACGCATGCCTGTGTACTTTACTGTCAATTGATAAGCTTCCAAATCGTCGTTATATGGGCACCGTGGGTGAGTCTTCCCGATTGCGTTGTTGT	hha_promoter
843	ACTTTAGTTAGTTGTGTTAGCGTAACGCTGGGCCGAACGCGGATGCATCAGCGTGCCTTGAACGATTTGTCCTAGGCGTTCAGTGGGTTGAGGTTGTACAGACGGA	ylaC_promoter
844	ATGTCTGAGGTTGCTAGGACCGTCTATTGCTCTACTAATGGACGTCTCAGTGCCTTGTGGTGCTTACGGTCTCCACGTCTCCTGGTAGGTGATGATCGCGGAGGAG	tolC_promoter
845	TCGCAAGTCCTCAATGTTATTGTTGTGGAGGCATAATATTTTCTAGGCTTGGCCAACTTGTTGTAGAGGCGTATACAGGTGGAGGGTGTCTCCGTCGTGCCGTCTT	aspS_promoter
846	GGGCTCGGTTATTGATTATAATTCCTGGGTTTTCTGTGTGACATGTACAGGCATTGCCGCGAGTAGGTGGGTGTAGCGGCCCTTTATGTAGGATGGAGTGGCACTA	aspS_promoter
847	ATTTATTACGGTAAAAAAGGGCGCTGGTTCACTTGGGAGATGTTGAGAAAGCCAGGGCGAGCCGGCTTACGAGGGTCGGGACACAGAGGGGGTAGACGGACCGTGC	ygdR_promoter
848	TTTTTGATAAAGGATTTTGGCGTGTTAGTGGGAAAGCGATTGTTTCTATCTCGGCCTCTACGCCAGTGCAACTGCGGAGTAGGGTGGAGCATGGTGCGAGTGCGTG	aspS_promoter
849	GGTTATGACAATATTAAGTGTCGGTGTCGCGGGCAACTGATCTGGTTTAAAGGTGTGCCCTATACGAAACTCACCGTGTCGGAGAGAGCGGCATCCTGGTATTTTG	fdoG_promoter
850	ATTGTGTTATCGGGGTTCGGGCTTTGTGCTCTGTCCAATTATATCGGTGACATCGGTGGCATCTATGTGCGTGTTGCGCGGACCCCGGTAGCTTGCGTATTCTATG	uspG_promoter
851	CTGCTTTTGTTCTCGTTTGATTCTCTGCTTGTCTCAATTGCCGTGCGGACGAGGGTAGATGCCACTGGGGACTCGCCACACTGCTCATGTATCGCCATAAGTGGGA	tdcA_promoter
852	GTACTATCTGTCTATGGTTTACTTATTTCTCTATTTCATCGTCTTGATGTACTCTCTCTTACATTCATGGACCTGGTGAGTAGAAAGATGCATCTTGGCGTGAGTT	uspG_promoter
853	TGCTTGTTGGGGCAAAATGTATTTATCAATTATCTGTTTTTATGCAACGATTTCTTTGGCTCTTGGAGGTTTTAGTGTGGGGTTGTTGGCAGGATGTATTGAGTAG	mqsA_promoter
854	TTTTTATCTGGCTCGTCGGCGTGTTTAGAGGGGGGTTTTATAGATTAGTGTTTGTTTGCAAGTCCGGCCTTAGACCTACTACTGTTTGTTTATGGATTGTTCATTT	uspG_promoter
855	TTCACATGCGTAAAGTTGTTTGTGCTTATTTGTTGGTGAGATAATTGATGGGGAAGACCGGGTGCTTACCAGGGCGCTTGCTAGGTGGCCGGGGTTTGTACTAAAG	uspG_promoter
856	AGGTTGGATGCAAGTCATGTGGCGGTGTTTCAGGGCTTGTGTGCTCTGCTTGCTACTTTACAGTTTACAAAACGTGCGCGGTCGGTTGCCTTGTTAGTAATTCAGC	tdcA_promoter
857	CCCATGTTTGGTCTCTGATTGAGTGCCTAAAAAAAGTTTATAATGGGAGCACCGGCTCGTGATGTTTGTTTATTGTTCTTGGTATGGCCTGGGATTAAAGAAGGGT	glgS_promoter
858	CGGAGTAGGTTTTTTTGGGCTTTTAAGTTCTACCTTATGTACATAAGTACCGAGAGCGCCATTAACCATACTAAATTTTGTTTCTGGTAATTACGCGCGGGAGGCA	gmk_promoter
859	TTTGGTAGTGCTCAACTTATTCTAGTTCTGATAGACTAGGAGGCATTCATTACCTTCAGAAGTCCTTGGTGGTAAGTTAAAGAGGTGAGGTAACAGTTTTGTAGTC	aspS_promoter
860	CATAGACTGATATTATTCGCGAGGTCTTTATGTCTTAATGTTGACTTGTGCTCAATTTTTACGCGGTTAGTTGTACGACGAGGTTTGCTCAGTGTTTACAGTCCCG	ylaC_promoter
861	TGTTGTGTTTTCCGTAATTGGTGGTTCACAATGGGTTCGATTAGGTCCGGCTGGTGCTACTCGGTAGGTTGTATGTGAGGGTCCCGGATTGAGAATGCGATGTGGG	ylaC_promoter
862	TAGCATGTTACGGATGTTGATGTACTGAACCAAGTTTAGGCCGAACCAGATGTATTTATAATTTTGTGGAAGTGGTCCACTTGTGATGGGTCATCACGGCGCAGCT	nrdD_promoter
863	CTTCACGAAGCATAGAATTTTTAATCTCCGGTCCGTTTTGCGAGTTCTTTCAATTTTGTCTGTTGCATTATGTAATAAGTCGTGATGTTCTCAAACCATTGTTCTT	aspS_promoter
864	GTTTCAAACGGCAGTGGGATGTGATAGCGCATTTTATGTTTTCATGTATATGGCTTTCGTTTTGTGCCTTGGTCGCTGGCTATTTAGGACAAGTCGGAGTTCAGAG	ygdR_promoter
865	AGAGTTGTTTCTGGTCTGGCTGTGTTGCAAAAGCTTGTGGTGGCTCTCGTGAGCGCAGTTCGACTCCAGCGAGCTTGCCTATATGTTTCTTGACGGGTGTATAGAT	fdnG_promoter
866	ACAGTTTTATTCGCATAGTTTAGGTTGTATTGAATGTATATTGTGTTTCTGTTGATTGATCATATTTTCATGTCCGTTTAAACATTCCTGAAAGGATCTGTGGCCA	yciY_promoter
867	CAATTGGATACGTATTAGTGTGCGTTCTTGAGGGCCTACCATTCTTATAGAGTGGTTATAATAGACGTGTGATGGAGATTATATGGCTTCGGGCTGCTATGGGTGG	katG_promoter
868	CTTGTTTCGTTTGTCTATCTCAGTTTTACGAGCTGGGAGGTGAAGAGTGATTAGTGAGTTTAGTATTTTTCTTCTATGGCTTTCGTGCTATGCTTTCAGGTTCGAA	lpd_promoter
869	TCGGCAGACGTGATGGTCGTTAACAGTTGTGGCGCTTATTCAGCGATGTTTGGTTCTGAGTAGGCTCAATCGAAAGGGAGGTTCTTCTCACTGGAAGTCGAGAGAT	flgM_promoter
870	TGTCCTGGCCTTTCAGTTAACTTCTATGTCGCTAGGTGCGTCATATGGAAATTTCGCCTTCCGTGTGAATTTGAGCTGCTCTAACGTGGCGTACGAGGCGTTACGC	rpoB_promoter
871	TTTTGTAGTGTTATTTAGGCTTTTGTCGTACGTTAGGGCCGTTTTGTATTGCTAGTGATATATAAGCTTGGTTTTATTATGAGTTGTTGAGCTGAGGAATACGACA	cfa_promoter
872	AAGAGTGTTGGGTCCGACGTACCAATCCCTTCGACGGTCGGTGCCTTGTAATATGGATTTCCGTCTGGTTATGCTAGTAATTAGTTACCTAAGTGCATGCGCATTC	hha_promoter
873	TCAAGCGAATGGTGTCTGGGTGTTATGGTACCACGGGGATTGATGATCGGTAGGAGAGGTCGATAGATCTATTGACCTATTTCGTCAGTTTGTTGGGGTTCAGTTG	Cr TCS12
874	ACCGAGAGGCGTGGGTGGTGTGACAGGGCTAGCTTTCGACTGTTTCTAGGTCTAGCTTGATGTTTGGCACGGCGCTTGGAATGGTAGCTCGTGTAGGCTCCCGGGT	nlpI_promoter
875	ATATGGGACGGTGAAGGATCGATTTCGTCGGGGTGTGCACACAAACCTGGGGCGCACGGCTGCGAATCGCTGTCTTAGCTCTTGGGTAGGAATCTGCCTGTCGGTA	mrr_promoter
876	TTTTGAGAGTTGGGATAATGTGGGGTACAAGTAAGCTAGCGGGATAGCAGTTGGTGTTGTGGGAGCATGAGGATGTGCTTGTAATAAGGTTATAGTGACGTGGTGG	zraP_promoter
877	GTTTGATTTCAGTTGATTTCAGGGTAAGGATGTCAATCCTTTCGTGCTAGTGGGTTGAGGAAACCGGCACGTTAACATGTGTACCGCTGATCTTACCCGGGCCACG	dnaG_promoter
878	TATAGATCTTGTGTGTTTCTGTTAGTGGGCGACCTTTTTTACGTATTTTAATTCTCAATCCGAGTGTCGTTTTGTCTGGTGTGGCTGGCTCTCCGTCTTGTATCGT	flgM_promoter
879	TTCGTATTTTGTATGCTCCGTTATCATTTACTGATGAGCTTTTATTTTCTGCGGGGTTCGAAATGTTCAGTTTTCATTACACCTGTCTTCGGTACTTGGCGTCATA	ygdR_promoter
880	GGACGCTTTTTGTATGTCGCGGTTAGATAGTTGTGAGATGTCGAATATTCCAGAACATTAGTGTGAACTTTCAGCGTGTATTGGTGTCGCGTTTCACAGTCGCATA	ybgA_promoter
881	GAGAATTCAATTGTAGTGCGGCTAAATGTGGTTGTGTTGTGTTCTTGAACCCTTGTCTGCCTTCAGATCCTTTTGTGTTTTCCGACGAGGGCCGTCCGTCGTTGTA	mrr_promoter
882	AGTTATTGCACTGATGTACCAGTGGTTTAGTCAGTTGTGCTTTCTTCATGTGAGGTTCGGAGAGATTTGAGTCAGTTTCAAATGATGGTCAACCGATGTGCTAACC	Cr TCS12
883	GATGTCATCTTCTGTTGATGCAGTGGGTTCCGTTGGTTGTCTTTGTTTGAGTTCGTGGTTAATGGGTATGATATTCCATTCATGGTGATTTCCTTTATTAGTTGAA	fdnG_promoter
884	TCTACAATATTACCTGGGTTAGAGTGGCATGTTGCGAGCGGTTTGACCGTTTGCATTAAAGTATTTTGCACTGTGGCTGAGGATTGTGATGTAGTCTAAAGGTGGC	ibpB_promoter
885	TCGTGCTCCGGGCGAGAAATATGGCCGTGTGTTTTCAAAGAAATTTAGTCTTGTCCTGATTTCAGTGGGAAGGACGGTGAGGAACGGCTAGCCACGAGTACCGCAG	Cr TCS12
886	CCTTTTCAGGTTGGTTCAACGCGATGTTAGTTATGGAAGGCCGCACGGTAGGTGACGTACGTCTGGTACATCCTCGGTCCTGTGCGTTGTGCTAAGTCGTAGTGGG	Vc TCS5
887	ACTTAGATTGGACGTCGTCTGCAGATGTTGGTAGTTGCATACGAGGGATTTTTAGTCCAGTGCGAGATGTGTGTTTTGAGAAAATCGGATCATCCTTTTCAGGCAA	tdcD_promoter
888	CTCTTTAAATTTGGTCTTGCTTATCTGTGTTACTGGGCTATTCATCTTTTTTTTGTTTACTTCGTGCCTGAGCTCCTGGCTATTAGAATGCAGAGTAAGTAATGTT	tdcA_promoter
889	AAGATTTAGGTCTTATGCTTCCGCTTACTTTAATTGGCTAACCAGAGTGTCGCCAGTGCGATTAATGTCGGGTGGGTATGAGTAAAGAGCTTTTGCTTTGGGTGTG	nlpI_promoter
890	ACGTAATACATATGACTATGTAGGTGTGTTTGTTTTAGTATTCTACATGCCACTTAGCCTTATTCACTTTTCATTCTGACTACGCTATGCTGTGACTTTAATTCTT	glgS_promoter
891	GAATTGGAGGATTTCCTAGGTTCGCTATTTTTCTGAATACGGTGATTGGGAGGGCCATTTTGTTTTTGTTCATTAGGTAGTTATCCTTTAGGTGATGGTCCTGCAA	nlpI_promoter
892	AGTTATGGATAATGTACTCACTGTCTTTGGTTTGTGTTGGTGTTATGGAAAAGTACTTAGGAGGCGGACGGGTCCTTTGGTCGCTAAGTCCGGTCTTCACGTGTTG	ybgA_promoter
893	TAGTTATTGGGATAATACTGGATGGACTATGTCTTATCACTAAGTCTCTTAGTCTAGTTGTAGTGTATTAACAGTATTGAAATAGGGATCTGACGGTGCGGCGTGT	Vc TCS5
894	TATGATATAGCCATTGACTGTGAAGAGGTATTTTTATTCTATTTATGTTTGAGCCGCCTGTTGGTCGTCACTAGTGGCTCCTCGTTTGGGGACAGCAGTCCGCGCT	nlpI_promoter
895	ATCTTCTCGTATTGGGTTTTGAGATTGTACTGGTTACTTTACCTTTTCTTATCGTGTTGACCTGGCCTAATTTAGTTCTTCAATTGTACGGTATGTGTTTGATGTG	ibpB_promoter
896	CTTCGGATCGTACCGTAGAATGATCGAGGGTTAGATGCACGCTGGAGATTTGCTTTGTAGTAACGTGATGAGTTTGAATTCAAGTGGCGTCTTGGGCTACGGGCAT	Cr TCS13
897	AGTGCACCCGGTTTTGCTTCTAAATTTTGTTTGTGTTAGTTAGACGGACTAGGTTTTAAATAGTGGACACACATGCGAAGTGGCTGCTAGCTGGTTATATTTTACT	Cr TCS12
898	ATACGTCACAGCCAGTTATTTTTGATTTAGTCGCAATTTATAAGAACTCCTTTTGCCATGGTCGTACAGTACTAAGCCTGCCCGTTGTATCGTACGTCTATTTGAA	Cr TCS12
899	GTTATGTTAGAAGAGTATCTCGGGATAAGAACTCAATTTGTTATTTTACCTTAGATATGTAGTCAATGGACGATAGTCTCGGCCGCGCTGGAGGGTTGTTGGGGTG	tdcD_promoter
900	TAGTTCGGTTTTAGCGTTAATCGTTGTAGCTACGACGGAGACTTGCGTAATTTCTAGAGTTCTTCATAAGGGAAGCCCGGGTTTTTGTTTGGACCTCACTTTTGAA	Cr TCS12
901	ATAGTATTCTGAGCCTGAGTTCACGACCTATCTTTTGTAAATTAAAAGGGGTCCATAGCTAATCGATGGGATTCTTCGATGGAATGTCAAAGAGCTGGAGTTGGTT	nlpI_promoter
902	ATATGAGTTATTTTTTGTTCGTGGGAGGTTAAGTGCACATGCATCGTACGGATAGATAGCGATATGTAGGAATGAGGTGATGCTTTTATTCTTTGAGTCGGATTTG	Cr TCS13
903	GGATAAGCAATGTTGCTGTGGATGATACGAGGATGAGGATGTTATCACCTTTAACGGGTTTTTAAGAAGTGGTTTTTGGAGGCTGGCTTTCGTTTTGATCTATTTG	Cr TCS13
904	TTTGTTTATTGTTAATATGTGCGTTAGTGCCTTAAACTTGAATGATAATGTATTGGCTATTTGGCCAGGTGAAGGTTTTCTGGACGGTTACCTTCACGATTTATGA	smg_promoter
905	TGACGCGTTTCATTGGTGTTATTTGGTATTGCTGGACTGTATTTAACTATAAAACTCGCCCTAGCTGTCTACGCTTCATTTACTACTCATAAAGATATGATCAATG	Cr TCS13
906	TTTTCAGTATAGTGATTAAATCCAGGATTTTACTTTTTTGGTGTTTCTTGTGTTATCTGAATTCTTCTTGCTTAACGTCTGGTATACTATGTATGCTTCATAGCTT	Cr TCS12
907	TTTGTTGATATTTTTCCTGGTTAAGATTCAGGTTTATATTTTGCATGGCGGTGGTTATATACAAGGTTGCCAAGTTGGTTTTCAGCTGGTAGCGGTAAGAAACTGG	Vc TCS6
908	TTGCTCATAACCATTTCCAAGGCGCTGCCTTGATTCTATCGCTGATTGTGCGACTAGGCCGACGTATGGACGCGCGGTTTGTTGAAGTAGGCGAGGGGGAGAAATG	Vc TCS6
909	TTGATTATGAGGGTGTTTAATTGGTAATGATCCGTTTATGTCTAAAATGGGCCACCTGAGCTGTATATTTCCCGCTTCATCTTGTCAAGAGCTAAGGTTTTATTGT	lpd_promoter
910	GTCAGGTTGGATAGTTTTCACGACTGCATAAGCGGGTATTAGACTTTATTTTATGCTTTGTTAGTTTTTTAAAAATAAACTATTGGCATTGAGGATAAATCTCTTA	Vc TCS6
911	GGGTATTCTTTAGGGCGGTTAGTCATTTAATGCAGTTTTTCTTATGGCTTGGCTTGGTGGGCTCGGTAGCTTCTCTTTGTGGCGGTGTTCCTGGACCTGTTTTCTC	acrZ_promoter
912	CTTGCAGACAATTGAATATAATCTTACTCGCGTGACTATACTTATAAGTGCCATTACATTTGTTTACTCGTTTCGTTTAGGACCAACGTTCAGGGAATCGTTTTAA	B_frag_TCS3
913	AAGTTGTACAACGTGCTCATCCGTCACTTAATAATTATGTTGGGGGTAAGGTTCCACACAGTCTAGAAGCGGGTGACCCCGGAGGGGTTTTCAGTGTCTTGGCGGA	Y_enterocolitica_TCS5
914	AGCTCGTCATGCTCATGTTGCCGGCGAACGGGCAGCTTGTAGCGAAAAATTAACTGGCGTGTGCATTAGGTCATTACGTACGTTATATTCACTTTTTTGTTTTCCT	E_tarda_TCS7
915	ACTAGGAGGAAAGGTTGGATAGGACTTACGATGGGGGGTTTTGTTGGCATACTGGAATTACAGGATCAACGTAACTCGTTGCGTTTGGTATGAATATCTGTAGTGT	K_pneumonia_TCS5
916	GGGGACTTGCTAGGTTGCAGTAGGAGTTTTTGATCGCAGTTCCGCTGGGCCTGCGTGGGAGGCGAGTCCTGTGTAGGTTGTTGTGGTTTCGGTAGCTCTGTGGCGG	acrZ_promoter
917	GTCATATTGTTGGATCTTCTTGTTTGTAAGTCTTGTGGATTGGGGGATTCCTTTGTGTCTATTGCGGAATGCGTCGGCAGGTCATCGTACCAGTGCAGCCGACTCA	fdoG_promoter
918	ATCAGTGATGAGCCCGTAGTTGGACCAGCGACTGTATCTGTCGTTTCTGGTGTCAGTCAGGGTTATTTAGTCGTCACCGTGACGTCTGATCGATGGTACTCTGTCC	glgS_promoter
919	TTACGAATTTAAGGTTTCAAGGTTGCTCTGCAATGCTAATTTGTTCCGGTCGGCGATTGGCGTGCTTCTAAGTCGCTGTTTATGGGGCGGTTCCACATGTACCTTG	aspS_promoter
920	ATTGCGTTCGGATTGTCGCATAAATTAAGACCCAATGGCCCTGAGTCTGCTGAACGTATGGTGGTGCGGTAAGTCTTTAGAGTTTCAGTTGCATATTAGGGGGTTT	mqsA_promoter
921	CTAGTACAGAAGGCCATTAGAGGATCTTCAATAATGTGAATGAATCGGTCCCTTTGCTAGTAGAAGTTTGAGTGTCGGTCATGCTGTTCTGCGTCCCTAGGGCTAT	acrZ_promoter
922	GCGTTTTGTTAACGGAATGGGTCCGTAGGTTGTCATAGAATTGTGGGACATCCTGTGTGTTCGCGTGACGTTTGTCGTTTAATGATTGAAGACTGTTTGGGAGACC	cfa_promoter
923	AACGTTGCTTTTCGTGCTATTTTTGTAAGCAGTACGTATTTTAGGGTTGACGGCCATGTTGAAGGAATTAATTTGGAATGTAGCTGTTGTTCCGAACGTCCCGCCT	Rg TCS6
924	CGGTTTCGCCGTTGGGCGTGTGTTTGTTTGGTGTAGTCTAATTGGAAGTGGGATGCTACAGGGTGTCCTACATTGTACTCAAGGTGATCTATCGCGTAATTCGTGG	Cr TCS12
925	TTTGTAAAGTCTAGTTTCTGGCTGATACTGTGGTTGTGCCCTTTTGGTTAGTGGGTATGCCATCGTTCAATTGAGCTGTTGAATCGGACCAGCTGTTTTAGTAAGA	yciY_promoter
926	CCCTGTGAAAGGGGCCGGGAGAGCTGGCGCGTGGTTGGTACGTGGTGGCGGTTCTGCGCAAAGGTGTGTAGGGGTCAAGGGTCGCGCTGGCTATGTTGTGGAATGC	idi_promoter
927	TGGAATAAGCATTGACACTCTAATTAGTCGAAGCTCTTCCTGATGCACTTTGCTCGTGTTCTGTTTGGTGCCCGTCAGCTAATAGTGTTTTCATGGGAGCCCTAGG	ylaC_promoter
928	GATTTTGTATGAACAGATCGAATGATTAGTTTCTTGCAGTCATTTGCGTACGTTGTGATTTAGGAGTTTGTCTAGGGAACAGTTCCCGGCGAAGCCTCAGTGGCTT	fdnG_promoter
929	TTTATTCTGTCTTTGGGTATGAGACTGTTGCCGTGCAGTTATTTTGATAGCCGGGTGTGCCTATCGGTTGCTGCTCTCGATTATGGCAGTTAACAGCTTGTCTGTA	acrZ_promoter
930	TCACCGTGGAAAGTGGAAAGTCAATTATTTTCTGTTCAGTTAGTGTTTGATGTACTGTGTACGGAGTAATGAACGTCTTAACGTTCGGGTCTAAGATTACTCGGAC	ygdR_promoter
931	TTTTCTTTCCGTAGTTGTTCACTAGGTCAGTAGTTGGCCGTGTAATAAAAGCGGTAGGATACGAGTACCTTTTCATCGTTTTCCTATTTGTCAGTGAGGGTTGAGT	uspG_promoter
932	TAGTAATGCGCTGTTTCCTAGGTATGCGGGGTGCGTGCGGGTATGTGGCTGGCCTCAGGTTTTTAGGAAGCGGTGCTGCAGTTAGTTGTGCTCGTCGGATGCGAGG	azuC_promoter
933	CATGCGGTCGGGGAGGGGGTGAGAGTCTGGGGACTAACCATCTGCAGGTTGGGAATATGTTCTGGTGGAATTGGAAGCGTCGATGAGGGGATCGTGTATAGTCCGA	pflA_promoter
934	CGGTGATTGCAGGCAATTGAACTGGTATGCTAAGTTGGGGTATCAGTATAGCGGGGTATGAGACCCTCGATGACATTGCTATAGGGAGAGGGTTGAGTACGGCTTG	nlpI_promoter
935	TGCATGCGCCCGGGAGACAATCCCCCTTGGTATTCGTGGTTCCTATGCAAGTTACTTACCGATTTGAGGCGTTGCGATGTGCGTGAGGGAGGGTAACGGGGGCGGT	fucP_promoter
936	CCTCTGTAGATGTAGTAGGGTTGCTGGTGACTGTTTAGCGGTGGGAGTAATGTGAAGTTTGTTTTGGTCTGCCTTCTTAATGGGACAGACTTACTTTCGTCGGTTT	mrr_promoter
937	AAGTTACTAAGGCTAATTCGTCGGTGTTTAGGAGTTTGATTGAATAGGTTGTCTCTCTGCCTATGACGACGGGAGTGGGGATGTTTTAAGGGGGTGTGGGCAAATT	btsT_promoter
938	TTTATATAAGCTTGGAGGGTTAGTCAGGGGTACATCCCTTACACATGCTTGTTTACGAGTTTAATTTTAATCCTCCTGTTTCCGGGAGGGCCGCAGTTAGCCTATT	tdcA_promoter
939	TCGATAGAAGTGAAACCATCGTAATTTTGATTTTAGGACTGTAATTAGTGAATATTGCAGTCGTGAGTAGTAGTAGATAGCCAAAGGTAGTCATATAGGCGATGTA	tdcA_promoter
940	GTTTGGTTGTGATTAGACGTTGTGAATTATGTCGTGTCTTGTACAGGTCTTTATTGGAGTTTGTAGGCGTGGCATGCCTATTTCGTGGGAAGACGGCAGATGCCCT	ygdR_promoter
941	TATGCGTTTCAACGTGGGTAGTGTAGGTGCCCATTCGGGCGTACGTCCAGAGGTTCAGTAGAGAGGTCCGGGATAGATGGATTGTTAAGTACTAGTCGTTTCTCTG	nlpI_promoter
942	TATTCTACAGATGATATGTTTGCCTTAGAGACGTCTCAATCTTGTGTCGAGAACTTGGCTTTCTGAGAGGGTGGAGTGGATTGTTTTCAAGAATTGTTGGCACTGT	fdnG_promoter
943	TCTGGTGACGAGTGTTAACCGCCGGGTAGGTCTTTTAATGAATAGTGCACCGTCAGTTAGAGTGAACGAGTAGGAAGCACCCAGCCCGTAGCTTCAGAGTTTAGTT	Cr TCS12
944	GGGGGCGTGTGTACTTTTATGCCAATCGATCCTTCTTAAGGCCAGGCCGAGCCTGAGGCATTAGTCCCGTTCTCCTCGGAGAGTAGTAGGCATATGTGTCCAGTGT	Cr TCS12
945	ATAGATGGGTATAGTTAGCGAGTAGTGCCCTTAGCCTGGTCCTATTGCATTTGTGGCTTAATTTTGCCACTATTCTCTGTGGTGGTGCCTGACGCCACTTGATGTA	katG_promoter
946	TGGCGGTTTATGAATGTGATATAGATTGCTTTCTGGCGAGTGACTTCTTTATCCCTCCATAATTAGGTAGGTCGATGGCTAGTTTATGTTTGTCATTAACGACCGG	V_cholera_TCS3
947	GATTTGTTGGCTCTCAAGATTCCGGTGTTCCTACATGTAGTCCTTGGTAGCTACTAAAATTGAAGGGCTTGATGCGGGGAAACGATCAGCACAGCGAGGATCGAGG	Vc TCS5
948	ATGTTGGGTACTGTGTATATTTCCTGACCTGGGGTGATACCCTCCCTACTTGTTGTTTGTGCGTGTCTTCAGTCCGCACATGCCGTGGTTAAATGTTTATATCAGA	nrdD_promoter
949	GGTTACTTAGTCTTCTGTTTTACATTTCTCCATTAGGATTTGTCAATGGTATGGACCCACTGGTATTTAAGGTCCTTTCTGTTATTTTTGTGTGAGATAAGTGCCC	mrr_promoter
950	TTATGGAGAACGACTTCCGCTTGGCGTTGTTTATTGCCTGCTCTTTTGGTGGACGATCATTTTCTTTGCAATCTCGGGACTGCTGACTAGTCAGGTGTACTTAAAA	ygdR_promoter
951	TTCTGTCCAATCTCTGTGCAAATTATTTTTTACTTAGGGATGGCACCAGTCCTGGTGCTATTGTGGATAGCCATTGTGGTAGTACTTTACTCTACTACAGTTAGGC	ibpB_promoter
952	TTAAGAATGCGCTCGGTTATGTGTATGTATCTATGCGGACTACGGTGATATTTTTCTTATTTAGGAATCTAGGCTTTCGGCTGTTGCAGGTCTTGGTGGTGTCTGG	Vc TCS5
953	CACAATTACTGGTCGTTTAACTTGTTTCTCTTGTGGGAGCTACGAGTTATGGGATTGGTAACATTTTGTCCGTGGCTTTCTACTCTTACGCAATCGTTGATGGTAA	Cr TCS13
954	TGTAATTAGCATTCATTCCAATAATAGGGAGAGTTTTCAGATTGCTCGTGTTTATAGGAATATTATCTTGCATCTTAACTTAGTATTGGTAAATATCATTCGTGCG	hha_promoter
955	AATGTGTCATATCAGCAATGTTTGTATCTAGTCGAGCTGTTTAGGTGTTGTATATTCATAGTCATCTCTAGAGTGAAATGGGGATATTATTGGTGGTTATTTGATC	fimA_promoter
956	ACTGGACCAGTTGGGTGGTAATTGTACACTTGCAAAGTCGTGTTGCTGGTTGTAAGGCATCGCGAGGCTTGTGCTATTACTGAAGTAGCACCACCCCTGGGTCACT	mrr_promoter
957	CTTTCACCAAGCGTCTTATGGGACATTTAGCCGTGACGCTTCGCATTGAGTTATTTTGAGTGGTAGGTTTTGATGTCGTTGAAGGTTGTTTCAGAGTGGTTTAGTT	atpA_promoter
958	GGTAAAATGGGACCTATTTGCCTTACTCGTTCTGAGGCTTGCAGTCACGTAGGCTACGGTTCCTAGATTTTATCTCGCTGTCGTAATAACCGCTATCTTATATCGA	Rg TCS6
959	ATGGTATTACCCCGTCAAGACGTTAATGATACGATTTCGGAGTCTTTGGCTAGGGCGATAACTGCTTGTTGCTCAGATTCCCCGTTGCCTGCGTGTCCTTGCGCCA	nlpI_promoter
960	TGAGGGTCGAAGTGGGCCGATTGGACATCCCATCGAGTGAGGTATGTGCTTGCCGCAGTGTAAAGCCTCTTTATACGTCGACCGGTGAAGGGTCGCGGTGGGCTGC	dnaG_promoter
961	ATCTACTGACTGCTCTGACACCCGACTTAAAGGTAGGCTGTATGCTGTTTGTCCGTGCATTTGTCTGGGTGCGCGCGGTGATTATTTGTTGTATGTTTCTAGAGTT	Cr TCS12
962	GTCCGCTAAGACCATCTTTATCGGTACTGGTCAAGTTTTAAGGCTGGTGCCTTCGATAGCTTACTTTAACTGGATGAAATTGTAACCATGTGGGAGGCTGGTAGTG	zraP_promoter
963	GTGATCTGACGGTCTTAGTAAGGGGTGGGACCTAAACGCATGCGCGTCTCATACCCTGCACTTTGATGATAGGGATGGATACGTCCATTTCTCTGTTGGTGGGATC	Cr TCS13
964	ACGTGGTGGGTATGATTTTTACTGTTTACCGCGAGTAGGTCCGCCGGTCAGATTCCGCACCCATCCCGTATCATCTTTCGTGGTTGAGATACTTGTGGATCAGTTG	Vc TCS5
965	ATATTTATCGCTTGTGTAGGGTCATGGTTGGACACTGCTGAGCGGCCGAGTATTTATACTGTTTTTTTTGTCGAATTTTCATATTTGTCTAGTTGAAGAAGACGGG	Rg TCS6
966	TTCCTTTTATCCTTGACTTCTTCCGCTCTTTGATTTTCGATTCGGATTGTATTGGATATGGGGATTTGTCAATGTTACGTCATGATTCCTGTGCCGGCTCGGATGC	azuC_promoter
967	TCGGTGCCTGGGTTGTGTTGCGGGTTGAAGACGTGAAATCAGTTCGGCGGGTCAGGGGGGAGAAATAGTCGTCGCTCACTTGTCTAGGCGTGGGCTTGTGTTGGGG	acrZ_promoter
968	GACCAGCTTCTGATACTTAAGACTATCGAAAAAAGGTCTTAAAGTTAGTATTTTCAGTAGTTCTGGTAGTAACTTAGTCTCATGCTCAGTCTTGAGAGGGTTCTTT	zraP_promoter
969	AGCAGGCTGACTCTGTATTCTGTTAGACTTTCTTTTTTAGTCCCCGGTTCTTCTTGAGGTCGTTGTTTTGCGGAATGCATCCTGTATGCTTTTTAGCTGAGCTTTG	smg_promoter
970	TTATGTCCACAGCGTTGCATGTCTACTCCGGTTGTAACGCATTAGTTCGAAAAGATTCAAAAAGGCCTCGCAGGGCAGGATCATCGTGGCTGTAATATAGTAACAT	Cr TCS13
971	TTAGTGATGGTCTTAGAATTATATGGAAGCGATTGCTTCAGTGCGTGCGCTCTCAGAATGTGTTGTATTGTGGTGAATTGTGTGGATTCATTAACTACGATAGCAA	tdcD_promoter
972	TGCATGTTATTTAGGGTTTCGTTCGTAAATTCCGTACGACTATTTCGAAGCATTTTTAGTAAGCGTCGGTATATGGTTAAATGTGGGCAAGGAGTTATGCATCAAG	smg_promoter
973	ACAAATATTAGCGTTAGGGGCCTCGATGGTTAGTGAGTGTAAGTGGGTGTTTCGGGGTGTCCGTGCCAATTGGTTTTTTAAGTGCGTATGGCGGGCCCCACCCGGG	Cr TCS13
974	TGTCAGGAAGCGCGCTCCGCCTAGTCGTTTAGTCTCTGAAAGCCGAAATGTCAGTTGGTACCAGGGGTGTGGCGCGTATGAGCAAGTGATGGCGGGGAGCTGAAGA	Vc TCS6
975	ATTTAAGAGAGTGTATTAGAATGTCGGATGTCATTGTATCGGCCGGTTTAGACCTTTGCTTGTTTTTAGTCCAAGCTACTGCCATATCTCGGTAGGATAAGTTTAC	dnaG_promoter
976	ATAGTCAATCTTTGGAGATGAATGCCAAGATTTATATTGAGTTCATATCCAGGTAGAGGCCTGTGTAGTCGAAGATGTCATTATTTCGGGGTTGTTTGTTTAATCT	Cr TCS12
977	TTATATGTTGCTTAGGACGGCTTTATGGCGGTTAACCTTCTCATTATAAATGGTTGGGGGGACCTTCCGCATTTTTTTGTTCGTTTCTGCAGAGAGAGAGTACGTA	Cr TCS13
978	CGGAGAGCCTGCCGAGTATCGTCACTTTTATCACGTTCAGCCGTTGTCTAGGCATATAGTGGATTTGGCCATTAAGTTGTTCTCGGTAGCCCGGGCCGCAGGCGCG	Cr TCS13
979	AACTTTTAGGTGACTTCTACGCTAGGTTTATTATCTGGGTAGAAATTTATCGTTTTTATATCACGAGCGGTTGGCACGAGCGTGTTGTACTGGGGTCATATGTGGG	nlpI_promoter
980	TTCCGTGTTCTGAAGGCGTGAGCCGCGTCCTCAGTTAAACGTCGAGGGTCTGTCAAATTGGTGGAATCTTTGGTCTTGATAGTCACTAGGTTTTATAAAGTTTGTA	Cr TCS13
981	TGTCAGGTTTTGGATACGAATTTTTTAGGGATGTGGAGTAATGTTGGGGAAATCAGGGGCCCTTGCTCGTTGATAGCGCGATGTAGTATGCTTTTCTCCTTGACCG	Vc TCS6
982	GGAGGGGTGAAAATCTGTGTAGCATCAGTTGCGATGTCCCAGGGAGGTTTATTAATATGATGGATCGCTGGTTGTTTTATCGGTCGCTTTCAGTGCTTGTTGGGGG	Cr TCS13
983	GTGGTCTAGCTTAATCCTCCTTAGAAGTTGGTAATGGAGGGCGAGGTAGATATTGAGATCTCTGTGTGGATGTTACGCAAGGGTTGAATGCGGGTGATCGTGAGTG	Vc TCS6
984	GATCTTATCAATCTTTCTGTGTCTGTATTGCTGAAACCTCGCGGGTTCTATGGCCGGGGAGGGATAGGCATTTTGTCGCATGCTTTGTCTCGATTATTTGAACTCG	Vc TCS6
985	GTTGGTTTTTTTTTATGTTATGGATCAACTGTATGGTTCTTGCATGTTATTCTATTTAATTGTTTGTTTTGAGACTTGCCGTTATTAGATAGTCGTACAAGGATGT	Vc TCS6
986	CGTCTTGGTAATGCGTGGATTAATTATTGACGTGAAGCTGGGAGTTGGGTTCAGAGGACAGCTTATGTTTCATGGGATAAGTGGGTGGAGGCGTATTGGGTATCCC	B_producta_TCS10
987	TTGGGAGTCCGGTTTAGTTTATTGTATGGGCGTCTTCTAGTCATGGGTGGTGGGTCGTGGTAGTGGAAAGCAACGTTTTGAGTTATGGCTGTCGGCGTTGGGCAGA	yafE_promoter
988	CGCGCATTTTATGTCCGAGTAACTATTTATAAACACTTGTATTTTCTGAATCGCTCGCTGGTTCCTGGATATGTAAATTTTGCTAACTCGTCGATTTTTCGGCAGC	Vc TCS5
989	TGGTGTTCAGAGAATTTTACGTTTCTCATTATTGTGTGTGTTAGCACGGACGTCGTTTGTTGGGAGGTTGCGGTAATGATTTGACGTCGGGCAGTTTATGCCATTT	E_faecalis_TCS2
990	ATGGGGTGGGCGAGTGGCGAGAGAGCACAGTGTTCTTTGTGGGCGGGGTATCTGCTTATTGTTGTTTTTGCTAGACAAAACGTGGGTGTCCATGGACGTTAGATTG	K_oxytoca_TCS1
991	ACTGAGGTATCTGATTCCTGCCTATTTTGGTTAGTCGTGTTTGGTAGCGGTGGAATTTCTGGTTATTGGGGGGGCGTTATAGGCTGCAAAGTTTGGTCACTTCGTA	B_producta_TCS6
992	ATAGCGGTGTTGAGAAGTGGCCGGGCTCGGAAGTTTCTCATTTTAGCGGAGGCTTAGACGATATGTATTTCGTTCTTAATTTGGTCCGACGGGATGAGGATTAAAC	Y_enterocolitica_TCS3
993	ATAAGTTTCGCCGTATATAAGATCCTAACGGCAGCGCAGGTGTGCATGATTTTCAGCTGGGCTGTTTTAACCGGCGAATTCTTATTGTTTGATTGGGAGTGAATAA	K_pneumonia_TCS4
994	GTTCCGGACACTCCTGTGGTGTGTCGGTAAGGTCGGGGTGCGTGGGAGCAAGAAAGCAGGCACCGCGGTCGCGATGTGGCGACCGCTCGTGACCACGAGTGTGGGC	ygdR_promoter
995	TGTTTAAGATAGTGGTCAGGGTTTCCATTGACAGGGTGGAGGGTAACGAAGAGTGGGGACAGGGCCACGTTCGCGTCTCCCGAACAGACGATGCGCCCGTGGCGAT	gmk_promoter
996	TATCTCGCCGTAGTTTGATTTGATTGAATCAGGCTCGTGAATGTTTGCTATGTAGTATGATCTATGAGTTGTACGTATTCGGATCGTAAGGTTTTAATCGGCCGCA	dtpA_promoter
997	GGGCGCTAGTCTTTGTTGGCATGTGTGTAATGTACGTTCGGGGTTGGCTGTTGGATGGGTGTCCATGGCTGAGTAAAAGCACTCAGGATTCAGCGACTGCATTGTA	fdoG_promoter
998	TGTCATGGTAAGATGTTGATACTATCCTAAGTATTCTAACGGTAATTACTGTTCATTGTCCGATGGGCCCTCAATGATTCGGGTATTCGGAGAACGGTCGTACCTA	aspS_promoter
999	TTGTGTTGGTCGAATGGTGCTTGTCCGCCTATTGATTAGGGGGTATTGTACACGTGTGGATGTGGTGATTAGAGTAGGGAGGAAGTTGCATTTTCTTTGGTGTTTT	atpA_promoter
1000	TACGACCTTCCAAGGAGCGTGAGAGGCGATAGCTTGGCTGGACGTATGTCTTTGGGGCATAGCCTTAATACGAGTGGGCCTAGAGAGGCATGGCATATGGGCTTGT	lpd_promoter
1001	ATAAACGTGTGTTACTGTCAATTAGGGCAGGATTGTTTCATAGGAACGGCTCCGTATTGACGGGTATTAATAATCTCCGGGCAAAGACTTGTTGCCTTGTTGGTGG	tolC_promoter
1002	CCCTCTTGTATATCCAAGAGTTTCGCTATGGCGAGAGTCGTATTGTGTGTTAGTAGGTTGTGTTAAGTCTGGCAACGGCACGCTGGCGTTGAGCTATTTGGAGAAA	lpd_promoter
1003	CTTTCCCTCAAGTTGCAGCCGTTCTGTACGACGTTTTGCAAATATGAACACTTATATGTATTAACAACGTGGGGCATAATGAGTTTGAAAGGATTTTTCGGTGGGT	fdoG_promoter
1004	ATGGCGGGCTGGGGGGCGTATAGCTTGATTTTCTACTTGTGAGCTGTTGATGTGAGGGGCTAGGCGTTTTTGGGTAATGGAGATAGGTTTAGGCCCTTGTTAACTG	ibpA_promoter
1005	TGCATAGAGCCCAAGCGTATCGTCGTTAGTCGTGTGCTGTTAGTGTCTTGTCGTCGGGGTTCCGCAATATGGTCAATAAGTGGCAATTGCGTTGGGGTAGCTCTTG	idi_promoter
1006	AATTACACTTAGGTAATAAGATGGCTGTGGGTGGGTGTCGATCCGAAATTTAGTGCTGCTTGGTTAGTGTCCTAGCGTCCTGGTAGTTTGTTACACGGGGGTAAAG	uspG_promoter
1007	TTGCGCTTTGTGAAAGTCTGGGTTACGACATATTTTTTCTTCATAATGGTTTTCGACATTTGACCATCTGTGTATGATGATCGCTCGAATCCTTCAAGAGGGATGG	tolC_promoter
1008	GCTTTTTACCTTTTGGCACTGTCGCGGGTCTAACGTCCACTGATTCTGTTGATTGAAAACGGTGTTGGAGTCCCGGAGGGCTTAAAGATGGGCTGTCTGCTTTTGT	tolC_promoter
1009	CTGGTTTTGGATTCTTTGTTGTGCATTTTGGATTTTGATTGACCGTTTGGATGTTAAGCCGACTTCCTTGAGGGTGGTTCTTATCTTTGGGTAGTGAGTAGTGTAT	uspG_promoter
1010	TACGGAGACGTTGAGCTAGATCTGGATGTTTCTAGTTTTCGCTATTTTGGTTCTAACTTTGGTGTTGGGTTTCCCGTTGCGTGCGTTGGCGTGATGTATTTTTCTT	zapA_promoter
1011	TTGAGTTCTCAGCGTAGGGTGTCTTTTGTTCGTCGTCCCGTCGTCTTTCACTTTGTTCAACCAAGAATAGGGTTGGTATTGTTCTAGGACACGCTGGCGTAATCGT	btsT_promoter
1012	TTTTACTCGAGGAGTTTATGCTTGCGGCCCGTTTAATAGGTTATTGTTAGCGTCTAACCTTACTGGTCAGGGTGGAATCTTTTTCAACTGTTTGCTAGTGTGCCTG	zapA_promoter
1013	TCTAATCTTTTCTCGCATGTAGCGCAGGGTGGTGCGACATTTGTGCTTTGACAATCTATTAGACTCATTTACTTCTGGGGTTAAGTTGGAAAGTTCTAACATGGTA	aspS_promoter
1014	GTTTTGTGCTTCGCGACGAGGTCTCTACCCGTCCGTATATGTTGTTCGTAGATTTTTGCTTGCATTTGACGTTGAAATGCCGTTTCTTTGACGAACAATATAGATT	acrZ_promoter
1015	CTATTTTGGTGAAATTTATTAGGTACTACTGGTTTTCGGTTTTGCGTTTAGAAATAAGTTTGTCGTACCCGATTCTCTATTATGACCGTAAGCGACTGATCGAGCG	tolC_promoter
1016	GATATGTCATTATAACGTATGGTGCCATCAATGGTAAGTTAGTCATGGGAGGCCTACAATCACGGCTTGCTGGTACCGAGAATCATATGCTACTCAAATATTGTGC	pflA_promoter
1017	CTATATGGTATAGGTTTTTATCTTGCCCGTGTTCGGTCTAGATTACTTAACGTGCGTGGCGGTGCCAAATTTGGTTTCGACGGAAGTTTGTCTGGCGTCAGTCGAG	azuC_promoter
1018	GGTCTCCCGATGGCTCCACCCAGGTCATGCTGACTGCATTCTGCGTCATTTTGGGCTTTTTGTGTGTCTTAAGTAGTTCTTGTATCCCTCGGGTGGTGTTGTACTG	fucP_promoter
1019	GTCGCGGGCGTCACGTGTGCTGGTTTGTTTGTTTCAGGCAGGAAGTGGTATACTGGGCATGGGTCGGCTCTTGGCACTTGGCGCTTAAGGGTTAGTACCATGCTAC	Vc TCS5
1020	TTCGTTAGGAGACGGTGGACTCAATATGTAGTGATAACCAATGCGATGATTTCATATTGTGGTGAAGTTTTTGTGTCACGGCTAATCAATCAGGCGCTGGGATCCC	flgM_promoter
1021	CTATACGGATAACTTAACAGTCCATGTGAGATTGTTAGTTTCTAGAGGATAAGTCACTTATGGTTAGGTCATTGGGATTGGCATGTATAAGGGTGTTTAATTTTGG	Rg TCS6
1022	TGTAACGATCTGCATCTGGATTCAATGTCGGTGGTTAAGTCAGAATCTTATTCTATTGTAGTATGGCCTGTACGACTATATTGCGGGCATTTCCTTGTACCTTTGA	dnaG_promoter
1023	ACAGTCGAGGATACGTCTTCTGATAGGGTCAGAGGTTTACAACTTTTAGGCTGTCTTTTGATCAGATCTGGGGTGTCTGGTCGTACTTGGGAGTAGGGTGGAGTCT	ibpB_promoter
1024	ATATTGTAGACATGGAGGTTTTTAGGCAGATATCGGAATTTTTGAACAGAGCAGAACTCTGTAGTCCGTCACGTAACTGAGTTGCGGGTACATCTATCACGCGTTG	Cr TCS12
1025	GGGCGCCGTAATGTAACATTTGCTGTTTGACTTTTCGATGAAACGCCTTTGACTGGTTGTTGGGGTTGCTAACGGTGGAGTATCTTTGGTTGATGGGTGTGGCTGG	Cr TCS12
1026	CCGTCGTCGGCAGATGAAATGACCTTTGTTTCAATGGCGGGAATTTGTATGGGTTGTCAGCTAGATGATCATATAGGGGTACATTCATCGTTACTTTTCTTGCACA	nlpI_promoter
1027	ATATAGGTTTCTAAGTTTGTTGGAAGTACCAGGTTTTAAATCTCGATTTTAGTTTGCGTCTTTCTATTTGTGGTACGGGTGCGCTGATGAGGTATGTTGTTTGGGC	dnaG_promoter
1028	TTATTTTCTTTAACGTTCGTTTTACTGTGTTAGTTTTTGGTTTGGTCTTAGGATACTTTTTTTTGACCTCAATAACGTTTTGTCCCGGATTAGTCATTTTTAGTAG	cfa_promoter
1029	GATCCCTGATTTACCTCGCGTTGCAGCCTCACGTGGCTCAGTGGTATGCATTAGATGTACGGATGGCCTGAGGTCAGCATATCTGGTTAAAGAGATAGTGAAGTGC	atpA_promoter
1030	ATTGACGTCTTCGAAAGTTCAAAAGCGGTACTAATGTGAGCATACCTGTTTAGTTATATGTTTAAGATAGTCTTCAGTGGTTTGTTAAGCTTCGCTATTAGTCATT	yhcN_promoter
1031	TTGTTTTACTTTAGTGGCTTAAATTGGCTTTTTGACGGGGATCAAGTTGTAGTTTATATACCTGTTGTAAGGTCCGCCTTTCGTGGTGCCGCGATGGCTTTAGTGC	dnaG_promoter
1032	CTTCAGTCAGAATTGATATGCACTTATCAGACTATTTTTGAAGTCGGCTATGGTGGCCGGCGTTTACCCGATCAAATGCCTTTATGCCACCGATAGCAGTTCGGGA	ibpB_promoter
1033	GTGGCTTATCTGTGCGTGACGGGGTAGAGTCGTTGGTGGAGGAGGTGCGTGTTTGGTTGGTGCTTCAGGGTTTGGTCGGTGGGCAATCTGAGCGTTGGCTAGCGGC	Cr TCS13
1034	TTTACCCTTAGCGTGTTGATTGCTATTGTATGATTAAGTTGGTAAGGGCTTAAAGTTTACGCTGTGTTGTGGCGATCGTTTTTGGGAGGGCTCCTGCGGTCGTACA	Cr TCS12
1035	ATAACTGTTGCTTTGTTGTTCGATACTTTCGCTCGTCACAAAATTATAGTTCTCATTCTGCTTGTCTGCGATTCTTTAAAAAGAGACTAATATATAGTTGCGTTCA	tdcA_promoter
1036	TTGGCACATTAGATATTTTTCGCTTGTAAAGCAAGTTCTTGGTGTTACGTGTATAAAGTTTATGTGCAGTGTTATTACGGTTTAGTTGTGGTCCAGCTTTATAACA	ibpB_promoter
1037	GTTAGTGTCTGCGTCTCCACGTAGTCTGGTGGATCGATAAATTCTTAGCACGTTGGTGCAATGCGGCGGGCCATTGCACACAAGACGTAGATAGCCTTTTTGGCGG	Cr TCS13
1038	TGGTTGTGAGTTGCGGGCTTAGACGTTTATAAGGTTAAGACGCTATGTTGAGGTATGGAACGGATTTTGGCTAGTGGAGGAGGTAGGTTAGGAGTGACGAGGCTCG	Cr TCS13
1039	CCTCACGATATGTTTACGTGATAGATTGCGGACGGTGGGTTGTGCTTTTTCTAGGGGGTAGGACACGCTGTATACTCGTATGGAATAGCGGTTCAGCGTTGGCTTA	Cr TCS12
1040	TAGTCGGTAGTGGTGAACCAGTAGTACTATTTGCGGTGGCAGGTTGTGGTCCGATGCTTGTGGAGGATACGGGTACCTATTTATGGTTGCGCCCTTGCGTGTCCGT	Cr TCS13
1041	TGTCTTCTGAGCCTCAGTTGTGTAGGGCGCGGGGTCTGGGAGCTGTTTGCGATTAGATTCGGGAGTCACGATTGCTCACGTTGTCTGGCGACATGGAATTTGTTTC	Cr TCS12
1042	TCGCGATGATTAGTTGGTAACGTTATGACCATTTAGAGGACAGTTGTGCATTATTATAATATGTCTGTGTTAGCGTAGCCGGGCAGGAGGATTGGTTTTTTGGGAA	yeiQ_promoter
1043	AGGGGGCTGTAAAAGGTTGACTACAAGAGGTAAGATACAGATGATATGGGATATGCCGGTCATAGCAATTGGTGTGGTATATTTGGTATGGGTGTGCTGGGTGAGA	yqhC_promoter
1044	AAATTCAGGGGTAAGTCTCAATGGGTTGAACTTAAGTGATATGATAACCTATGGAGTAGATTGCTCTGATCGCAGTATAACTTTCGGGATGGGATACGATGGCGCT	ybgA_promoter
1045	ACCTTTTTGTGTTTGCGGTGCGGTGAGACGTTTGAGCTGGGCAGACTCGAGCTTTGAAGAGTTGCGGTCCCAATGATAAAGTGCCCACGGTGTGGGTTGCCCGCTA	Vc TCS5
1046	AAATGGTGTTTGCCTTTTTTGCAGCTGAGCTTTCTTGCTTCGGCGCATTTTTTCCATTCGGTTGAGCGTTACGATATAGCTCATATTCGGCGATTTTAGTCCATAT	dnaG_promoter
1047	GTGAGAGGCTAGAGTGCATTTCACTTTTTGTTGCATTTATGAGTACTTGCGAGATAGTATGGGCTAGCTAATTCTGCGGTTATCTGTTATTCCGAGCGGAAGGTTT	ybgA_promoter
1048	AGTCTTTGGCAGGAATGCCCCGTACTGGCTGATGGCCTCTTTCTAGACTACGGATAAGAAGGTGCCATGTCGCGTTGGGTAGGAATATTGGCTAGGCCAGCAGCCA	Cr TCS13
1049	ATTTGATGGGCGAGGCTGTTTTTGGGACGGTTGGAGTTAAATGTCAGTTACGGTAGCAGGTTTGTCTGTATAAATGAGTGTTCTGTGACGTGTGGTGCCGGTCCAT	yqhC_promoter
1050	ACGAACAAATCATTTGGATTTAATTGTCCTCGCATGTGATTGTAGTATTTCGTATCTTGTATAGGTGTACGGTTAACGCTCTCAATTCCGTTATGTTTGTAAGATG	smg_promoter
1051	TTTTCATGTGTTGCTCAGTATATTGACCTCTGGTCTGTCTGATTTTACTTTGCATGTCGCTTTGGTGATTAGGGTCTATGTGCCAAGTTAAAGCTTTCTTGGCTAT	Cr TCS12
1052	TGCTTTGTAGTTTGGGTCGGGGTGGCGTGAGTCGTTGCAATTGTAGGTTTGGCACCGCGGGTATGTAGTTACCGGATTATTGGATTCCGGCTGTTCCAGTCTTTAG	Cr TCS13
1053	ACGAAGAACGTTCTTATATGATTTCATGACACACAAGAGACAAGTTAATCATACTGTCAACATGCAAATCATTTCGCGAGTTGGTTTAATTATTGATGTTGTCGAG	smg_promoter
1054	GCCGTCCAGGAACGAGTTTTATGTGGCCGTAAATAGTGTGCCATCTCCACGGTTTTGACTAATGTGGTTTCTGGGTTAGGAAGGCGTCCGTCGCTTGATGTAGTTC	Cr TCS13
1055	CAATTACCTGGCTATCGGTATGTGTAATTCTGGTTGTATGGGTTTAGTCCATGCAGGAGTTTAACATTGTGCGCAGATTGGATGGGTAGCCCAAGGCGTGTGGGCT	cfa_promoter
1056	TATTTGTTAAATAAAACGCTGTAAGAGAGAGTTGTCTTTTACGAGCGCTGCGTAAGTTACAACGTAATTTCTAATAGCCAGTGGAACTTGCCTTTGGAAATTTCGT	atpA_promoter
1057	ATCTGGCAATAGGTTTACCTAATTATGTTTGTATTAATGGAGGGTAAAACCTCAGTTACTAGTCTTGGTGTTTGTTTTTTGTAAGTCTGTGTGAAGCCTAAGTACA	dnaG_promoter
1058	ATTTCACGTTCTTGTGGCTTTCTCTTAATTAAGCTTTAAGGCCTTTTTTTCCTGTATGGATGAACTGGGTTGCTCTGGTTGTTGTCCTGGTGATACAGGGTACGAA	yqhC_promoter
1059	GGTGGATCGGGGTTTATGAGATTTGTCTGTGAGCCCTTGAGAGTTGTTACTTTAGTCGTGCGGAAGACGGCCATTTCGCTTTCTGAGCATTTGTGTCGTATGGGAG	Vc TCS6
1060	TTACGTCCCTAGAAAAACGGGGCGTTGTATGGAACTTGTGGTAGCGATTGATGTTAGGTTTAGTTTTACACGCCGGTTCCTGATTAAGTAAGGATTTGCTGACGTG	Cr TCS13
1061	TTTGAATAGTTTTAGTCCATGTTAATTTCATGTTTAGTCCTGCTAATAGTTGGCGACTGAAGGAGATAATCGATCTGTGTTTCAATACACGGATGTTTGAGATGTC	Vc TCS6
1062	ATCCTTTGATTGCTCGGGGTTCTTATGTAGTATGTTAACGGGAAATACGATGGGTTCCAATTTTTTTTGTCTAACTTGCGTGAAGAATGCTCATTTTCAGGTGTAA	ompW_promoter
1063	ACGGGTTGAGGAGTCGACCCCGCCGTAGCCGCCGTGTATGGGGATTGGAGCCCTTATTTTTTGTTTCGGCTTGGTGTACGGTATGGGGATCTCGTATTCACTGGGC	Cr TCS13
1064	AATTTCGTGTCCGTATTTGTAAATTCATGCAGGTGTTTTGTCCTGCGGTACACTGGGCTATTTATATGGGGGTATAGATATTGGGTCAAGAGGGGCGGGCTCATTG	tnaC_promoter
1065	AGGCATTCGGTTATATAATGCTAGGAGAAAGAACGTTTAAGCGTTGGTCAGGCTACCATCCCTTAGACGGTTTTTTTTTTGATGGGGGTGGCATGCTTTTAACGGT	Vc TCS5
1066	ATTTGAAAGGTAACGGGTTTATGCCGTTGTAACTTTCTAGCGCATGATAGGATTGTGGTTATGTAGAAGGTGAGTATAGTGTTTCTGGGAACTGCTGCTATTGGTA	Cr TCS13
1067	CGTATGGGGTCTTTGTTGTAGTGTGGGAGATTTATGATCTTGGATTTGTTGAGATTTTTACTTCATTCATATGGTCTATGCATTCGTCTTTGTTCTGTGTACGGAG	B_producta_TCS10
1068	TGCAAGTGTATGTCCCCTGCAGACAGGTGTTCAATCCATAAGGCGATTTTAGATACAAAGGCAATTTACTTTTGTACCAGGTCAGCTTTGATGGAGGGGTCGTGGA	L_plantarum_TCS2
1069	AACTGTAATTTCTAATGACTCTGAGGTTTGTGGTGGGTTTTGAGGCACTCGCGTTTGACCTTTTCCCTAAGTTGGTTTCGTGTTAAGTTTTCTTTTTTATTGGGCT	E_tarda_TCS7
1070	TTTTGCAGAAGGTACATTATGTACATGGCATGTGTTTTTTGTGCCAGGTGTTCAGAGTCCGTGCGGAAGGTTGAGTATTCTTTTAGCGCTGTTGTGCTTCTTGGTG	K_pneumonia_TCS3
1071	TGGTTTGGAATTTCGGTGGTACAGATTTGGTACGTGCTTCATCTGTAAAATGTATTATTTCGCTCTATTGTGTGCAGTCAGGTTTTGATGACATAGTGATGATAAA	K_pneumonia_TCS3
1072	ACGGGTAGTTCGATGATTGTAACTCATAGACATCGAGGCTACATATCTTCACGGGAAGTAGACGTGTTACAAGGGATATGTGTCGTACATAGACATTGGAGGCAGA	uspG_promoter
1073	ACATGCGAAGAGGGACTGGTTTTAAGCATCTGGCGTTGTTTGTGATAGCGGCGACTTGGGGTGCTCGGCACAGGGAGAAAGGGCGCCAGGGTGGGGCGGTACGAGA	mqsA_promoter
1074	CAGCGATGAGTCGGGCGGTGCATGGGTGCCAGATGAGTATTGGTAGGGGGGTGTTTGAGGCTGGCGTAATGTTCAGTCACGTTGCTTGTGTCTGGGACATGGATGT	btsT_promoter
1075	GTCTGGACAGCGTGTGTTGATGTCTCCTGGAAACGTGCGGACGTTCCTAGCGGGAGTCGGATTTTGTGGGGCGTGGAAGAGGGGTCCGGGGCGAAAGGGCGATGGT	gmk_promoter
1076	GCCTTGTGTTTTCCAGACTAGTCGAGGCTGCGGGGTTTGGTGTGACCCCATGCGTTATATAGCATGGGTATGTTTACAGTTCTGCAGTCTTGGTTGTGGATTCTTT	tolC_promoter
1077	TTGTGTGTTACTCGTGTGGATTTTCTTGCTCTTGCGATTTTGGTGGTTAGTATATTGTTATCGTTTAGTTCGTTAGAACAGTTTAAGGATTTTGCTTGTTCGAGTC	yejG_promoter
1078	TAGAGCTTCATATCATCAATTTAGTTGGTCTCATTCGGTGCACCATATGCGGAAAGAGTACTAGTATCAAATAGGGGTGTCTATTCCGGTGAGTGACATGGTTTTC	tolC_promoter
1079	GTGGGGAGATTAGTGTGGCTTACTGGGGAGTTGTCTCGATCTGGCACTAGTGGTTACTGTCCCCAATAATTTTGGTGGCGGGCTTGGGTTGTTGCTGCGGTCTCTT	tolC_promoter
1080	TGGAGTTATCGTTACAGCCAGTGCTGTGTTAACTATACTTTGGCCATGGGGCATTTTGTGGGAACCGAGGACGTTGAATGCTCGTTTCTGTTCATTGTGATGTTTT	ibpA_promoter
1081	CATCCTATGTGAATATGTGCGTGTATAGTGGATCTAAGTAGCTTGGTGGTCGGTGGGTTTGGTATCGGGTTGTGGCTTTGTATGATCGTTGGTAAAATGCTGTTGG	flgM_promoter
1082	GATTGGGTTGGTTAACTCGCCCTACGCAGTCAATCCTCTGCAGTTGATGCTACTCGATTCAAGTTGCTAGCTGAGTACATCCGTTATAGTGTACTTTGCTGTTGAT	cfa_promoter
1083	CAATGCTATAATTTACTTCGCAATTTGCGTTAGTGTTAGGTTGGACTCACCCTTGGCGTGCAATCGTCGTACATCAGGGGGCGCTGTCTATCTTTTGCGTTCCGAT	tdcA_promoter
1084	ATGATTGCGTAGGGATTTAATGGCGCAGGTGTTATATCTCCGTGGCGCGAAGGCGATGATGTGGGGCGTGCTTGAGGGGGGGTCACGTGCTAGGGGTCAACTTTCG	fdnG_promoter
1085	ACGGTCCACTATGAGAGAGAGATATGACTGTGCTTGGGCAGTTATTAAGGGTCTGTGCATAAGATCGAGTTTGCGCTAAGATCTCCCTCAAAGTATGCTTCTATGG	tnaC_promoter
1086	AGTCTTCCTTGTTTCGCATTTATTTACGCGATAAGTTTATATTTGCGGGGCAGAACGTGCTTGTGGTGGCTGGTATGAGCGCCGTAAGGGTTTTCGACGATGGACT	fdoG_promoter
1087	GCTCTCAAATGCATCAACTGAAATCCTGGTGCCTGGTGAGAGATAGGTCATCATGATTCACGTTGGGTAGTTTAAAGCGGCGGGTGTTAGCAGATCGTAGCTGTAA	tolC_promoter
1088	TTTTGGAAACTATATGGGTTATTGGTTTACTTCTTCTCCGGGTGTGCATTATTTATGTTGTGCAGTCTCAAAGGTATGTGTATATGTGTGTTGAGGGTTTGGCAAG	aspS_promoter
1089	CTTGTGTTTTGAATAAATCAAATGTAAACTTAGGTTGATGAAACCGTGACTGTCAAGGGGTATCTTAGATACGCTGTTGTTAACAGTAGTTAGTCGTGGCCAGGAG	tdcA_promoter
1090	AGATTCTATTTGGCACGCATCAAGTTGAATGATTGCGGTTATTTCGGAGGGTCCCACATGTTAATAAGCTTCGACTTTCGAGGATTTTTACTGATGAAAGAGAAGC	gmk_promoter
1091	CAAGATGAGTGAGCATAAGTTCGGGTTATTTTTACCAGGGTAGGTACCGCCCGGACCGGTGATGAGCAGCGCTGTGGCAGTCGTAGCGGCTGACCATCCAGGGTTT	btsT_promoter
1092	TTTATTTACGAGGTTGTCACGTTTGTGCCCACAGGTGTTTTCTTTTATCTTTTATGTTATTGCTGGCCTGCTACTGATATGTTAGTATTTGCCTTGTTAGTTGATG	tolC_promoter
1093	CTATTAAACTTGAGGACTACAGATGTTGATTAGTTGAAGGGAACTGCTATGTGGCTGATCGTTTGACGGATGGTGGACTGCATAGTATGTCACTCCACCATCAGGA	btsT_promoter
1094	CTTGGGGGGTCTTGTGGCAGCCTCTTTTACACATCGACCTGTTAGTTCCAACGGTTTCCGATGTGGGGTTATTTGTTGTAGTAGTCGAGTTGGTCTGTGGCTGGTG	fdnG_promoter
1095	GTGTTTATGTTAGCCTTAATGGTTACCAGTCTATTACTCTTTACGTGATGGATCGTTTAGAGCGCGCCGCCCTACGCACTTATATGGTAAGTATCGGTTGTCTAGG	acrZ_promoter
1096	GGGTTCGGCGTGCTTGGGATAAGGATATGAGAATACTAGGGTGGATCTACTTCACGGTGATGTAATTGCCATCGTATGATTTGTTGCTAAATAAGGTCTGGGGGTC	fdnG_promoter
1097	GAGGTACGTGTTTTTTTTTGATCAATTGTGGTGGAGATTTGTCGCTACTGTTGTGTGTTACTTAGAAGAACCTAGTACGATTTTATGATTGTTTAAGTGTGATTGC	tolC_promoter
1098	TCTACCATACTCTGACGTTTACTAGCGGATCATTCTATTTCGGGATGGGTTGCTTTGATACTATGACGATTTGCCCTGTTGTCTCTTGGCCTGTCGCCATTGGACG	Cr TCS13
1099	GTGAGAGCGTTCGGTGATTTAGTTCTTATAGGACGCCGTAATTGCTTTCTGTACTTCGTGTCTTTGTTTTTGAGGTTTGAGTTAGTCGTATTTTACTATTGGTTGC	lpd_promoter
1100	CTTGACCTCCACGGCTATATAATATATTGGGAACTTCGGATTGTCCCTTGTTTGGTTTATGTGTATGATTAAACTTAGATGTGTCTATAGGTAGTGGTTGTTCTCG	cfa_promoter
1101	TGAATGTTCATGTTATCGCTTAGAGCGTGTTTGCCACTAATCTGATGCGGCCTCATTAGTACATTTAAGAAGCGCTTCGTTATGCACTCGTAGGTGTGGGCTTGAG	pflA_promoter
1102	GACATGGTTGTTGTCAGTTTTTTATTAGGATGGAATGTTGTAGAGGTATGCACTTACCGGGTCTATCGGGGTCAAGACCTACACGGTCATCATTGAGGCGCGATCT	yafE_promoter
1103	GGTGGTGGGGTTGAGAAGTAGTCTCTTTTGTGGTCTTGGGGCTCGGGGTTAATGGAAATAGTGTCATGCTTAATGCATCCGAATAGGCGGGCGGTGTCTAGGGGGG	fdnG_promoter
1104	TGACAGAAAGTGCTTATCGTCATGGAGTGTATTGGACTTGCCGGGTGATGAGATCTAACGTAGTTATGCAAGTTTAGCAATTTTCGTCCTTGTAGATTATTACGAT	katG_promoter
1105	TGGTGTTTCTCGTTTGAAGTGATGGTACAGTGGTCGCGATATCTGTGCGGACTGGGGTACGCGACCTGTCCCTATTGCGGTGTGGGTAAGGCTTGAGGGCGCGTTG	Cr TCS12
1106	TTTCTTATCAGTCTCGTATAGTAGTGTGTCGATATGGTGTAGGGCTGGTTGGGCGTCTGGCATCGTATGTGCGGGTTTCTGAACTGAGTTGGTGTTGGTGGTGCTT	tolC_promoter
1107	TCCATAAATTAAAATTGTCAGTCATCGTTGGTTGGTTACTAGTTTCCGGCGTTTGTTGCTCTGGGCGTTAGCTATTGTGTCTTGAGTACCGAAAAGACGGTTATGT	nanA_promoter
1108	TGGGTTTATACATGTTACGGGTATGATTCGTCTCTACGTGAGCGTGGGGGCTTGATCATATTCGATAGGGGGGATTTGGCGTAAAAGGTTGGAATACCGGTTATGG	pflA_promoter
1109	TGCCTATGTCATCCTGGATGTTCAATGGAGAAAGTTGTGTGAGTGGGCTGAAGGCTATCTTATTGAACGTATTTTTTGAGTCAGCAACATTTGCTTATGCTAGGAC	mqsA_promoter
1110	GAATCGGTATGTGTCATTGCGATATGTTCTAGATAGTTTTTGTTCAGTGCTTTGACATTTGCTGGCGGGGGGTGCGCTGTGTGTTGGGTTTATGGCTGCTGAGTTT	azuC_promoter
1111	ACTTTACTTACAATTTATGGTTACCATATTTGGTTTGAGTGTGTTTACTTCACCAGTTTGTTTCCGGTTTAACTAGTGACCGTTGTTGGGAGGGCCCTGTTAGTAT	uspG_promoter
1112	TTGTTCCAAGAGTCAGTGGCACATTTAAATGGCACGTGTTTGAGGCTAGATTTATCATTTAATAAGCGGGGGCAAAGTGGACTCGTGCGGCTATAAAGACTAGTCA	fdnG_promoter
1113	ACGGATCTCCGATTCTTTCGGAACGCTTAACTAGTAATACTGATCTACTGAGCTCTCTCACTCCGCGGTTCTTCATTGTCCCTGGGAGTCGAAAGGACAAGTGATG	nlpI_promoter
1114	TCTAGAGCTGGGTACGTGTTTGAAAGGCGTATGTCTGGAACGTTGATGGATAGACTTGTGGTTGCCATTACGAAGTGGGCTATAAGGTTTGGAAATTATGGTGGCC	tdcA_promoter
1115	CACTTATGTATTTAAGATTAAGATATTGATTGTGCATTAGTAGCTCTATGGTCTCGTGTTGGGGAGGCTCGGAGTTTAAAGGCTTTGTTGTTATATGCCGAACCTT	lpxC_promoter
1116	GAAACTCGACGTTTAGTTCCTGATCAAGTGAGTGTAGACTATGTTAGCCGATGGCTATGGTTTATGTGGATTGTTTAGTTGGTTTGAGATGCCATGCGGAACTCGA	Vc TCS5
1117	GCGTTTTCCGCTCTTGAATTCGGAAGTTAGTGTTTTGTCACTTGTTTTTGTTCCTGGTGTGTGTTTGCTCGATGATCACGGATGTTCAGGCAATTGGCGTGACGAT	alaE_promoter
1118	TATCAGTATGGAGTTAAGTTGTGGCGTTGAAGAGTTATCTGTGGCTCATGCAAAGGTTTCTACCTGGTAGGCATTGTTTGGGCATAAATATTGATCGAGGCGGGTT	smg_promoter
1119	GTTTGTCTACAAGCGCGGGCTTGTTTGATTCGGGGTATTTATGACGATGATATTTGAGTACACTAAGTCAATTTGTAGTGCTGCATTGTCGCACTAGAAGGAACGG	V_cholera_TCS3
1120	TCTTTGGTGGTATATTCATTAGTTGGAGTGGTTTGGTCTGGTTAGGCTTGAGTTTGTGGTAATATTTATCGTTTAGGAGATTCCGTTTATCGTCCGGTGGTGGCGG	alaE_promoter
1121	CGCTATGATTGCGCTGGTTTATAAAGTCTTGTTAATACGAGTTAACGTTGCAGCGTTGGGCTTGTAGTTGGACCACGATCTGTGGGACTGGAGGCCATGGGGTGTG	Cr TCS12
1122	GTTATTCAGGTCATTTTAGGACATCTACTGGTAGTGTCCACCTTCAATTTGATTATATACTTCTCTAACTTGTCCTTTATGGTGGTCATGTACAATTCCTACGCTT	Vc TCS5
1123	TCGTCCCTTGTCCGGTTACGATTTGACTAATCCTTTGTTGTTTTAAGTTCCTTCGTCTTCGGCCTAGTTTTGCAGGACCGGACCTTCTGCTTCTATGAATGCTGGA	nlpI_promoter
1124	ACCTACTATGCCGTTAACTCTATCTTCTTTGTTTCTTAACTGCATTTTGGCGTTGAATAATTAAGTAGGAAGGACAGATCATTCGGTGATCCGTCCAGCTGTTTAT	Vc TCS5
1125	TAGGGCCTGTTTTATAAGGTGTACGGGGCAGTAAGGTATTTTCGTGTGGCAGCTTATTCGGAGCTTCAACTCTTAGTAGTTGGGCTCGCAATTGCGATGTCGACCG	zraP_promoter
1126	CGCATTCTAATGTGTCAGTTTCTGATGTTTTTTTATCATTCGCACTTATGGGTCCTGTGTGGAGCTGTGAGTGTGCAAGTGCCACTAGGTAATGGGTGAACTTGTG	smg_promoter
1127	ACTATGTCTTCAGCGTGTAAGCACGTGTTTAAGGGGGTATTCTGTAACGGTAGCTTTTTGGTACGTGAGATGATGGTCGATGTAATTGTGGTGGAGAATATAAGGT	Vc TCS5
1128	GACTGTGTATCGGCCGGGTATATGTAGCTAGTCACAGTGTCTCCCGGAGGCTAATGTATAATAAAGCTCGTAGGTCTGGTATGTAGGGCCAATTGTGCGATGGTTC	ybgA_promoter
1129	CGATTGATTTTACGGCGACTGTCTAGCACATGGTTAAGGATTTTTTTGGCCAGTTCATTGTTCTATTTATCGGTATCGGGAGTTATATTGCGGGATTTACGCGGTT	Cr TCS13
1130	TGATGAGATTATTTTAGTAGTTTTCCTGTTGAGATGGTAATTGAACTTAAGATCTACATGTATAGAAACTTACTGTGGCTGTTTGGTTCTGAGGTCGGCCTGAGTT	nlpI_promoter
1131	TTTTGGCCTATTTTGATTCCAAAATCCTCATGTTTTCGTGGAAACTGTTTGTTGGTTGAACCCAACGACTGTTACGTACTCTATTCGCCCCCTGTGTGGATTAATG	nlpI_promoter
1132	TTAGGTTTTTGTTGTTCTCAGATCTGGTTCTTGACCTTAAGTGTTGACGTGTATACGGTACTTTTTGTGCGCTTTCCAGTCTATACAGTTATAGACAACAAGCCAA	V_cholera_TCS3
1133	GTGGTATTATCGGTAATTTGTGGGTTACCGTCTTAGCCACATGTATTATGGGAAAGTTGCGCTCGGATATGAGGAGGGATTGAATTCGGATCATGTGAGGTCTTGG	B_caccae_TCS4
1134	CGTGTGCCTTATCTATTCCTTTTGATACTTGCGTTTATTGCTAGGTTAACCCGAAAGAGTCATAATTATTTTGGTTAAGATGTGTTGATCGGCACTCGTAGTGCGC	fucP_promoter
1135	TGACGAAAGATTCATCTCGTCTTCCAGTTGTTAATTATTTAGTTCTAATTCATTTAGATGTATTGCACTATTCTTTGATTTTGAGAATTTTTTTTCAAGCGCGGGG	atpA_promoter
1136	TATGTCTTAAGAAAACATAATCATTGTGGTTACAGTTGAGTTCCCTAGGTTGGACCGTCTCAGTGTAGCATGGGGGTTTGCCTATTAAGTGTTGTTAGTAGTATTG	rpoB_promoter
1137	TGTTTTTGTGTTATCAGTTGTCTGGTTTTGACTTTATGCTCCCGATGTATCGTACACTATTTTCGTTTCTAATAATGAATCGGTGTTCAGAAACACAGTCTTTATG	zraP_promoter
1138	TTTATTAGTTATGTGGTAGGGACCCTATCTAATTAATATTTGATAAAGGAAACGGGGTCTCGTTTCGATCGTATGAAGTAATGTGTAAATAGCCATTTCTTCACGT	atpA_promoter
1139	GGTAGCAGGTTGGCGCTTTTAGGCCGTCCGGTTATGTTAGGTGGTCTAGAAATCTTCGTCTTTAGAATGTTGCAAACTGACGGGCTTGTGTTATTGCAGAGTTTGC	Vc TCS5
1140	TGTGCTCGGTAACGGTACGTTTTGTTTACTATTTTACTTATCATGTGTTAGTTAGGTAATCACCATACTGAGGGTAGAGGTTGGTTTTATAATGGTTTTTGCATAT	ibpB_promoter
1141	CGATGGTCTTAGGCTTTCTTGTTGCGTATTCGGAATTTGTACCTGGTAATACCGTAGGTTTAATGTAAGTGGGGGGTGTGAACTTCTATCGGAAACTTTATAAACT	Vc TCS5
1142	TAAGTAGGCATATGGACTCATCTTGACCGATTTCACATTACGTTTGCTGATTTGGTAGACGGGGTGAGGTGCTAACGTTAAAGTTTCTTGGATTGATTCTTGATGA	Cr TCS12
1143	AGTTTTATTTCTCCAGGGTGCGGGGGAGAACAGTTTACTTCATAGGAGGTGACAGTTAATTTTCTCGACGGGCGAAGTAAGGTGGCAGGGTCGAACATATTGTGTG	Cr TCS12
1144	ACAATAACAGCCGTTGGAGGGAATTTCATTTATTGTTGAAGATGGCCTGTATTAAGGGAATTTGACATGGGAGCGTTAGAAAGAGGTTGGCCAGATGTCGGGGATC	Cr TCS13
1145	AAAGTTGTTGTTGGGTTCTTGTCAGACTATATGGGTTGCCGGATTGTGGGCTCAGATTGAAAGGGGTAGGATGTCTACAAGTACGTGGTCTGCACGGTGTTGCGCT	Cr TCS13
1146	TCGTATGGTGGTGTGGACTGGTGGAGGTGTTTACCTGGCCGTGTGTTGATGAATATACATTGAACTATATGGGACTGCCTGAGCCATCCAGTTTACCGGCGGTACA	Cr TCS13
1147	AAGTAGGGTAGTGACCGTGGAAAGATCTTAATGATACGTTTGGGATAGTTGAGTTGTATCCATCAGTCAATCTTGTCATATATGTTGCTTGTGAATTGCTATCTCT	Cr TCS13
1148	TGCTTATCGTATTCTTTATAGGAACTTCTAACGACGGTAACAGGAAGCATTATAATACGCTTGACGACGATGTTTTGAGGTTCGTCGTTGTAGTAGGCCTTTCTGG	Vc TCS5
1149	GTAAAAGTTGTCTTATTGTCATTTGCAGTATATATTCGTTTCATGGCATTATTATCTCGCCACTTTGTTGGGTATGTCCTCGTAAAGTTGCGAAGTGCGCTCCCGA	dnaG_promoter
1150	AAGTTCATATACAACCATTTTGTGTTACGTGGATTTGCATTATTTTTATACTCTCAACACCGCGGATTTCTGCCTTTCTAGCGTAATGTGTTTTTGCCGGAGACTC	smg_promoter
1151	TTTTCTGTGGTGATGTAAATAGGTCTGCCCACGTTCACTTCGTTGTCAGTTTGTATGGTATGGTAGTACTTGTGTGTTAGGGCTAAAGGTATAGGGCGATTGGTTG	Cr TCS13
1152	CATGTCCAGAGTACCTTCACCGGTGGAGGTGTCGTTAGGTCTTTATTTTTAAACATTATGAGCTGGGTAAAGGTGCCGCTAGTTAATTAGTTAAGGATTTAAGTCG	Vc TCS5
1153	TCACAGATTATAAGCGTGAGGATTTCGAAGAAAGAGTGCAGTAAGATTTTATACGCATTGTATTTTTTTGTGAACACTCATTTTCCTAGGAGTGATTTTGTAATGT	nlpI_promoter
1154	GCTTAGGGCCTTTTTATACGTTTCGTCGTACTTAAAGAGCTGAATGCTTGGTTTATTAGGAGTAAAGATTTTTACAGAGTGTGTTGGCGCGCCAGATAGGGGCGTT	Cr TCS13
1155	GCTATCTATGCATAATATCCTTGGTCGGGGAACTTATTTTGTTTATGGCTCGATTTGAATATATGTGGAGATCTTAGATGAGTTTAGACTGGGCGTCGTATGTAGG	Cr TCS13
1156	CTCCTTTCATTTAGTTTTCGGTTTATTCTTGAGTGCTGTATAAAGGGCTTCTATCGGTAAAATTTTATTACTGCTAATATAGTATGGTATGGTTTGGGTTAGATGC	Vc TCS5
1157	ATCTCTATTTTTGTGTGCTAGGAACATTTTTGCGGATAGTGTATGAAGGCATGCTTTACGTCGCGGTTGGGACGTTGTATGTTCTGTTAATAGAATCGCGGATGCT	Vc TCS6
1158	CATTGGTTACTTTTTAGTGGAGTAATTGTGTTTTCATTAGTATATGTATTTACTGTCGATCGTAATTTGGTGTAGTTAACCGGCCCTAATATTCGGACTTCGTGTA	Cr TCS13
1159	TTCTGTGTTGGGTGTTTGGAATTATGTGGTTACCTATTTTCTAAGCGAGGTATATACTATAGCGTTGGATCTAATTTTATCTTTTTTATTTATTGGCTCATATAGA	Cr TCS13
1160	TATGGGTCGAGAAGTGGAATTTACTCATGCTTGAAGTGTGACTTGCGCGTTGGTATGCGCGGGCATATAGATAACGTATCTCATATCCGGGAATGTTTTAGGTTAA	Vc TCS6
1161	TTGGTTCTGTTTCAGGGAGTTCGGAGGTGTTAGGGGTGGTTGGCCGTTAGCTGGGCGGGAGTCTACTAGTGTTATATCCGAGTGTTTTTTGAAGTGAGAAGGCCGG	Vc TCS6
1162	CCTATGACAATTCGTTTTGGTAACTGTGACGCATGCCGTTGATGCTGAGGGAAAATATGTGACGCGTATGGGATTTTTGCGTTCTGTGTGTGTCGCGGGTGTGGAG	B_producta_TCS10
1163	TTGGTGTTTTACCTTTTTACCATGTAGCCCGTCTAGTATAATTCGATGATTTTCACATATTGGAAGGGACAATATGGGTATCATCCGGAGTGGTGGTCTGTCAATT	Vc TCS6
1164	GGGTCTTAGTAGTTCGGTGAAGTTCCCGATGTATGTTGCGAGGGTCCGGTGTAGGTACGATGGGGAGGCGTGGGCGACGGGCGCTGCAAATTTGAGTGTGGTTCAT	Cr TCS13
1165	TGTAGAGTGTCACATCCAAGCATTCCAATGGATAGAGGAACCTGGAAGATTTTGTGCCGTGGACATAGGCCTTACGTGGGTGAAGTTGCAGCTTCGGCTGTACCCA	B_producta_TCS12
1166	GCAGGCAGATGTTGATGTATAATCGGTGATGCCTTTTTAAGACGCGGTCAACGAATAAACCTGGTGTACGTGGCAAATACCATTAGTTGTAGCCAAGGGGAGTTAG	C_rodentium_TCS8
1167	TTTTATTTTGCTCGGCTGGGCTTGCGCGGGTTCGTTAAGCATGTTGATGGTGCCGTTACTGCGTAGGTACTTATATTTTGATGTTATCGATTTGGGGGTAAGTGTG	B_frag_TCS2
1168	CCGCCGTGCTTGGTCCCGCCCGGTTGTTTACAGATCTAGGCGGGTGTACATTTGGAGTAGGTTAATCGTGGGGAAACGTGCTGTGGTGGCTTGGGATAGTATGATC	K_pneumoniae_TCS10
1169	TTGTGGGGGAAATGATGGTTTCAATGTAGCGCGTAGATGACGTTTCTTGGGGACAAAAGTAGCGCTAAAATTACTGGGCTACTCAAATTCCCCTGCGTTGTTGAGT	B_frag_TCS2
1170	CCATTACTGTGGCCTAAGATGTATGATTCTGTTATTGGAAGTATGGAACAGACACGAGGAGTTTCAGGATTTAGACGTATATGGATCGTTTACTGCCGGATCGCTT	B_producta_TCS6
1171	AAGTGTGTCTGAGGATATGCACGGTGAACGGTTTATGTGGGAATTTTGGGTCCAAATGGATAAGCTTGGGTGTGTAGAGATTTTAACTTGCACGTGAATTCTGTGT	C_rodentium_TCS10
1172	TCACTAGATATTGATTCTTTGTTGAAATTATCGTTTGTCAATTAATTGTTTATAGGCATAGTAAACGATTTGTGTATAATTTTCAATATTGATTGTGGTACAGAGG	C_rodentium_TCS9
1173	AGGTGCAGTTTATGCGATAAAGTTACATGTGGTAGCCCCCATTTGGGTTGGAAAGCAGGGTCGCACTTGTCCGGGACGTACTTTGTTTGGGTGTAACTGCGCCGTA	yhcN_promoter
1174	TTGTTTGTCGTTACGATGTTTTCCAAGGGTGGGTTCGTGGATGGGGTGCACTGCTTGCTTGCGTCTGGTAGGCTATCTCGGCATGCTCTGGTGAAGTTGTTTGGTT	uspG_promoter
1175	ACCTGATGAGCGTACCGGGCGAGTCAGCATGGGGACCTTAGGGCAGAAAGCATGCCGTAATAGGTCTTTGATTGGGTGAATTTTTTGGGGGATTTCCGTGGCACGA	Rg TCS6
1176	GAGGCAATAGTTTGGATAGCTCTCAACATGCGTCAATCATGATTTACGTAGTTAGACCTAACGCTAAGGGTCTGGCGATTTACATGATCTGGTTAAATGAAGTGTG	tolC_promoter
1177	TATACATCGGTATTTGTCTCGGAATATCGGCACTAACCCTATTGCACTAGGTCTGGGCATGACGGGAGGTCTAAGTGAGGGAGCTTAGAGTCTGTTTCGTAATGCG	lpd_promoter
1178	GCGTCACCTGTTTGTTTAATTCGGACGCAAGCCTCGGGAAGGGTCTGTCCACCGTCTCCCTGTAGCTCTTAGCTCCGGATCGGTACGGTAGTAGGTATAGGCTGCA	tolC_promoter
1179	TGACACTGGTAGTTCATATTTGTGTAATTGGGGAATGTGGGATCATGTGTGATATCTGTTTTTGGTATTTATAGCTTGCTCGTTCTTTTTGTGACTTAATGTTGCA	yeiQ_promoter
1180	GAAGGTGTTTGCGTCGTCTGGATATCGGACGATATTCTGAGTCGATGTATATAACAGGACGTGGGGATCATATGTGCTGAAGGACCGTATTTAGGTTGCGGTTGTG	Rg TCS6
1181	GGTCAGAGGTGACTGGGACTTATCGTGTCGATGTATGTGGAGTGAAGTTTGGTTTAGCCTATTTCTTGACTGGCTTTAGTTCGAAATGATTGTGTAAGAGTGGTAA	ydfZ_promoter
1182	CCTTTTGCCAGTCGCCAGATGCTGTAGGGCATTCAAGGTTCGGGTTTCGACGCAATGTTTTTGGGTATGGGGAGTCTCCGATGGGTTTTGACTCTGTGTTGTCCAG	aspS_promoter
1183	CGAGTCCACAGCCAGTGGAGGGGTTTTGTGCGGACGGACCATTCATCTGGTAGTCCTGATTTCCGGGGAGTTTGCGCGTTTGGCGGCTCGTTACCTGGGAGCACGT	glgS_promoter
1184	GCTGGGGTCATTTGTTGCAGCCGTGATGTGTATCGAACAATGGAGTCAGAGGTGCTGTAATGGTGAGTCTGGGTATGTAAAGTTTTTCACGCTAGGACGTCACCGG	hha_promoter
1185	GGTTAGAAGTATTATAAGTGAATTTTTAGTAACGCTTCATAAATGGGACCAGGTCTAGTTTACGGTGGGGGGAAGCATCTTCGCGGCTTACGGTCCTACGGTCGCG	gmk_promoter
1186	TTTATGGGTTTTCGTTGGTCAAGCGTCGCGGCTGTTCAATTCTATGGTAGACTCACTCATTTTCTCGAGCCATGCTGGTGATAACATTATGTAGTCCTTGTCAGTG	aspS_promoter
1187	CGTAGTTTCTTTTGGTTGCCACTTATTCAATATTCGTGGTTCGGGCCTCCACATTAAGAGTGTATAGGTTTGGGTTCGTGGTGTCCGTGCCCACGTTACCGGTATG	aspS_promoter
1188	TGAAAAGAGCTCAAACGGTGTATGTTTAACACGTGGAGGGTTAGACCGGACGCGTTGCTGAAGTTCAGCGGACGACGGGTTATTGCTAGCCGGACCGCCTCCCAGC	Cr TCS12
1189	CCTCTAGCCGTCTGTTTGTAGGGAATGCTCGGATTAATTAGTTTTGGTTTTTCTGGTCATTGGGCGTTGCGGTGTGGCTTTTACGGACAGTAATGAAGCTGTGAGC	ibpA_promoter
1190	TACGGTAAGATTTAACGTTTGTGGGTCTATTTTCGATAACTCCAATAAGTTTCGGGAATGTCATGCTAGGTTTTGCTGGACGTGTCGTTTTGGTGCCAACAGATTT	ylaC_promoter
1191	TGTCTTTGGGATAGCTTACCATCGGCATGCTGGGATTTAAACTACGCATCTGGTCTCTAATGGTGGAAGATAAGCTCTGCGTGACCTTCTTTGGTGATTCTTGACA	mocA_promoter
1192	TGGCGAGTTTTCTGTGTGGACGGTTTTATGTTTTGCCTCCCTCAGCTGGATCGTTTCCAATGTGTAAGATGAGGATATTGGTTTTCGGACGCTCAGTTTTTGCAGT	lpd_promoter
1193	TGAATTATCTTTAGTACGTTTAGTTTCAGTATTTTGGGGTTGTTGTAGACTAGCGTATCTCTATCAGCAGACGGTTATTTCTATAGTTGCACATTGTACACGGATC	aspS_promoter
1194	GTTTTTCGCATGGGTTAACAACGGTTTAATAATTGACTGTTTTTAGACCTGACGTCTGGTGCGCGTCTAGCAAGAAGGCGTGTTTTATATGGTTTGTCTATGGCTG	ylaC_promoter
1195	TTACCACCGCGATCCTGTGGGCTGTCTGCTGACTGGTATGAGCATCGTTTCCGAAGTTTATGTTACCCCTGGCTATATAACCCGAGTAGGTTGGTAGGTTGTGCGG	mqsA_promoter
1196	TGCTAGGCCTTATGTTTATTATTTGCCTTCAGACTAGTGTATCCGTTGGTGTTGCCAATGAGTCTATCCAGGCTATCGGTGGCATCGGTTTGATGCCTGCGATGTT	yafE_promoter
1197	ATGGATGACTAGGGGCCTCGCTTAGTGTCCTTTGGGTTGTTAAGGGGCAGTGCCTTCTCCCTTAGATAGATGTCCTTGGGTGGACCGGGTCCATGTGTTTATCGAG	ygdR_promoter
1198	GTTTCATTTTTTATTTATCGGTGTGAGATCCGTGGTTGGGCCTTTGGATCCCTATTATGCCGTTATTAGCGTTATAGGACGTTTAGGCGTCTTTTGTTAGGGTACC	ygdR_promoter
1199	GGCTCATGGAGCATTTGGGGTCTTAGGAGCCGATGTTGGGTTACGTGGTTTGTAAACGGCGGGGAGCGCACCTGTTCCATGTATGCGGTTTGACGGCTGGAAGTTG	nlpI_promoter
1200	AAATTTAGTGATCGCTTCATAGTTTTTACTATAGGTTGTTCTTCTCAGTTGGGGTTTGTGGTGTTACTGGCTAATGGTTCAGACTGGTAGAGTGTAGTACTGCGAG	tnaC_promoter
1201	TGGCTTTAGTAATAGTATTGGTGGGATCGCACCTTTGTTTTTGACGCTTCGCTTTACGGTTCTTGCTGTGTTGCAAGAGTTGGAGGATGAAGGGGGTACTCGAGGG	Rg TCS6
1202	TGTGAAATTTTTTTAAGCTCTCCCCTGTGGGAAGACGGCTTATTTCTGGCTAGGGAGTAATGGTGGCGTGGTGGGGTAACCTAATTACTTTTTTGGAATTAGTGGG	acrZ_promoter
1203	GTGATATGGGGAGGTTATGTTGGATTATGTTAGGGGTCCTTTCATTTGTTGATTACGAGTCGTATTAATTGAATTAACCGGCGTTTTGGGATATTCCTGTGGTTTT	uspG_promoter
1204	CTGGAAGATCATTTGTGACGTTGAATGATAAAATTAGCCTCATCCATGTCGTGTGAGTGCAAACGGGTAAGAGGGTATGATTCTCTAAACTGTTAGAGATGCGGTG	katG_promoter
1205	TCAAATCCCTCTTCACATGATTTGTAGAAGGTGTAATAGTAATATGCAAGGGTAGGTGATATATTTCGGTGCCTTTCCGCGTGTATCTCTTTACGGGTGCCCACCC	ylaC_promoter
1206	TTTCTACTTATGTAATCGTGTTTAGTATTGTATTCTGCGTCTAGCAATCTTGGGTAGCTGTTTGTGTATGTCTTTCCCCGAATTGGCTGGCATATTGGCGCAATAA	btsT_promoter
1207	TCTATGCTGTTTTTACTTTATATCGACTCCACTTAGTGTTGTTCGCTCCTATGCAGTTGTAGATCTACGGTTGCTTAAGTCGTCATTCGGATCCTCTTCGAAGCCT	fdnG_promoter
1208	AAGCTTATGTCCGGCCGTGTGAATACGTTGTCTGAGGGTTCATCTTCTCGTTGGGATGCGGTTGGGGATTGGTAATGGGTTCGACGTATTTGATGCGTTGCGCGCA	Cr TCS12
1209	CTACCGATTTATCTTATGTGTATATAGCCGGTTCTGTCAGTCTTTATGGCTTCTCGATCCTCGGGGTGCACAACGTGAGGCGCTTTTTGACGGTGTCCTTTACAGT	ibpB_promoter
1210	ACTTGCGACTGATTCTTCGGTGCCTTTAGTAATGGGTAGAGCCATGGAATCGCGTCAATTATGACGGGTCCTGTTCCTTTGATATGTGGTCACATACGGTTGGTGC	fdoG_promoter
1211	GACGGTGGCGCGGGAGTTGTGCGAGGCTAGTCATACGTTATCATACGGATGTCGGTGAGGGAACTTTAATGTTAGGTACACGCCCTTTCGGCGGGGTGTGCTGGAG	smg_promoter
1212	TTTTTTCTTGATGAGGTGATTCTTTTGCTGCTGTTTAGTTGGCCACGAAGTTTATCATTATCGTTGTTAATCTCCGCGCTTCCTCTTTGTGAAACAAGTTTGTGCA	hha_promoter
1213	ATCCATGCCTTAGGGGTTGGGGGGCTATAGTGGTATACCCTTTGGTGGCGTAGGAGGTGTGGGAGTACTTGCTGGCAAGTCCCTGCTCTAGCGGCTGTCGGCAGTT	smg_promoter
1214	TGTTATGTTGAGTATAGTGTGTAGTTTTGTAGCGCAAAGGAAGTAAATAAACGTCGCCTGATAGCACAATTGATGTAGTTTTTGTCAATCCTCAGCTTGTTGGGGT	fucP_promoter
1215	TTGGCTGGATCTTAATTTATTTTTGTATTGATGTCTGGTCGCTGTATTAAAATATACTTTAGGAGATGGGAGGAATTGTTTTTAGCAGCGTACTGGATGTAAGTGG	ibpA_promoter
1216	CTTCTTTGTGGTCAAATCATATTAATTGGTGTTTTGCGGTGTTGTTGGTTAATGTCGTGAATTTTATGTGATATTCTATCATAACTAACATCAACTTGAAGTTTTA	ydfZ_promoter
1217	CAGATTGAATACCTATCATTTTTGTCGCTCCGCATAGCTCAAATCGTCTTAGTTTATCCTGTTTTATAGGGCGGTGCTCGTTATTTTTGTAGCGTTTACGTTGTCA	katG_promoter
1218	GAGGGTCGGTAACGCTGGCATCTATGTCACTGCTTGATTTATTAAATCCACTGGTATCCGCTGGCGACTTGTGGAAGGTTTTGCCTCAGTCGCTGTAGGGTAAGGC	pspA_promoter
1219	CGGGTTATAGGTCTGTTCCTTTAGGTCTTTCACAGTAATCTGGCTTAGGTTCTTCTAAGTATGAGGATCTATTTTGGTGGAAGCGAAGGGTCATGTTGTTCAGCTG	nrdD_promoter
1220	TTGTCGGGTATCCGAGGAGCTCGATTGGTTTGTTGTGGGTTGTTTAATCTGACTCAGTGGCAATTGGAGTTGTGCAGTGGTACTGGATTGTGCCTTTAGTAGGGCG	fucP_promoter
1221	TTTGGTTTTTATTGGACGTAGGGGGTCCTTGCAATCTTACAATAATACTTAGCATGAATAATGTGTTGCCGGTATTTATACCAATGGGCACGTAAACATGCTAGTA	ygdR_promoter
1222	TCTATGGCGTTGCCCCCTGCCTATTGCGGTTGTGCGGTTGGTTACTCTTGGCGCGCGGGAGTTATGCGCCATATAGGAGTGTTATGATCCGGTGTTGGCTAATCGC	Cr TCS12
1223	ATTGGCTATACATGTTGGAGCGATGCAATCTTGCGTATGTTGGAGGCGTGGTATTTTTGTATCTTTTCTAGTTTCATTTGTTGTGTATGTCATTTCCTTGGAGGAA	ibpB_promoter
1224	ATGCATAGTGTTTCTCTCCGGGCCGTTCTAGCCGTTTTATCTGTTCTAGTCATTACAGGACGACCTATTGTGAGAGTCACTTTTCAGGGTGGAGGTCAGATATGGG	Cr TCS13
1225	GCACGGCCCCTTCGTCGCGGCTGTAGGTTAAAGGTTATCGAGGAGACGTTGTAGTGTGCTGTTCAGAACCGGGGGCGCAGAGCGCTGGAAGCATGGGGGGCCTCGT	Cr TCS13
1226	ATTAATTTTTTCTCGAGATTAGGTCTCCGTGTCTTTGCGTATCATTCGCATTGTATTTGTGATACCCTAGCAGCAAATACTAAGTTCTCACTGATGCGTGCTGAGG	btsT_promoter
1227	TGTTTCGATAATTTTTGGTATTAATTGCTATATCATTGATCTGTGGCATACGGTTGTTGTCTACTTGGTTTTATTCGGTGGGGAATTTATGTCATCTTAAAACGGT	tdcA_promoter
1228	GGAGATTCTTAGTTGATTAAGGGATTCGGAATAGGTTGGTTATTAGTTATTATACGGTGTGTGAGAAGTCGATGGCTAGTAGGCAGAGGTGCGAGGTCGGTGTACC	yeaC_promoter
1229	CTCGAGATTTTCATATACCAAGTTTGAAAGATAGCGTAGAGACAACTGCCGGCTTGTGGTACTTGTTGCTTCATGTGTCCATTAATGCATTATCTTTTCGGAACGG	Rg TCS6
1230	CCGTTATTAGATTTTTTTTCTGTACAGTAGCGGTTCGGATACGCGGTTTCTTTCTTGATGTAGCCAGGGTCATGGTTTCGTGTGTGTTACCAAGCGGGTTTTTTTT	dnaG_promoter
1231	TTGCGGAGAGACAGACATATGTGGTCGTCTATCATTAAGTTTGTAGCTATTCTCAGAATGTCTTCAGTGATATGTCCACTATAGATTGGTACCAGGCGTTGGGCAT	smg_promoter
1232	GCTTGAGGGTAGGTACCCAAGTTGTGTCTGTTAGCGTTGTTAGCGATCTTGAGTAAGGTGATTGGGATGGTTAGTTTGAGGTGATATGTGTGCATGTTGTGGTCGG	Cr TCS12
1233	TTAGTAAAGGGTGAGGGCTCGGTTCGTACTGTTCTTTAGGCTAGGATCGTGATAATATTTGTGTAGAGACACGGTGCGGTGGGCAGGGTGGGAGGCCAAGATTGTT	Cr TCS12
1234	TAAGGGTTCGGCACCTTAGGAATTTGTGACGCAACCCGTATTGTGGCCGACCGGGTTAATCGTGGTTATTGAGTGTATACTGGGGGTTATTGGTCGCATCGAGAGT	Cr TCS13
1235	TTGGCTAGCGTCAGTTCGCGTGTCCGTGTATTATTCAAGTATGTAAACGAAGTTAGTTCATTTTGATATTATCTGTTGTGGTAGTCGACCGGCGATCCTTTGAACT	azuC_promoter
1236	TTATCTGATTAGTACGTATTGAGTTCATTAATATTCGATGAATTAGTGGGACGGTTTTATTATATACTCCCTGGATTTGTGCCTGGTTCATTTATAGTAATGTTTT	Cr TCS13
1237	TGCATAAGGAGTCTATTTCAAACCAGTGAGTGAACATTCCGAGTCTTCATATAGACATAGTCTGCGTTATGTATCTGTGTTAAGCTGGTCTTTATGAAAACTGTTT	nlpI_promoter
1238	TCACCCTGGGGATCGCGTAGTCTTCGTGACTTATCAGTGCGTTACCCTCTGTGTTCATGTTCCGTGTAACGGTGTTTCCTGCGATCGCAATAGGTCTATTCTCTTT	Vc TCS5
1239	GGGCGGGTTCATAGGGCCTAAGTAATAAAGTTATTTAATCGAACTTCGATCCAGTTTTTAGTTGTTTGAGTGCCTTGGTGAGGGTTTGTGCGGTGAGAGTGCGTTA	smg_promoter
1240	TAATTTTATTATACTTCTTTTGTAGGATGTGATTATGATGGGTAATTCAAGTTCCTGAGCTGATTGGTGGGTCTGGCCGTATAACGGCTTGTCGTTATAACGCATA	atpA_promoter
1241	AATGCTTCACATGAAGTATATAGTGGGTTGGTGTTCGGAAGCTAGATGTACCTATGACGCAGGATGAGGTGGAGATGCGCTTTTATAGAATGCTTATACAGCTACA	Cr TCS12
1242	TTGAGGTTTCTGTGTGGATCACTCTAGGGGCAGTAAGTAGTAGTTTTTGGTTCTTCATATGACTTGGAGGGCGCCTGTGTGTGGTATACGGTAGGTGTTGTAGGTG	Cr TCS12
1243	TCAATGGGAGGCTATGGCGGGTTTTTGGTATGAAGTACGCTGTAGAGATTGCGGGGTTCATTCTTTGGATAGTATGAACTATTCGAGGTGGGGACTTCAGCGTGGG	fdnG_promoter
1244	CGTTATGAGTCATACACGGCGTGTTGGTGACTGCCGCTACTTATGTTTAGTAACAACTCAAGTTTCGGTTACTGTTGTGGTGTCTCGGTGACGGGGGGCCTAAGCA	Cr TCS13
1245	CTAGGAAAGACGTGAGCGTGTACTCCAGGTTCATTCTATGGTTTGGATGGATTTGACGTATCAACTCGTTGGGTTCTTACGATGTTATTTATCAATGTAGCATTCT	Cr TCS13
1246	TACTTGTTATTTAGGTCAGAAAGAGCGGCGTCGATACTAGGGTAATCTTTGTAGGTGTGCGGTTTGTGCAAAGACTTATTACAGGGTAGTGTTGCGTTCAGCGAGT	fucP_promoter
1247	GTATCACCTTCGGTCGTCTGACTAGCTACTAGGTACCTTTTATTTGTATGCGATGTGGTTCGGTTGAATTTTGACGCTTTAGGTCTTTAGGTTTAAATGTTAGGGT	smg_promoter
1248	GTGATCCTGTACTAGGTTTCTCAGGGGGCTAGGGCGAGGTTTCTGGCTGTGCGCTCCTTTAGGTGGTCAACACAACTACAGGGAGGTGTGTTAACTTTGATATTTC	rpoB_promoter
1249	GATTCGTCTTCTACTGCATGGTACTGAGTTTGTTTTTGTAGTGTCTGCACTTCTCCTCTTCGCAAAATCGTGTGCCTGCTGGTTTTTACGCGTACTGCCGACGATG	katG_promoter
1250	CGAGTGACGATACTATAGGACTAGGATGCTTTGGCTTTCGAGGGGCGAGTATTCCTTTTCATGTTGTCGAGTATTCTTTGGTTCAGTTAAGTCATGCAAGGGTGTA	Cr TCS13
1251	GTATCTCATTGTTAAGAAAAGTTACATTCAGGTAGGATCGCAGCAACTTGCAGGGGGTTGATTAATGCTTATAGCGTCGTACTCGGATCGCGGGTCCCAATTTACT	Cr TCS13
1252	TAGGAAAGTTAAGCTAACGTCTCCGGTGTCGAATGGCTTAGTACTTTTAAACCTGCCGCTGCGCCTTCTGCTTGCTTGTCAGTTTTGAGACTCTGCACTGGCTGGT	fucP_promoter
1253	TACATTCTGTTTTAATGTCGTTAGTATACGTCTGACTTTTCATCAGTGCTGTATGCTCGTCTGTATGGGTTACTTTATGTGGAATCTAGCTCTGCAGGACATGGGT	Cr TCS13
1254	ATATAGGTGCACAGAAAGATAGTTTGTTATATACAAGCTAGTTCGCTCTTAGTGTGTAAACGATTATGCGGTTATCAGTTACGGATGGGTTTCTGTCTGTTCGTTG	dnaG_promoter
1255	GATGTGGGGTCATTGGTGCCTATATTACCCATAATTGTGGTTTAGTCTTCGCTTTTATTCGTTTAGATTTTGTTAGTTCTTAGTCGGTCGTAAAGACGAAGGTAGT	Vc TCS5
1256	CGGATAGGTGATTTATATACGGAGCGACATAAATTGTACGATGGTATGGCTAGCGTGATTTTAGGTTCTCAAAGGATAATGAGTTAGTACGTTTGTGACCTGCAGT	Cr TCS13
1257	GGTTCTGTGTTCGTTGGGGGGCTGAGAGACGTGCGGTGGTATTCGCTTTTTCTGTAATTCATATCTGCCCTAGTTATCTGCTTGATCGTTTTTATTTCGATTGAGG	smg_promoter
1258	TATTGTAGTCTATTAGTATTTGGTTCTTCAGCTGGATTTTTGTTGAATGTATGTTTATGTTGGTACACTATCTAAGGGTACAGGAGTGGATTTGAGGGTTGTAAAG	idi_promoter
1259	TTTTCTCACGATCGTTTATAAATTTTACTTGCGTTGGAAAGCTAGTTATATGTTTGCGTGATTTGAAGTTAATGGTTCGTCCCGTGAGTTCTCATTTTGATATAAC	azuC_promoter
1260	TCTTAGTGAAGTCGTTGAATAGAATTGAATAGCGGATTCGTAGGAGGTGGATGTTGGTGTCACGAGTTGCTTGCGCTAGATCGACCGGGACGGGTACGGGGACTCA	fucP_promoter
1261	CGTGGTGTTTATCTCTGGTGGTTAGTTGGGCTTCAAAACTAGGTGGATATGTTTGGTAAGTCGTGACTGGTTAGGAATTTTTATTTGCCTAGTATGTCGATCTAAC	dnaG_promoter
1262	AGTATACAGGTTAAAGATATTGTTTGTCATGAATTCACTTGCGTTGCTAGTAATCTCCCTAATCGAAGAACTGTTGACGATCGAATCTATTGCTTCATTTATATTG	azuC_promoter
1263	TGTTATATACTTTTGTGCGTGTGATATGTGATTTATATATTTTGGGTCTAGTTGTCCTTCTTTTCAAAACGCTATTAGCCGCTTGTGCGTGCCCTGTATCTAGCGT	yqhC_promoter
1264	GGGGAGTTGGGTGTTTATCGTTTATATGGTCCTTCGATCGATCCATCTTTTTCTGGAGGTATAGATTAGTCTTGTTTGTGGGCTCAGGGTCCGATACGCGACATGC	mrr_promoter
1265	TATTCTTATAACTATTTTATTTTGACTGTCGAGACTGTTGTTTGCAGAAGGTAAGGTTTATGCCCATTTCGTGCTGTTCGCTTGTGCATACCCGTATTTCCTTACT	Vc TCS5
1266	TTCTTTATCTGAGTGATATTTTTTGGTTGAGAGTATGATACCTTTGGGTCGTTTTTTAACAGATTTGTTTGATATCAGTGGTATGGCTTCGGTCGTTCGTGTTGTC	Cr TCS13
1267	CGCTGTGTTTATAGTATAACAGGACTTTTCTCTTGGTTTTTAGGTTTCAGGGTATGATCTTGGTTGCGAGCTGTTTTATTATGCTGGGCGCTTTATGGTGTCACTC	Cr TCS13
1268	TTATGGAGGCATTATTTGCTTAACTTTTGAGTAATGTTCCGTGCCTGCAGTTAGTTCATTCAGATCTAATTCTTCCTTTTGTGTTAGGCGAGTCCGACTTTTTTTC	Vc TCS5
1269	CTCTTTGTGTACGAGTTAGCCGCGTGGGATTATGTAGTATATTTTTGGATCGATGGTAACCTTAGTTGGCGGAGGTCTTTGTATGAGGTCAGTTCAAGCTGGCTGT	Vc TCS6
1270	TTCAGTCGACGTTATGTATCTAGTTCATATTGCCACTCTTTCTGGTATATTTATGCATTTCTCATTCTTAATTTGATGCTTGAGACATTAGCCTTAATATTTTTTT	idi_promoter
1271	ACTGTTGTTTAGTGCATCATAAGTTTTTGGTTTTATTTTATCGTTAAAGCTCTTTATCGGCAGGGTGCTTTATGGATTTCTATTACAGTTCACGCTTGCGCGTTAT	Vc TCS6
1272	TGAATGCGTATTCGGTATGCCAAGTAGTAACGGACTAGGCGTCAATGGTCCTCGGTTTGCTATAGATTTTGGTCCTATCTAATAGTTATTTAATTTTGAGAAATCA	Vc TCS6
1273	AGCACGTTGAGTGGTTCCTGTAGTTAGGGAACTTCACGACTACCAGCTAGGTCTATTTTACCCTTGATGTTATTAATGCTTGTAAGGCCATTTACACAAATGAGAT	yfjP_promoter
1274	CGATTGAATTTAGGATTTTTCGATAGGAGGTTTCCACATTGTTTATAATGTTCTTACATGGATGAACCATTTGTCAGAAATTCAGGGATTGTGGAGTGGTCTTCTA	Cr TCS13
1275	ACTGTCTCTACTTATTTATTTACAAATGGTTTTCTTGTAATGGTTGTCAGTGTTTTGTGGTCTGTATTGTTCTCTACGCGTAGCCTTGTGGTTCTGCTGTATAGGG	B_producta_TCS10
1276	CGGACCCGCTTTTAGCCTAACATGGGTCGCTTATATTAGGGATGCTTTTGTTTAGTATTACATATTCCTATGCATATGAGTGGAGTTAACTTTTCTTTTTGTGCAG	Cr TCS13
1277	ACTTACATAGCGTCTATTCCGGTTATTTTGCAAGTTGTTTTATTTTGCGGTCGGAGTCTTTACAACTTATTTGTTGCGCGTCTTGTCTCGTGGGTTAATGCAGTGT	tolC_promoter
1278	TCGTTTCTCTATTTATGTATTTGTTTTGGTAGTCTTCATTACTTTGGAATATTGTGAGCGTAGGGAAGTTTCCAGTGTTTTGTCGGTGGATGTGTTTTATCCCGAG	fucP_promoter
1279	ATTCATATTTTTAGTATCATCGTTGCGTGAAACGTGTTAGTCGTATCAACCTTGTTAATACGTCGTTATTCGTATTGCGCCGGCGTATGTACGTACGTTATTGTTG	E_faecalis_TCS2
1280	TAATATTGTGATATGTTTTTTGTTACGATGTTTAACGTCGCTGGCTGGCCGTGTGGGCTGGAAGCGGGGTTGGTGGAGGCTAGGCAGTGATCGTGCTTTGGGTCGC	C_rodentium_TCS1
1281	GATATATTGGTGTATGTGATCTTTATTATACGGCGATACGTTTCGTCGTTTGTGGTATGTGCTCATGCTGGTGTCGATCTTAAACGGGTTTGAAATTACTCATGCT	Y_enterocolitica_TCS3
1282	TTTTGTGTGGTTTGGCAAATTTGCTAGGTGATTCTAGTTCGTTTTCTAATGGGCTGCCCTAGAATTATTCGGCGAGTAGCCAGTATCGTTTGCCAGTAGTTCGGGT	E_tarda_TCS7
1283	CATAGATTGCTTCATGAAGTTCTAGGTTATCTATCGAGTATATAAGCAAATTAACCGTAATTATAGATTCTGATGCTGGTGGCGTTTATTGGGGTTTCTTCATCGC	V_cholera_TCS4
1284	CACCTGGCAGTTATAGAAATGAGTATTTTTACGTTAGTCGGCGTCTTCAATTACCTTGTTTCCTCGTTATAAGTTAGTTTGGTTTTGGCAAGGTTATCCATTAAAA	B_producta_TCS6
1285	GTTTACATTTATCATCAGGGAGGCAAACAGTGACTGTTTTATATTAGTTGCAAGCAATGCAGAGAGTACACAGGAATTGTTACCGATCTGGCGATTATTACGGTGG	E_tarda_TCS6
1286	TGGAGGGTTTTTTGTTACGGGAAGTACTGAAGCTGGACATTATCAGGGGGTTGCAAGGGGAATGGGTAATCCGGGAATTATTGTATTTTATATCCCCTGTCTTCAT	V_cholera_TCS4
1287	ATGACAGTTTTTCTACGTTGTCCGGACGATTATTCAGTCCGGTCTTGGCTCAATGGGTTGGAGAGGGCAATCTGGGGCGTCATCTTCGTGCGAGATGGAGAGTTTT	zapA_promoter
1288	GTCGATCTATGGACTGTGAGAGGCGTTCCGTTGAGCCCTCTGAATTTTTGATAGATTGTCTTTTCGCGATTGCGTAATTTCTGTGTAGATTCCTAGGACCCCCAGT	gatA_promoter
1289	ATCGATTGCACGTGCATTTAGTTTAGTGTCTTCGTGAGCGTTACAGTTGGTGCAATCGGGTTGCAGGGAAACCGGGTAGCTGTGGTATGAGAGGTAAGGTGGGTTT	fdoG_promoter
1290	GGTCTCCGCGATCTTTCACACAGTAGGTGCCTTTATTTTCCTGTTACGTATATGTACCTGGGGGAAACGACAGTTAACGTTTTTGGCGTCGATTGATCCCTTAGTG	ylaC_promoter
1291	CGAGCTCCTTTACCTCAACTCGCAAGTGCCTCGATGTATTAGTTGTGGAGCGTATAGCAAGGCCCTGGTCGTCTAGAATACTTGCTGTTTACTCGTGTGTTAGGGC	hha_promoter
1292	CTTAAAGTTAGCTCCGCTGTGGTGTGCTGTTTGATTACGTCTTGTGGTTTTGCGTTATCTAGGGGTGGGACGCTAAGTTGTGATTGGGCACTTCTTCTCTAAGGGT	lpd_promoter
1293	CAGGTTCGTAATGAGGTGAATGATACGCTTTCTAGGAAGTATAGTTTACACGTTCTTGAGTTTACGTCGTGGTATGCTGTACGGTCAGGTTCCCGTCGCCGTTAGT	katG_promoter
1294	TTTAGGTCATATGGAATAAGCGGTGTCCATTGAGACCAACGTGAATGTATGTCCCTTTTTAACTATTTTGTTGGATATGTTAGTTTGTCGTAGTTGTATCTGCAGA	aspS_promoter
1295	TTGTAGTGTAGGGGTTCCTCGGGATCACATTATCCTGGATAGGTATGGACTGTGCGTAGGGTCCTCGATGTGTTTGGTGGAACATACTGGGTCTACCGGCCGCAGT	tnaC_promoter
1296	CATGGATCCCATGATGGCTTTCAATTAAGGCTTCACTGTGTGTTGTTATAGTGATAGATGTGGTATCTTATGGTCCATGTTGAAGTAGTCGGATGAATGGGGTGTG	aspS_promoter
1297	GTATGTGTGGCCTAGTTGTTGTGGGCGGGGTGGGAGTGGAGTGGGTGTAATGAGTGGGGTAGTTTACCTCTTGACGGGTCGGTTGGAGACCAGGTGTGGCATGGAC	tnaC_promoter
1298	TGATTTGGTTTTTTCCACGGTTAGGTAGTGGGGCCACTGGGTCTTATAGGTCACGTCACGAGTTTGCGCGCTTTGTCTTTGAATTTTGGTGGTTTGCACTGTGTTA	aspS_promoter
1299	TAATGATGTCCCGGTAGGAGCGAAGATGTTAAGACGTTTTAATGACCAGATACGTTCGGTCGTGTGGATTATAGTTGTTCTGTCGCTCTGCATAGCAAGTTCAATG	uspG_promoter
1300	AGTCTTAGGTGTCGTTGTCGTTGCGTGTGGCAATCTACGCCGGGGGATGTTCGCGTGTACACGTAATAGTTTGAGAGGGGATGGACGAAGGAGCCCCCCAGGTCTT	cfa_promoter
1301	CATACCAAGTCCATATGCTCAATAATCTTAACATGTGTTATTTTATTGTGTTGTGAATTTCAGCTCTGGCAGTACGCTTACATAAGTTGTGCCTATTTGATGAGCA	cfa_promoter
1302	GTTAACTACTGGAATTGTCAGTGCGTCTCAGCAGCTTGTTTTAGTGAAGAAGAGTCAAATGAATTGTTGGTCATGCTTGATTTGGATCCTCTGCGTTCGATTACCA	ibpA_promoter
1303	GTCGCTGGTTGCAGAGGTATCCGTTAGCGTGGTTGCGGTGGTTGATGGGAGTGAAGTAGTTCGGGGTAGGACGGGAGCGTCCCGTACCCTGGGGCGTTGGCTGTAG	fucP_promoter
1304	TGCCTAGCGTTGTAGTGTCGGATGTCTTCCAGCTTTTAAGCCGTACGGGTGTTTGGGCGTGTTCGTTGTTCCTTGAGTGATTAGAATATGGTCTATATTGTTATAT	uspG_promoter
1305	GTTTAATTTATTCTTATGTGTATCACTTGCGTCTACAGGATGTACACGCTAATGGTGTGTGCAATGTCTTTAGGTTGGGAAATGAGGTGGTGCGGTTTATCGCTGA	cfa_promoter
1306	GCCCTCATACGCTTACGTTTTGTTTGGGCCTTTGTTATAATTTGTGCAGCTCTTGGGTGAATTCTCTAAGTGTATCAACGGCTGTTTTTATTGGGACCTTTAATGG	ylaC_promoter
1307	TTGGGCGTAACAGTACGGGGTGGGTACTCAGATCGGGGCCTGGGGGGTCGGTGCAGTTGTAGCGAGAGTAGGGGTTATATTTTGGGTTGAGACGCATCCAGGGCGT	cfa_promoter
1308	GTTGGGATGGAGAATCTAGGCGACTATGACGGGTTTGGATTTCATGTTCCAGCATCGAGTACGAAACGGTTGTGAAACTACCTCGTTCTTGTACTTGTAGGTAGTC	fdnG_promoter
1309	TGAGTAAAGCTATTTGTTCCCTCGTATCAGGATTAGGTACTTAGTACGAGACTCAGTACTTTCATATTAAGAGTGCGATTAGCTCCGCCATCGGCTCCGTTACGGG	Rg TCS6
1310	GTATATTCCAGTTTTAGCGTAACTTGGGCGTCGTGGAAGTCAGAATTTTTAACTTTTTGGCGTCCGGCGAGGCCATTCAGATATTGTCTAGGGTAGCCGTGAGTAA	aspS_promoter
1311	TAACGTAGTGATCGATGTTTCAGCCACTCCCTTTAGTCACAGAACTGTTAAGGTCGGCTCGGTATTGACGCGTGGATTGGATCCTTTCGGTGCTGTTTCGCTCTTC	gatA_promoter
1312	TGTCATTAGCGGCACTATGGCATGTTTGGCTGGGGCTGCGTTAATCGAGCGCTTCTATACTTCTTCTCGAACGTACGAGCCAGAGTGTGAGTTTTTGAGTTAAGTT	tnaC_promoter
1313	TTTGTTGTCCCATGTGACGCTAGTGTGAGGTCTGGTACACGCGGTGTGTAGTTCAGTCATTAAGCTCGGCTGGGGCGTGATACGATCCGTGTGATATGACCCGTGG	Cr TCS13
1314	TTTTTGCGTCATGTTAAGAATTACTTTGGCTTCACGCAACTTCATGTAGCTTCGTTTCGGATCTCGATCATCCGTAGTATTTTTTGAGGCACGTCATCATTGGTGC	nanA_promoter
1315	TGGTTCCGCTTGCTATTAGCGGAAGGTAGTTTATTCAGGGCCAAGCTTTATAGTGTTTATATAAATATGTGCTTGAACTAATTGTGAACCGTATTGCAGTTGGCTA	fdnG_promoter
1316	TTACAAATTTTGGGCACAGATAGTTGTGTTTTAGACTAGCTGTTATGTGGCGTTGGTTAATGTTCACTTTCTGGGTTGCAAAGGTGCCGGTAGGATGTTGAGCGTT	fdnG_promoter
1317	TCCGGCCTTTTTGTTGTGCATAATTCGATGTCTAGGGTAACAAGACTAGGCGTCCTGGTTAATTAGGAGAAACACCCGAGCCCTGTATGCAAATTTCTCGCTCGTT	ygdR_promoter
1318	CTAAGGTTATAGTGTGTGTGTAACGGAAATGATCGAGCCTTTCATTGAGTAAGACGGGTTTTGTCTTGGTTCTTTGTAGCTCGGATGCGTGTGGGGTTTTGCTTTC	lpd_promoter
1319	TGGAGTTCGCAGGCATACGGAAGGTATTAGTCTCTAAATTGTATAGGTTTGGTAATTCAGGTGGAAAAAGTCAAGAATTTGGTTGTGGTGAGTTGGCGTTCAGCTC	tnaC_promoter
1320	TGGGGTTCGCTTGGATTTGAACGGGTAGTTTCGTCAATATTATGCAAGCTTAAAACGCATATCGGGTAAACACATTGCACTATTTTGAGAGTCGGGCGTTGTAAGT	tnaC_promoter
1321	TCTTATATTCACAGTTAATGGCTGCGTGGTTTTTTCAGTTATTTTGACAATAGTGCTGGGCGATTTGTACTGGGGCTATGATAGGACTGGAGCTGCTTTATAAGGG	ibpA_promoter
1322	CTGTTTGTATAATGAGATAAGGCTTCGTACAGTAAATGCACTTAATACGAGGTTTTTCATCGTGTACCATCTAACTTACGGTGTGGGGATTCTGTATTACTTTCAT	ydfZ_promoter
1323	GTAGCTCTGGTTGGTAGGGGCACGGTAGCTTACATAGATTATTTGGCATTATTCTGATTAATAGGTGGGGAACCGGAGTATGGTATTTGTCTCTGTATTGGTCCGT	Rg TCS6
1324	TAAGATGGCTTCTGCACTTATATTCGCATAAGAACCATTGGAACACCGGACTGTAGGTTAGGGTCTTAGTGCTGCTCTTCGTTCAAGAAATGACTCGAGCCGAGGG	Cr TCS13
1325	GGGCCTTTCGAGAGGACGTATCATGGCATAAGGATGTACTACTGGGCTTTTCGTGACGTGTTGTGGATTGTTTCACGGGAGCGTGCTTCGTAAACTGTTCAGTATT	azuC_promoter
1326	TGATCCTTTGTTTTAGTTTCAGGGCATTGCATAGATAGTGTCAATATGGAAACCTTTGCATAAGGATCCAAGTGCGAAACGGCCCGGGCGATCTCCAATGGGTTAC	cfa_promoter
1327	AAAGTTAGGTCGTTATGGCTTGACCTAAAGTAATAGTTTTTATTGATCATATCAGGCGGGGTGTAGGTTGTTAGTTGTTTTTATGATGGCTCATTCATGGCATGGA	glgS_promoter
1328	GCCGCACCATAGTGTGATTTAGCTCACATTGGTTTGAGGTCTTATGAAATTTTGGGTGCTGTTGGGTGGTTGTGTTCGAGTACTGGTATAAGGAGGCTCGTGTCCT	mqsA_promoter
1329	GGTTCGTTGTCCTTTGAACATTTGTTTTTGCAGAATATACTTTGAGTATCAAGGTGGATTACCATAACATGTGTATTGGTTACATTCGTTTCCTGAGACATGCACG	Vc TCS5
1330	TGCCGCTTTCTTCTCTTAAGGATTACTTTAAATTAGTAATCCTTATGATTTATCGCTGGAAATGTTGGTAGTGAGACTCCGGGGCGAGTTGATGAGTTTGATGAGG	glgS_promoter
1331	CTGTGCAGTGTACTTGTGTTTCATAAAAGAGTTATCTGTGTGTATTTTCGTAAAGTAGAATCACATCTGGTTTTTGTTGGTTGGTATAGGGGGGTGCTTAGTCCAG	pspA_promoter
1332	TCGGGGGGGTGTAATGTGTTAACTATCCAGTTTGGTAGATTTACTTTGTTTGTGACGCTATTTTAGCGCTGAGGTTATCTCGTTGTGCTTGGTGACGTGTGTACTA	tnaC_promoter
1333	TAAACTCTTTACGTACAGCATTTCTTCGTTCACTTCAACACTAGGAAATAACGCCTAACTAGCTAAAGGATTCGGTCGAGCTGGTAGAGTTTATTTCTTTTGTCCT	katG_promoter
1334	TTTGTGTCGTTGCGCTTTTAGCGCGTGTACTGTGTCGCTATTGAAGTAATAGTTAAAGGCTTTCGCGTTTTGAGCATATGCGGATTTACTTTCGGCGGGGTGAGTG	Cr TCS12
1335	ACCTCAGTAGAGGGGTTGAAATGTGTAAATGGTTGAGGGATTGCGACGAAGTTAAAGTTAGTGGAGGATTTCCCCTGGTCCTGAAGTAGTCTTTAGAGTCCATGCT	Cr TCS13
1336	AAGTTATTTTTATTTGTTATCGTTTACTGCTGCGAGCCGAACCTTGACTCCAGTATGTCATTGGAGAATAATTCTATTCGTACCGTATCTGTTGTAGTTATTGTAT	ygdR_promoter
1337	ACATGGATGCAGGTTGGTGGCGATGGTGATTAGTCGCTCACAGTTGGTGTTCCATTGGTTGGGATCGTGGGTTCAGGGACCGGGCGAGTGTCATTCAGCTCTGTGG	rpoB_promoter
1338	TGATTTTCGCGTAGTAGAGAGAACCTGCTGTATGGCGGTTTTTGTTGCTAGTATATGCTGAGCTTACGTTTTGTTTTGCTAGCCTGGCGTTGATATGAGCCCGCGG	Rg TCS6
1339	TGGTGTCTTTGTTCGACTGGGGTTTAGATATAGGTGCGAGTTCCGTTATTTGCTGGTTAATCTACAGGCGTGGCCAGTATTGTCGGCTGTGATTCCAACGTGGGAG	uspG_promoter
1340	ATTTAGTTGGGTTGTTTGTGTACCACGTCTTCTTATCCTTATTTTGTTACTAATTGTGAGCTTGGTCGAGATATACTCGGTACGGTCGTCGGGAGGTGTAGGATGA	Vc TCS5
1341	CAAGATTTTGGCGTTGGCTCTGTGGACTCCTTTTTTGAGTCTCGTTAACCCTCTGTGCTTGGGCTGTCGACTTTTCCATTCTGTTGGGTCCTAGTGGCCATATGCG	Vc TCS5
1342	GCTTAAGTGGCCTGAGTGGGGCTGGTTCGCATTTTAGGAGGATCTGTTTTTAGTATCATTGCATCTACATGCTGTGCTTTTGTTCGTAGCAGGATTTTGTTGGGGT	katG_promoter
1343	GGCTATTGAGTAAGGTTTTGCTCGTCTTACGTTAAGAAGGTCCGCGACGCAGAATCGTATGGATCTGAAGTTGGCACTGGTAGGGGAACGGTTTTGTCCGGTGAGG	ybgA_promoter
1344	AGGTGAGTTATGAGGGCAAGGAGGCTTCTGGGGTCCTTTAATTTTGAGTTTGCTGGTCGTGTGGCTGTTTTAATTTTACTCGCGTGTAGTCTTCTCGTCGTTCTCT	katG_promoter
1345	TTCACATGCTCAATGTGGAGGGGTATAATGTGTATAGCAGTCAATGCTGTTGTTGGGATCAGGCTGTCTTGCGTATGACGTTGTCACGGATCTATTTGCTGCGTCT	tdcD_promoter
1346	TGTGACAGGGTTTACATATTCTGCCTTCGAGTTTTAGATATCGATAGGTACAAATAGTGCTCACTACTGCGCACCGTATGGTTTTGGCAGGGCTTGAGGGAAGTTC	Cr TCS12
1347	CTGTCCCGCACGTGGAAGGCGAGCCTGATGTGGTCGGAGCGTCGTCTACTTTGGCTTCATTAATTAGCAGGATTGCTGGGAGCGGCTCATACCTGGGTGGGGTGGG	katG_promoter
1348	AGCAATGTCGAGTTTGTCTGTGTTATAAGTGTAGTTCGAGTTAACTGTTTAACTGTGTGCTAAATAGATGATATAGAAAGGCAGTTAGTATGGGTTACGCTGCCTC	glgS_promoter
1349	TTAATTTTGTGGTTTGGTTACGGGTTATAGGAGGTGTAGTATGCAGCAGAAGAGACGGTGGCGTGGTTCTGTTTCCAGGATTTTTGGAGTTGAAGGCGCAATATTA	Cr TCS12
1350	TGGCCTTATCCTTTTTGTCTATTGAGTCTCTGCTTTCTTTAGTCCTCTTAAAGTTCTCGCGTTTAATGATGATGTTTGGGTAATCAAGTATATTATTGGGGTAGTA	flgM_promoter
1351	GTGGGGTTCAAGTTGTTGAGGATTAATCACCTGAAGTCGGCTCGGGCTAAGGCAGTTAGGCTGAAGGAAAAGCTACGGGCAGTTTACTTATCATATATCTTTGTAT	Rg TCS6
1352	GAGTCGGTTACTTCTACTAGTGTTGTTTTAGGATCATATCCGCGTGATGGAGCTTATTTGAGACGTGGGTGGGAACTTAGCATCGCGGAACAGTGCATTAAAAGTT	yciY_promoter
1353	TGATGTGGGATTGGCCTGGATGGCTTAAGGCTTGGGTCACAGTTTTGCTACTTTTGGAAGTCTGCTCCGCGACTGCCGTGACGGTGGGACGCGCAGTGCGGTGGGG	Cr TCS13
1354	TTGAATCTTTGTATGGGTATAGTTGAACGTGGAGTTGAGATGGGTGGTTCGGCCAGACCAGACGTTCTAGTTAGGAGCGTGTAATATGGCAAGCGCGTGGTTGTCT	smg_promoter
1355	CTTTACGTTAACGGTTATGTGAGAAATCGAATATTATGACGATTACCGGCTATGGCAGATTGCAGGAGGAAATAGTGAAGGAACGTAGCTGATCGTGTAGATGTGT	smg_promoter
1356	TGAGTTGGGTTTTGATATGACAGTGTTCATCAGCCGGATGAGTCGTTTACACTGTGCTCCGTCATTATTTTAGTGTGCTCGGGCTAGAACACTCGTTGTTATACGT	Cr TCS12
1357	ATAGGAGTTGTTTGTGAATTTCAAAGTGTCCTCATCCTCATGACAGATTGTATTTGGTATATTCGCCCGTAGTGCGGATCTTGGCTAATGGTTTTTCCAAACTGAC	nlpI_promoter
1358	GTCATACGTGGATCGAGCTTCATACTTCCAAGGGGCACATTATCTTCTTTATTGCTGTCTTTATTGTCTGTGGATCCGAATTAAATAATTTTTCGACGGTCATGGT	smg_promoter
1359	TCTTAGGATTGAGTGCCTGTGGGGCTGTTTAGGTTGAGTCTGTTACAGATATAGGGAGGGCACGCGCCTAGAGTGTGCGTAGTGGCAATGGGACATTTCGACGGGA	Cr TCS13
1360	TTGCATGTGTTACTATTTGGATGGAGATTTTAGCGCTACGGTATTCCTGTTCGTGTAGGGAGCAATCTTTTCTGAACCGTGCGTGGTGCATCGTAGGGTTTTGAGA	Vc TCS5
1361	GGATTAGGCTGGAAGTTTGGCGAGTTCATTATTGCCTAAGTTTCTGTTGACTGTGGCAAGCGTACTCCAAGACAGCTGATGTGGGGACCGCTTAGGTGGCGTGCCT	idi_promoter
1362	ACATAATTAACATTCTGGTGTAAGTCACGATTCTTTCGAATGTATGTATTTTGATAGTTATAGTGCTTCAGAAATCACCTTCTGTACTAGTTTAGGGTGTACCACG	Cr TCS12
1363	GGGTTGTCTTATATCGGTATTCTGATAAAGTGTCTAGGTTGGGGCAGTCCTTTCCGCCCATAATGGTTTGTGGCGGTGTTTGTGTCGTGACTATGGATTGGGTGGG	rpoB_promoter
1364	CTATTGTTCATCTCGTTCGTTTGGGTGATTATATGGGCAAGATTAAGAGAATCAATGTAGCTATAAAGTATATCAATTATACGAGCAAGGGTTTGTTTATAGCTGG	Cr TCS12
1365	AATTTGCCGTGGACTACCTTAAGTTTTAGGACTTGGGGCTTTCTATTAGCCCTCTCCCATGTTATTAGCGTTAGACGTCAAATGGTTGCTCGGATCTTAGGGAGTG	Cr TCS13
1366	AAAGGCCCGTCTGAGTTTTTTATGTACAATTATGTTAAGCAAGGCTGGATGATGGGGCAGTATGTGTTGGTACAGTTGATAGGGAATGCCGGGTTGGGTAGGGACT	atpA_promoter
1367	CCAGGTTTCACCCGGATTGGGGTCAGACTGGCTAGTAAATTAGGAACCTTGCTGACCAGGTTTGCACTAGATGGATTTTTGCGGAGTAACGTTACATGTGCTCACC	Cr TCS12
1368	TATGGCTATTTTTGGTTGATGGGTACTAGCTGTTACTAACAATAGTTGGCAGGGAGTATGCTCTTGACTTTCTACTGTATTTAGGTTGTTGTTTTCTTGCTGTCTG	smg_promoter
1369	CAGCTTTTTGCACCCCGGTATATAATACCTCGTCATAGAAGGTCTGGGTATGTGTAACGTATAGCAAGGTTTTTGAAACTGATTAGGTTCGTTTGTTCGTGGTTGA	Cr TCS13
1370	CAATATCGCCTCTATTGCTGTCTTAGCTCTTGTACTCAATGGTTACAGCAACAATTGGTGTCGATTAGCGAGTATGTCTCAGTCGGGGTAGGATTCTGTGGTCATG	ftnB_promoter
1371	TTCGATTTTGGCTCGAGTATATACCTCGTTTCAACGCGTTGGTCTTCATAATAGACGTGTCAGCTGGTTTACTTTCCTCACCTTATGTTGTGGGCCTTCTACCTTT	smg_promoter
1372	CGGGGATGGCACTCGATTTATTTGGTCCTAGTCGGGGCAGTGTTTACAGCTGCAGGTGCGACTGGCGTCTGAGGTTGGGGGCCGCTGCCGTGACGTGATGGAGTAC	aspS_promoter
1373	AATCAGACGGCCTTGTGCGTTAGTTTGTGGGAAATAGGTGTAGGGATTTTTGATGGACGAGTGGATAATTCAGGTTGCCTTAGGTATCTCTTATCGTGCGTTTGCA	Cr TCS13
1374	CTAAATTTTGGTTTCTTATTTGTTTGTCGCCCCGACGACCGTCGGGGCAGACCTGTTAGTTGGGTCATTGAGACTGGCCATGCGAGCATCACTTAATGTCACAGTC	Cr TCS12
1375	GCGGGTACCGGTTTAACTTAGCAAGGCCGTATTTATGGAATTTTTAGTACTTGTGCCCATTAATATGTCGATTGTGACCGTTTTCGTGGGTGCTTGGTGTGGAAGA	azuC_promoter
1376	TTTTTACAGTACTTTGGCCATTCAACGCGATTGCTGAGGGTAGGACGTATAGCATTGTTTACAGAAAGCATTTGATCTTAGTTGTAATATCTAGCTGTCACAGTTG	Vc TCS5
1377	TACCTTCGGTTAGTACGATTCACCTATATCTCGGGATATTTCTCCGACGGGCAGTGGTATGAGTTCATGTTTCGTGCCTTTCGGACGTTGCTGGTGTAACAATAGA	Cr TCS12
1378	ATGTTTTGGTAATTCTCGGTGTTTCGCTCGTGTATGGAGTTCATACCTTAGATGTACTTCATATTACATCATATAGCGTCGGGTATTTGTAATATGGGGTCGATGG	ybgA_promoter
1379	GGTCTGGAAGTTACTTCACTTTTTGATTCTCGGAGCCTGTAGCAATATTTAGTGTGAGCTAATGGTATTTGAGTCATTTGACCAGGTGGCGGGTTGCAGTAGTTGG	V_cholera_TCS3
1380	TCACGATTACACATTATAGAAGCATGGACACCGATGTATATTTGTCTTTGTTTAGTCTTACTTCAGTATTGTTTGAGAGTTCACCGGGTTATCGCGGTTGTTGGCA	nlpI_promoter
1381	TAGGATAGGCATGGTGATGCCTCTCGGCGGGACGTTGTCGTAGTGTTCGAGTGCGGTGGTGGATCTTGCGTGCCTGTTGCTGGCACGGCTTGGGTCCTTGATGGTG	Vc TCS6
1382	GTGTGCACCGGATCAGATTCCTTGCATAGAGAAGTCTGATCTTGTGGATTAGGTAATCTTCCTATTTAAGTGAAATTTTGTTCTTATTGTTTGGGGCAGGTGAAAT	ygjH_promoter
1383	TCGGAGCTCAATTTTATGGGGACGGATGGTATCTAGTGAATATTACAAGTTTGACTTAAGTATGTTCCAGTTGAGTGGGTGTGGGTCCGTGTAGTGTCACAAGGGT	nlpI_promoter
1384	TCCCCCCCGTGGAGGAGTTCGAGATTATGAGTTTTGCCTGGGTTGGTTCTCGGGACCTCTGTTCTGGTACGTGCAGGAATGGGTACCATCGTATTGACGGGTTAAA	Vc TCS6
1385	ACCGGTCCGGCCTCGAGTATATGGGGAGTGTAGGTATTAATGTGTTCGGTGTGGATCGATGATTTAGCTATATTGGGGTGGGGGACTCCCGGGTCTAGATGACAAT	Cr TCS13
1386	GGATTATTAGATGTGTGAGCGAACCCGTATGCGGTTTCCTTGGTCTGGTGGCAACTTCTGGGTAATGTGAGTAGGCACTTAGGGACGGGGGTTGTGTTGGAGTGGG	Cr TCS12
1387	TTTTGAGCGGATATGTTACCCGCCTGTTTTTAAGTAGGTGTTGTAAATTTTAACCTTGGTGTTTATTGTATAGGTGTATTTGCATTTTAAGTGGCGTAGCTGTTAA	nlpI_promoter
1388	TCAATATGTAGCAAAGTGTTATATCATTACGACGCTACGTGCTTTCGTTTTTAGACTTGAGAACTGTCTTTGCGATGTCGGGGCAAGGCACCCAGCATGTTTACAA	Vc TCS5
1389	CTAATCAGTCATTGAAGTACACTCCCGTAACGTCTATGTCTATATAGTCGAATAAAGCCACTTTTGCCTATTGTATACTGTTATTATGCAGTATTTTTACAGAATT	fucP_promoter
1390	TGTAGATTTTTAATCTAGGTTTGTGATTGATTTATTTTAATTTACTTATTGTGCACAGTGAAGTGTTATATCAGTGCATACTCTTTTGTGTTAGATTGGGTACGCG	ibpB_promoter
1391	TTGTTGGGCTAAGTTAGGTGCGTCATCGAGGTTCTTCTGGTTTCACGTAGTTGTTGACGCCTACCAGCAGTGCGTCTAATTGTAGTAATAGATAGGTTCCGCTTGT	Vc TCS6
1392	AAACTTGCCGTTGTTTGAATGTTCCTATTTGTGTATGCATATTCTATTCTTCGTGAAGATTTGGTGTCGTATGCTAAGTCTACTGATTGGGCGCGTCATCATATAT	ibpB_promoter
1393	AACTTTGTGTCGGGTACGTTTTTTTTTGTGGTTACGACATCTATCCTACTGAGGATGGACTGATAATTTGCGTTGTTGTCAAGTAGAGTGCCTTGGAGTAATTTTC	Cr TCS13
1394	ATTCTCTTCTAGATGTTACTGGTAAAGTTACTTTGGAGTTTTCAGGGTTGTAGTGGATATGGTTTGAGTGCAGTGTAACCTTTTGTGTCACTTTCGGATTTCTTCT	yeiQ_promoter
1395	GGGAATTAACTTAAAACCGCGTTTCCGATACTTCGGGGGGGAGTCTGAGAGCGGCGGAGAGCATCAAGCTCGTATGTAATGATGGGCAATTGATGTATGCGGTATG	Vc TCS6
1396	TCGTTGTAATCGAGAGGGCGTGATGTAATTGAATTGTGTTTACTGTTTGTGGATACATTGAAGAACTGTCTTGGATTTCAGTGGAGTAGGCTGTGACGGCAGGAGA	Vc TCS5
1397	TTTTCTTTTTTTTCATTATCCTAGGTCTATTGAGCTTATTGAGTTATGGAGTGTATGCAATTACTGCTTATATAAGGTGTCGTTATTAATCATTTGGGGTGTCGCG	azuC_promoter
1398	CGTGGGGTTCCATTCGAATCTTTTTTTTTGCAAGACAACTCTGCGGGCTTCCGCTAGAAAGGCGAACGTGCTGGCGCGCTCTGGGGAAGTAGAGCCTCGTGGTATA	azuC_promoter
1399	GTTGGGATATTTTGATATTTAGTTCTGTTCTTTAGGATAGCGGTTCACTTAAGCTTTTATAATAGTAGGTATTTTATCATGCTCTTTGAGTGTCGATTTTGTGTGA	fucP_promoter
1400	TTTTACGATTGCGGTTCAAAAATCTTGACATGTTTCAATATGACAGCCAGGTTGTCGCGTTTATAGATAACTTAATTATTTGTGGTGAGTAAATTGCACGAGCGGT	Cr TCS13
1401	ATTTATTTTTGTCTTGGGCAACATTTTCTTATGTCCTTAAGAAGCGAAGTCTTTTTCCTGTATTGTACAGATTTTGTCAGTCAAGCCTTTATGTGCATGATTTGTG	Cr TCS12
1402	TTCTGATGCAGGCATCATTGTGACTCCTTTAGGGCTATGCTATTGGTATTTTAGTTTTTCTACTTATTACAAATGTTGCTTGGTTTTGAGTGAGAAAAGTTGGAGC	Cr TCS12
1403	GCTGCCTGTGACCGCCTCAGTGGTTGGAATTGCTGTGGTTTACTTGCTAAGGTGTGATGATGGATCTATGTTATAGCTTTCATTCCCTTGGTGGTGCACACATCTG	Cr TCS13
1404	TTCTTAGTATACTTATTTGTAGGATATGTTTAGAATATTTACCTTCGTCATATTATTTTTGGGTTAAAAAAGTGAGTCACCGATCTTTTTTCGACTGGAACAGTCT	Vc TCS5
1405	TCAGTCGAGTAGTCTAAGCTTCTGTTACCCTTTTTGACAAGTATTTGGGTGCCTTATTTTGGATGGTTGGTGTATTTTTCTAAGGGTCACGTAGGATAAGTTGATC	Cr TCS13
1406	CTACTGGGCTGGGTTTACCGTCGGAACGTGTGACGTCAAGTTTGTATGCATCGTTGGTGTTTTGCCCTGGTCCGGTAGGGGTGGTACGTGGCACGGACTCTAGCGG	yfjP_promoter
1407	TCATTTGCCAAGAATAAGTGTTCCCTGCGGTTTACTGAATTCCTGTGACTCAGCGGTATTTGGTTTGTGGGGTACACGTGTAGGAGCAACGTGGGCTGGATGGATG	ibpA_promoter
1408	CTATCTTCCACGAATGTTAATGACTAGCTCTTATGCTGTTGTATGTTTGTGCGCGAAAATGAAGGATGATTTTACCCTGTGGTTAGTACTATTTTAGCATTTTAGC	Cr TCS12
1409	GGATCCTTTAGAGACCCTTTCTCTTGGGTTGGTCGCCCACCGCAGAATCCCGGTAATGTGGATAGTTGCTTCAGCAAATGGACGTCCGTACTTTATATAATTATAT	yqhC_promoter
1410	CTCAATGTTTCATTGTGCGTGTCCTTTGGCTACAGGGGCGGTATATGCTGTCCCTCAGGTTCGTTCGGTGGTCGTCACGTCGAAGGGTGGGTAATGATTTATGATT	Vc TCS6
1411	ATCACATTGTTGGCTTCTTTTGGGGTGTGATGAAGCTAGTGGTGGTGTTTTACATTATCCAGTTTTTGACAGCAGTGGCACGGTGGGTGTGTGTCTAGCAACTTGT	yfjP_promoter
1412	AGCTAAAGAGTCCGGCGTCTGGGTGGTCTATCTACATGACTGGTGGACATTGCACAAATTCGGTAAGTGGCACAATCGGTGGCCTGGGGAATCGTACGTTCTTTGT	Vc TCS6
1413	TTGACCATAGTTAATGATGCTTTGGTTATTTTAATGAGAGCATGGCTTGCGCGATAGAAAGAGATTTGTGCAGCGCCTTCAGTTTATTAAGTATGACAGCGCCTTA	yfjP_promoter
1414	TATGGGACATTTTATTCGCACTTTAAGAATCGGGTGGGGCTTCCCGTCACCTCCAGGTCGACCATGCCGAGGGGGCCTATGATCAGAAAACATGGTCATGGGTTGT	Cr TCS13
1415	TTTGACCACTAGTACTTGCGCTGGTGGGGTATTAGGCCTTGTTATGGAAGAAGACGCGGTTCTGGCCGTCGTATCAAGGTTGGCCCGGCAAGTATAGGGGCGTGGG	Cr TCS12
1416	GAAAGGTTTTAATCCTGCGTTTAGTTTTGGCTTATACGGGATGGTTTGTCTGGGGACTCGCATGTGAATTCGCTAGGTGCGTGCATCGGGGAAAGTTTTAGGGTGA	B_producta_TCS10
1417	TTAGACGTTGTTTATACCCTAGCCACACCCGTCTGTTTTAGTGTTGTTTTAAAAAGCCATCGCCCTACCTGCGATTGTTTGCATCACGTATGGATGAAATTTTTGA	K_pneumonia_TCS7
1418	ATTCGGTCCAGCATTTTATTTCTTTGGTACTTATTAGGAGATGAGTCTTGGGCGTTTATAGCGGTCAGCGGGTGAGAGTGGGGGAAAGATGTTTGGTGTTGATATA	E_faecalis_TCS2
1419	TAATATTGAACGGTGTTGCAATTGACTGCAATGGCTGTTGGATCTTTGCTCGTTTGGATATGTTTGTTATCGTAGATGGGGGTTCACGATTTGAGTAAAGACCTGT	C_rodentium_TCS4
1420	TTGGTGATCATTTTTGCCCAATAATTACGTGTATGTAAGTTGTTGAAAAAAGAGTGAATTATTAATTTTTTCAACAAGCTCTACCATTATATGCGGGTAGTTGATG	K_pneumonia_TCS7
1421	TCTTGTTCTTTTTATTTTTAGTTGGTTTTTAAGTTAGTTTGCTGTCCAGTGTGTGCGCTGTGTCGTTCGTCTCATAATTGGAGGGGGCGTTATTGTGGGCAGGGTA	C_rodentium_TCS9
1422	TGGTTGTCCTGGTAAATTTTTCTATCATTATTTTTTCTTATACGTCTCATCACGCTTGGAAGGAGTTATTTAACTGAAGACGCCATAGTCCTTACCTTTCTGATTT	V_cholera_TCS4
1423	TTGTTCTCTTTGCACGGTGACTATCAATGAGTGTTGGGTAGTGAGAGTCGTTGCAAGGGGTGTATCGCTACTAGTCCCGCCTATGGTGGAGCAAGGCTTTGCTGCA	C_rodentium_TCS6
1424	ATTCATTGATAGACTGTACCGTTCGCGGAGATTTCGCACAGCCCTTTAGTGCCGTATTTCTGCCTCAGGTACTTTCTGGCTCCCGTTTTTGTTAGCTGGAGATGAT	tnaC_promoter
1425	GTCTAATTAATAGAAGTTGAGGTGCGTCGCAGGAGTGTGGGTCTCAGGTTGGAGAAGTTGTTTGGTCTGTACGATGCTTGGCAACACGGCCGGATCGCGACGCATG	yejG_promoter
1426	TGGAATGGCTGCTACACATTTGGTCCATGGTAAGTAATCGAGTGTTGTTCCAGTTGGTGTATTAACGTTGAATGTGTGAGGGTGTGCTTATTGCTCATTTAGGTGT	katG_promoter
1427	ATCATACTGGGGGAATGTTTGTTTTGGTGTACTCACTAGTTAAGTCATGGTTGATGATTGTTGTTTTTAGGGTTCGATGGTGGTTATGGTGTTGAAAGTGTCTTAG	yejG_promoter
1428	GCCCTCGCTGGTGGGGTCTTGGGACAACAGTGGTATAATTGCTCTTATGAGCGCTGACATGTAATGTGCAGTTGACTCGGGGGTGCGAGGGGCCACTCTGTGGCCG	gmk_promoter
1429	GTGCATAATGGCAATGTTCTTTGTGTCTGCATGATATTTTGCTTTTGCGAGGTGCGTCAAGATTAGAAGGAATGAAGAGGTATGGAACGTGTATGAATTAAGACTA	aspS_promoter
1430	TAAGGCTGGACAGGTCATTATCAAGCGGCATATTTGGCCGTTCATTAGTGCCTAGTTTGGCTGTGTGTCCCTAGATGGTCAGGATCATCTCGTTTGAGGTAACCCC	uspG_promoter
1431	TCGTTATTCCTTGTGCTAGGCTGTGGTTTAGAGTCTCAATCCGGTCACTGATGCTGGGGATGGTAGCAGGGCGCCTCTCTTTTGTCGTTCTTCTGGTGTTTCTTAA	aspS_promoter
1432	TTTCCCCTGCTCGTGTATTTTTGGGGAGGAATCCCATGTGCTGAACAATGGTTAAGGGATGGGGTTGTAACTGTTACGCTTGGCCACTTTGTACTTACGGAAGATG	uspG_promoter
1433	TTAAGCAGGTGAGGTGTAGCGTTTCTTACCGTTTGGAGGATATTTAGACAGCAGATTGGCGTAATATTCTGAAGGATGGACTCTGGTGGCCGGGGTTAGGAGGTTA	ibpA_promoter
1434	GTGATTGGATCTATCAGTGCTCTTATTGCACTGGGCGTTCGACGAGATACCTTTGTGAGTGTTAGTTCTGGGTCATGAGGTGAGGCGCCTGGAGTTAGTCTGTTGG	ibpA_promoter
1435	TGATTTTTCTTTACGACGTATGAGGAGTATGGGATCGCTAACGGTGAGCTATGGTAAGATGGCTTCAGCTTAGGGTAGGCCGTTTCGTGGGGCCGTAGCCCCGCCG	tolC_promoter
1436	TCTGGTCATGAGGCTGTTGATTTACCGTTTGGACTATATGTTATCCTCACTGGACTCGTATTCTGAATCGTTCGGGTAAGGTAACTGCCAGTGTGGGTAGGGGGAC	ibpA_promoter
1437	TCGGAGTGATCCGATTTTGACCTATTGTTGTTCATCTTGGTCATTTACTTTCGGTGTCCATGCGACTGTCTAACTGGGTATGGTCTGGATTGTTTTACGCTCGACG	tnaC_promoter
1438	ATGTGTTGGGATATAGTTCTTCGTACGGGATTTAAAGTGGTGGGATTAGCTGTAGGTACCTCGCTGGTAGAGCCAGGGTGGGTCCCTGTATATGTATGCGTTGTAG	aspS_promoter
1439	ATTTAATCTACGGACTTTAACGCAATGCTGTGCTTTTGACGATGTGTCACACGTCTATCCTTTAAAGCCTATGAGGATGGTGAGTGTGGAATGCTGGCTTGTGGGT	tolC_promoter
1440	ACACTTAGAGTCTTTTTATGCTTAGGAGCCCTGTAGACAAGTATCAATAAGGGTTGATGGGAGGTGTTGGTCCTGGGGGTGAGGGTAGACGAACACGTTGGGTGGC	tdcA_promoter
1441	TTTTACATATTGTTGCTTGTTTAGGCCTGTTATAGGGGGTTAGCAAGTATGTGCTGTGAGTCGGGGCGGGCACGTGAAGGTATGGGGCTGGGTAGGCAGATGCTTT	fdoG_promoter
1442	GGCTTGGATTTTGAATGCCAGGTTCGTGAGTAGCCTGGTGTGCTATGCCATTAGGTAGTTTAGCCTTCCCATACTCATTTCAGGGGGGTCAAGTGTAGACTAGTGC	acrZ_promoter
1443	ATTTGGGGTGCCATCTTCACCTTGTTCTGTTTCGTTTTCGCAGAACTCGTACGTGTTATTAATTATGGGGGCAGGGTCATTTAGCGTGGTCGTCTGATTTGAGTAC	dtpA_promoter
1444	ATATCTTGTTCGTATGGCAGGGGTCTTGTTTTGGACGAATCTTATTCCATGGTCGGGTCTTTTTAGCCATGAATTTTATATAGCACTTGTGCGTTCGTTTTGTGCT	Cr TCS12
1445	TCTGCCCAGGGCGTTTAGAGACTTATGTGGTTGTTTTAGGAATTGGGCGTATATGGCATTGATTTTATAATCAGTGGCTGTACTTTGGTCGTATGATATGTATTGG	tolC_promoter
1446	GGGAAATGTTTTATAGGGGTTGTATAGTTTCGTCACACAGTATAGTTGTTTGGGCGATCGGAATGTGAGGGGTGGATGGTTAGGAAGTATTACTCAGGGCGTGGGA	fdnG_promoter
1447	TTCATTGTTGTTGTGGTTTGCTCTTCTGTAATTGCGCTGGGGGTGCCAAATTAAGTAAGTGTAATGGCCTCTGTAAATGTTGGTCAGACTTTAGTTCGCTTATCGG	tolC_promoter
1448	TGTTTTATGTTCTGGGTTGTTGTTGAGATGGCGTTAGGCGTTAACTAGTTGTCCTCCGTTGACGAGAGTGTGCTTCTCAGTTTTTTTAGTTAAGTTGTCAGGGTCG	ygdR_promoter
1449	ACGCCTTTCTCCGATTGTGTTAAACCATCAGGACAATATAGTTTCAGGTGATTCTAATTTTGGTGAGCTCAAGCTATTTGGGGCCTCTTTGTTTGGCGATGGCGTC	acrZ_promoter
1450	AGGTAAGGTACGCTGCATTTCCGTTGGATCAGGCTCTTTTTGGATGGGTGGGGGGGGGTCACCATAAACATGATTGGTGGATAACAAGAGCTATTTACGACCGGGG	gatA_promoter
1451	GGCCGAGGTACCTTATTTTCTTGGTTATGAGAGGGTTGTGGCTTTCTTTAGGTTCAAATGTACAAGATAGGTCATTTTGGTTTGCGGTTTGTCCTTTCGTCGGACT	lpd_promoter
1452	TAGGAGTCGGGGTCACACTGGGCATATAAGTGCTCTCTTCTAGATATGGATTTACCGAAGACGTTTGGAAGCGTTTTATGTTGCGTTAGCTGTGAGTGTATTAGGG	tdcA_promoter
1453	GTGTAGGTGCGTCTTTTTTGATGACCTCGTTTGGATGTATTCTTCTTTCGGGAAGGGTAAGGGTGATTGGGTTACTGGACCAAATTATATGTACGGTACGTTTTTG	ygdR_promoter
1454	TCGAATCGTTTATTTGCGACTAGGGCTGGTGGGACACGTGTGATTGATAGTTAAATGTATCTTGGGACTCATTTTCTGGCTCGAGGAGTACCTAGTTCTCTGATTG	cfa_promoter
1455	GAAAGGGCGGTCAGCTTGACTATTGTCTTTGGGGTTGAGCTTGGCTTGTATTCTGCGTACTAAAGCGCGGCGGACATGAAGATTTTTATATGACATGGTTGGCTCG	katG_promoter
1456	AGACATCTTCTTTCCTGCTTAATGAGTTTCGTGTTGATGACTGATGCGTTCTGACTTTGAGTTTTTCTTTGATACTTCGCCAGGTCGGTCTCGAAATGGGTCCATT	uspG_promoter
1457	AATTGTGATTATTCTATACCAAAGTTGGCGATAGGAGCGAGGAGAATATATTTCCCGTTGTGAGGACGGTGCTGTGACAGGGTCTGCGGGGGGGCGTGAGATGGCA	tolC_promoter
1458	GATAATATGATGGTTTCATCTTCAATGTATGTGTTTCACCTTTATTTGTAGTTTCGTATATCTTTGTAATCGTCGCCATCGTAACAATACTGTTAATGTGTGTTTA	lpd_promoter
1459	ATGCCTTAGGGTTTTGGTATCATCGATTGTGTTCAAAATTTTTAGCGGGGCCGGAGTATGGCATTAGCCTGGTCAGTATTCGTGGTGATCTGGTAAGGTAATGACT	katG_promoter
1460	AGGTCTCTGGTGACTTAGACTTAGCTTTGTTTTTTGTAGGTTACAACGATTAATTCTTTCGAGTATGTTACACCCGGTATTTGCAGCATTTCGTGGGTTGCTATGT	tolC_promoter
1461	CAAAGTGTTGAATTTACGTTAGCCGAATCGTTTTGCGTGTGGTCGGCAGTTTTCGAGGATATCTTGTTTGAGAGTCTGAAGTGTGTATAAAGGGGACTGGTGTCTA	tdcA_promoter
1462	TGATAAAGGATCTTGCGTTGTGAAGGTACTTGGGCGCTGTCGGTGTGCACGGCCTCGTTGCTTCAACAGACGGGGGCGCGTGTCCGCGGTTGTTGGAAGAGTGGCG	Vc TCS5
1463	TATGTTTTAAGGCCGTGGTGTTTATGATGTTAATGGGTCTGCAGGTTGTGCGTTCAGACAAGGGGCCAGAGCCCAACTGTTAGCTATCAGAGTTACTGTAGAGAGT	ygdR_promoter
1464	AAGATTAGTTTCGTGACTTGTTGGAATCTGCACGGGGGCTGAACTCGGGGGTTGTTGTCTCACAGTTTTTTAGGCGAGAGTGGTGTCGATTTAGAGTGCCGGCGTT	pspA_promoter
1465	CCGGAGCAGTGATGTTGATGAATGTGTCGATAACTTACATGTGTGTACATTACTTTTGCTGTCCATCATTGTTCTCTCCCGCGTTTTATTTCGTTGTCTAAAGTCT	mocA_promoter
1466	ATTCGGGCTTACGAACTACTAAGGACGCCTTCTCTCATCTTCAACAAGATAGGTGCTGTTTTGTTTGCTGTCTGAAAGGATATGTCGTTAACTCGGCTTAAGGCAG	katG_promoter
1467	CGCGTCTTGGTTACATTTGTATTACCTATAATCGCCTAGTCTAGCAATTTACAATGTTTGTGTTGGTTGTGGTTAGTAGAAGGTGTCCTTGTTGTTATAGGGTGGT	zapA_promoter
1468	TCTATTACGGAGGTACCTATCCATACTTTTACGAGGGTCTTCGAGATACTAGTTATTCCGGTAATGTTCAGTGTTCTGCTGAAGTTTTGCTGGGCTCGATGTCTGT	fdoG_promoter
1469	AATTTGCGGTTATACGAAGCCTGGTAGACGTATCTATCTAGTTCTTTAAGTTCCGTGTGATTTACGCATTGAATTTTGCGGGGAATTTTTATTTCTGGCCGCCCGG	pdhR_promoter
1470	TCCGCTTTTGGTGGTAGGGGGTGTAATTCATTGATCCTTGTGGTAGATTTGGTTTCCGCATTGTTAAGTAGAAAAACCGGACAGTCGGCGGTTTAATACTCACTAT	cfa_promoter
1471	CTACTCCGGGAAATAAAGTGGATGCGTGGAGGGAAGGGCTTAATTAGTGTTTCTTACATGGTGATAAATGGGCGAGTCGTTCGCGGGTCAGAACTGTTTGCGTGTA	smg_promoter
1472	CTCGAATCTTAGTGGATAACCATCATGTTCTAATAACGGTAGTGTAGTTAGTATCTATCATTTTAGTGTTACGTCTATCTGGTTGGGCTCCTGACGGGGGGATCGG	katG_promoter
1473	TTATTTGTACAGTCATGTGGTGTTGGTTAAGGTATTGTCGGGTTATGCGTTTTGGTCTTATAAAGTGTGATGCGGTGGTGTCTGCGTATAAATGTGACGTGGTCAT	zraP_promoter
1474	TTGACTATTCGACCGCGACTTAAGTTGATGTCATATGGTTTTTCTTAGGTCTATCGGGTCGATACTGAAGACGCGATGATGCTCCTGACATTAGGAAATTTATTTG	katG_promoter
1475	TAATGATTGGGAACTGGTATAGCGTCGCTGTATGCTGATTTACGGTGAGTCCCTCCACAAAGGCGGATGCTGGAAGTCAGTGGGCGGTGATTGAAAGAGGGACTGC	ibpA_promoter
1476	AATATGTGTAATAAAATGTTGGGTTTGTTTGATTCGGAAGGAGAGTAAAGCTCCGAGGTCGATTTAATTGTGGATTGCGCGTGTACTGTTGTTGCTTCGCGCGACA	mqsA_promoter
1477	TAAAATGTAAAACGCTGGGTTATCAAAAGTTTGTAGAGCAATATGGTCGACATATGTGGACATTTGACGCAGAGATAGTATATATTTAGTTTCACATGCGAGTGAT	lpd_promoter
1478	AGTATGTACTTTTGGAGATGCAGTGAACATCAGAGATGGATTTGGTATTGCTAATTCAGGGTAATATGCTTAACTTCTTGTATAACGCGGAGTCTCGCTTCGGGTA	Cr TCS13
1479	TTGGCTCTGGGTTTTAGCTACTACAACGTAATAGTATGTTATGTGAGTAGATTATATGACTTATTTAAGTTAGCTCTAGGGGTTCACAGAGAGCTAGGAGTTATAG	flgM_promoter
1480	TGTTGAATACACACGTGTCGGTAAGGTTCTCACAAAGTAGGTTATCAGTATCGGAGGCTCAGTCACTTTAGAGCGATAGTCGTCGTTTTTGTACCTTATAGTTGTT	atpA_promoter
1481	GCTTTCACTCTTTCGCCGTCCTAAGTTCTTAGCCTACTATTGTGTTGCTAGTGGATTTTGTTTATATCTCGACGATGGAGACGGTTGTATAAAGGTTGGTTGCTAA	fdoG_promoter
1482	TTCGTCTACTTCCACACCTGTTCGGGTTTGCTGACGTGGTCGTTAGGGCATCTATTGGTAGTTTTGTTCGCATAATTATTTTATTTTGCTGCTCGCTTGGTGCTAC	yafE_promoter
1483	GCTTAAGTGCTACGATATCCAGTATTGCAACTCTCTGTTATGCACGCCATCGTTTCTCTGTTTTCATCGTAATTTTTTGAATTGACCGGTACAGGCCTTCCATGTG	atpA_promoter
1484	TGATCGTGATTTGTAGTGCGTTGATTAGCGTGTCAACGGGTACCTTTAGTGTCTTTATCGTTAGGCAAACGTTTTCCCCGTTTGTAAAATGCGTTTTTCTATCCTA	ibpB_promoter
1485	TAACAGTTGTTATTATTGAGTTAACGTAGTATTTGGTAATGAACATATTCGTGCGCGTATGTACTGTTCCTACTATTTCACTCAATATGTCCTATCAGGCTCTGGT	tdcA_promoter
1486	TTCCTGGCGAGGCTTGTATAAAGTTGATGTGATTTCACTTCTTTGGGGGGTAACTTAACGCGTTAAGAAATGGTACAGCCACATGGCCTTCGTGGATTGGTGGGGC	smg_promoter
1487	CGGTTGTTGGATTTTTCAAAATCTCTAGGATGGTTTTCAGGCTGATATTCTAAGGACATTCCTTGGGACAGCTATTCTTGGGATAACCGGCGAACGGTAATGTGGG	ygdR_promoter
1488	TAACATTTTATGTCTATTGGGGGTGAGTTGACGAGGTATTCTCTAGGTTTTTTCTTTGCTTGTGATCTCGTCATGTGTGTGTTGGGTTTATTGTTTTGCCATAAGA	mrr_promoter
1489	AGGTCACTGTAGATGATTGTCTGTTATCCTATTGGCGATTATGGGAGCGCTCACTTTAACTCTGTTTCGTTTTCGAGCTTGGTACTAGTGCTAGTCGTGGGGCGCG	tdcA_promoter
1490	TCTTGTGACGTCCGAGCAGAACAGTAAGATCAGCGCCCTTCAGCGATCCTGGGGTAACGGGTGGGCGGGCGCGCTAAAACGTGAATGGCGCGGAGTTCTATTGCGG	gatA_promoter
1491	TCGAATTGGTTGCGGGTGGTCTCATAGAAACCGCTTGGATTGGGGTATTCGGAGGATGACCTGCTCCGATGTTTGTGTGGGTAGAGTGTCGTTAATGACTTTGCGG	rpoB_promoter
1492	GGTCCGTACATTTCGCGGATCTGTTTTTCTTTTCTAGGTCATTCCAGGGTGGGACATGGTGAGGCGGAGTGTCGAGGCTGAAGGTATTTGTTGTAGCTCCTTTGGT	Vc TCS5
1493	TACTCTGAAGATTTGCCGTACGAATACAACTGGTTTTAATGCATTGCTAATGTTTGTGTTGGTCGTGCAAGTAGTTCTAGACAACATTTAGCGATATATTCTTTTG	Rg TCS6
1494	ATTGGGGACGGATGGTGGGGAATTACCTCGGCGTTAGAAGGTTATGTCTACCGTGGTAATCCGAATCGACATCTCTATCGGTGTCTTGTGTTGGTTTTGCTGGAGC	Cr TCS13
1495	TAACCTGGGCGATTTGTGAAAAATTAATGTGTTACCCGGCGCGTAGTCTATTATCAGTCTATTGTGGGGGAGAGTGAGGGCTCGGTTCAAATAGGTGGTGGGCTTG	tnaC_promoter
1496	TCTTGTGCCCGGTTGTCTGTGGTTCTCTCGTTGGGCAGTGTTGAACATGGTGGGTTGGTGTCTATAATTGCGGGGAAACTTTGTTATGTCCGCACCTTTTGGGACT	Vc TCS5
1497	ACGTTAGGTCAATATTCCTGCCCAGGGTCTTAGTTTGATTTTTAGGTTGGTTGCGTATGATGGTGGGTATCATTGTTTGTTAGGTGCTTGTTGAACGTGTACAGTG	alaE_promoter
1498	TTATTGTCTTGACTCGTCCTGCCTAATCGCGTACTCTGTGGGCCGCGTTTATAGAATAAGGGGATTCATTGTTTATCGAAGCATATAGGTCGTGGCGGTGAGCCTA	alaE_promoter
1499	AAATGGCTATGGGTGATGATTTCGGATTGATGTTTACCCGATTTTAGTTGTACGACAATCTCCTTATTCTGGATAAGCCGTTGTGTACTACTTTCTCACTAAGGCC	fucP_promoter
1500	GACGTGGGAGGCTCTGCTGTATATTAAGAGCTCTCTTCCTTGGCCTGACTGGTCCTATTTCTGGTAAATAGCGGGTGGGACTCTGCGGTGGCATCGATTTGGGGGT	smg_promoter
1501	TTGGGTGGCCGGATGTTGACTTCCCACTTTGATGTCCAGTACTGAGGCACATGGCCAATGTGGATTAGTTTACGGGATCGGGGGTGACCCCATCGTCTACTGTAAG	flgM_promoter
1502	AGCATAAGTAGTCATTAAACCTCCTAGTTAGGGCTGTTTTATAAGTTGGCTCACACGCCGGGGTATAAAAGGACATGCTGTTAGTTTGTGTTCGTTCCATTGTTAT	Cr TCS12
1503	CCACTATACGTTGGTGCATTTTATGTGCTGGTGAGGGTCGTGCTAACAGCCCCTTCTTTATTTCGTCAGATCAGCCTCGGGAGTCGGGAGCTAATGAGTCGCCGTG	Cr TCS13
1504	CTTTCATGTCATCCTGTTATTCTAAGTTTCCGAGACGCATTATACTTTGGATCGTAGGCTCTGATTTATAATCAAATATGAAATTGCTTTGTTACGCGTTTTTCGT	nlpI_promoter
1505	GTTACTCACTAATGAAAAGTCTTTTTACTAGTACTTATATTCTCGGACATTAAAGTATAAGTCTTAGGCGTCTATTGTTTCCAGGGCAAGGTACAGCTTGATGCAA	katG_promoter
1506	AATGAGTACTTTCGATTACTTTTTCTTTGTCCACACTTCAGTGTTGTAGATAACACACTTAGGCTTTTATAGGCCGGGCTGCGATCTAGGTACCGCAGAAGCTGGA	nlpI_promoter
1507	TATTATCTGGGATGTTGTGTATCGTCGGAATTAGTGGTTTGGTGATGATCCTACGACTTATTTTTTTGGGCGAGGATTAGAGTCCGTTGTCGTGCGGTCGTCCCCA	dnaG_promoter
1508	GCTCATAGACGCAAAGTTTTCTGGGAGGGTGGGGGTAATCGTCTAGGTATGCTCGGATGGTGCGTTTTAATTTGATCGCACAAGTTTCGGGATCGTTCGGTTGGCG	dnaG_promoter
1509	TTCATATGAATAAAATGCTCTTGCAGACGTGAGGTGTTAAGTGAGTTCTATGATGGCTAGGTGACTTTTCAGGGAGTAGCTAAAACAAGTCCGAGTCGTTGTTTGC	idi_promoter
1510	TATTGTGACATTGACTGACTGTTGCTGGATTGGCCAAGTGCTCTGAACCGACCCTAAGCGGTTGGGGTGTCAGAAGTGGCGCACGTTGAGAGGTTGATATTATTTT	Vc TCS5
1511	TCTCATCTCGTTTAGTTTCTCTTGCAGACACAGTTCAAATAGGACGATGGTGCAACTGTTGAAAAGGAATTCATCAGTTCGTGACGTTTAGCTTTGTTTGGGGTTT	ibpB_promoter
1512	AGCTATATGTTCTTAGGTTATGGGTTGTCCTGTGTGAGTCGATCTTTGCCATGTTTGAGCTGGTTCATCAATGTATATCTATCGAGGCGATGTATGCTATCCTGGG	fucP_promoter
1513	AGTTAGTACCTGTTGCGTGCCAGTGAAGGGTAGGAGCTCGTGGTTTATATAGCGGGCCAAAAGGTTCTCAATAAAGGTGCATGGTTGGCGAAAGAGGGCGCTAACT	ibpB_promoter
1514	GTTTTATTTTTGTTTTCACACCTTTCGACGTGGTTCCTAATTGTCACGATGGATTTGAGGAAGAGAGATATAACCTTACTAGGAGCGCTTTATACCTATGGTTAAT	idi_promoter
1515	CTTTACTTTTGAAATGCGCGTGCTTTGACGGTGGTTGTTATTTGGCGACCCAGATTCTGTCAAAGGCGTGCGCATCCCGGGTATTCATTGGGTTGTCACGTGGTTT	fucP_promoter
1516	CCGTGTATACAGTTAATGGGAGATGGGTACGACATAATACGTTATTTGAGATAGTGAATTGGGTGAATACGTAGGCAGGGGTGGGGGTAGGGCCTGGAATAAGCCT	smg_promoter
1517	ATCACACGCATCTACTGAGTTAGTGTAAGAGGTCTATTATATCGATGAAATTTTGTTTAGTTCTTTGGTTGTGTGGTTGTTGATGAGCCCAGTTGTTGTAATCGCG	Cr TCS12
1518	ACTCTGATGGTTAGGTTCTAGCACTTTTTAGAGCCTGTATGGTTTGGATGATATGCGGTCAGCGTAGGCCGTTGCATTCATGGGTAACGGGTAAGGGGGCCCGTAA	Vc TCS5
1519	TTTTTCGGTTCTTTCTACTGGTATTGTTTATCAACCGAGTAGTGCATTACGGGCAAAGGGCTCGTCTTTATTATGTCGTCATTGGCACGCAGAGAAGCTTGTTCAA	nlpI_promoter
1520	GACAATGTTTAGGTGAGATAGCATGGAGGTTCTCGTTGCAATCGTCTTGGAGAGGCATGGGGCAGAACTTAATTTCATGGTCATGTGCAACCTTTTTGTGCCCCAT	Cr TCS13
1521	ATTTTGAATGTATTCCGTTTATTTCGGATGATTTGTTGTTTACATAGTTATTTTTCTTTCGCAATTACAAAGCGGATTGGATTGTGCCTGCCGGTGGGATTTCGAT	gmk_promoter
1522	TGTGAATAGAAAGTGGGTCTAAAGTTCTGTAATTGTAGAGGCTCTTCGGGATTTTTTCTTAACGTAAGCCTGGTTGCGAGATGTTGGCGCTTATGCATAATTTGAG	mrr_promoter
1523	GTTGTATAATTAAATCTGTTGAACCTTTGACTTCTTTAATTATGCCTGCTTGATCCAGATTGCCTTTGTTAATGAAGATGGTTGCTCTGCTGAGGACGAAACGTGC	ybgA_promoter
1524	GTTTTATTGGTGGCCTTTTTGAGAACATTGTGAGGGTATTGGCGTAAGCCGCGGTCGTCGGCTACGGTGCGGTTGAAAAGGGGGGGGCGTGGGGCGCGGCGGAACC	Cr TCS12
1525	TTCCTCGAAAGTGGAACGCGTCAGACAATATGCGGCTCTCCCCTTTTGTGAGGAGTTTGTCTTTGGGTGTGTGGAGCGCCAGTTATGGTATGGGGTAAAAGATAAC	Cr TCS13
1526	TTTTCTTTGTGAGATTGGGTTATCATAACTTTTGGTTCTGATCGTGCATTTGGCCTTAATTACTTCTTGTAAGTGTGTTTACCTTGTTGTTAAAGCGGGCGTCTCT	smg_promoter
1527	CAGATCACATAATAACAATTGCAAGTAGGCGTGTACCGGATTCTAGATCTTTATTTTGGGGATGGTGAGTTTAATGTTTCGGTGTGCCATGGGGTCTGGCAGCACA	Vc TCS5
1528	CGAGGTGGAGTAGTAGATAATTGTCCTTTATTAATTATCTTGTCTCGAATGAAGGTTGCTGTGTCTGTGACCCAGGCACGGCTTAAGCCGTGACGAGCCGATAGAC	Vc TCS5
1529	TAATCGTATGCTAGGTAAGGATTATGTCTGTCGTGGATGGTTTTGGATTTCAGCAGTAGCTGTATTGATTTGCTTGCCTTTAGTCATAACTGCGAATACGAGATAC	Vc TCS6
1530	AATTTGTCTGGCTTATTTATTGGTAATTATGTAAATTGTCTCTGGAATTGTGTAGACTGATTTTTTAGGTCACTGCCGCTGACACTTTAGTTTTCATAAACGACTT	azuC_promoter
1531	TTTATATTTTGATAACCATTGGTTACTGGTTTTTTCTTTACTCTTCTTTTTAGAATTAGCTTGGCTAATGTCGGTATTGTTAATGTTAGGTACATAGCTGTCTCGG	ibpB_promoter
1532	AAGGACTGTGTTCGGCTTCGGCTGGAGTCACGTTGTTTAGTACTGAAGTTCGTCTGGCCTGATGACGTGTTCTAGTAATTTGTGAGTTTCAGTGGAGGCGAGGCCT	Cr TCS13
1533	TTACAAAGTCGTATACATTCATTCTTTACCCACTTGTGATATTTATACTGTTTTGTATAAGTATATGATGGTCCGCGTTTTTCAGTGTCGTTTGGGTCTTCCTTTT	Cr TCS13
1534	CACATTTTTAAGTAGCGTAGGGGGTATGAGTCGGTGAAGTGGTCAGAACTGGGGCTCTACAGCGAGTTTATGCTATCTAGGCTCGATGGATAAGTGGGCTGTTTTG	smg_promoter
1535	GACACTAGGTCCTGCATGGCACTAAACGACGTAGCATGTTTGGTATGGGCCTCGAACGCCGATCTGAAGCGTGGTAACTGGTGCGGGATTTGGGCGCATAATCGGG	Cr TCS13
1536	ATGCGGCCTCTGTTAAGAATCTAGTAATTCATGTTTGGGTACTTTTAATCGAGTTTCAGGGGATATGTTTTCATGTCAGATGGAGATGTTCTATTGATAGGTTTCG	Vc TCS6
1537	AGCGCCTTGTATATTCAATGGTCGGGTTAGTATGGTACTGGTAATTAAGCGCAATTCGGAAGACTCGGACCCTGAAAAATCGTATAGTCATTAGAGTGTAGGGAGA	Cr TCS13
1538	TTTATGAATAGCGTAATTCATGTACCGCAGTTCTTTGAGAGCCGATATATTATAGAAGCGGGTATGCGGAATGCTTTACGATTTATATGTGTGGGATTTTGTGTGC	smg_promoter
1539	CTTCTTATAGGTCGGTGTATATTGAACTAGGTTGATTATCTCTTGTAGTTTAGTGGTTTCACCTCATTCTTTGAGATATACTGCCATTAGTGTTGTTACCTACTAT	Cr TCS12
1540	TCAATTTAAGTGTATGTTGCTGTTCTCGATGTGCGTTTCAGTACCATTACAGACGCTTGGGCTTATCTGCGGTACGATGGGGGTAGTAATACTATGTTCACTGGTT	Cr TCS12
1541	TGTGCACCGTATATTGTTGAGCTGAGTCACCACGGGGTTACTTGGAGCTTGTCAAGCGATGAGTTGGGATCGGAGAAAGCAGTTTGGAGGCAGGAGGCGTTTTGCC	Cr TCS13
1542	GTCATATAAAAATTGGGTCGTTAATCATCATCTCTGATTATGTCTTGGCATGCTGTGTCAGCAAGATGATGCTGTATTGAATCGTTCTATGGTATCTTGTAACTGG	Cr TCS13
1543	TGGTTACTTTCTGTACGTACCAGGTTGTATCTTTGTAGTTAAAAAAGTTCATCAGATTATCTTGTTTTCGAGTGATTCAGATCCTGTGTCAGTCTAGGGGGCGTGA	Cr TCS13
1544	AGCCAGTTTTTTTTTCTTTGATTGGTTATAATAGAGACGCCCAATTGATTGTCAACTGAGAATCTCTCGTGACTACGCCTTTGTTATTAAATTGGAGTCCTGGGTG	Cr TCS13
1545	CCCGCTCGTCCTCTGATTACTGCTCAGACAGCGGTAAACCAGGGAGGGTATGCTTCCACTTCGAGGTCATAGCTTCTGTAGGGGTGCTTGTGGCAAGTCAGTGGTC	Vc TCS6
1546	TATGCTGCCGGTGTGTATGGTTTTATCTCGCCTGTTGTCAATTTTTTTTGTTCTTGTCCTCAATCCATTTGTTTTTCAGTGCATTTCCTTTAAGATAAAGTCGATA	yqhC_promoter
1547	ATATATCGGTTTTTCTTTTTTTTATATTAGGAGCGGGAATGGTTTTTTTTAAACTATTAATGTGTATCTTTGGTGGAGGGTGCGGGGGCTAAAGTATCGTTTGGTC	Vc TCS5
1548	GTCGTTTTGTTTCTTTAATTGCAGGATTTGCGGGTTTATCTATGGCGGGATTAGCAATTGGGATCTGTTGAGTGGTGTATATGCTCGGATGAGATGAAGGGGCTAG	Cr TCS13
1549	ATCTTAGATTGTTCGAATGAGGAGGGTCTGAGAATAGTGTTACATAGGTTTTCGGGTATCTCGGTGGTATAGGTTTTTCGACTTAGTTTTCGATTGGCCTTCAACT	yfjP_promoter
1550	TTTTTGTGTTTGTATGATTTCGAGATTGTGTTTGGCATCGGTTATCTTTTAGTTTCCGGTATCGCGCCTCGGTTATTCGCGTTTGCGGGATTGTCAGCGCGATGGG	gldA_promoter
1551	CCATAGGTATGGTCGGAGAAATGAAGATTGGGAGCCTATTCTTCTTAGCGCTAGTGACGTAATCGTCTGGTGAGTATGGCGCAGCTAGGCCGCGCGTAAGATAAAG	E_faecalis_TCS2
1552	TTCCCTGCCCTAAGAATACGGCGGTTAATATTTACTATTAGCATTTGCTAGTGGTGTTTTCTTTCTTGTACTTATCTGGAGTGGTTATTGCCTCGGAGATTTGTAA	C_rodentium_TCS9
1553	TTGGGGTCGTGTAAAGGGTAGGTGTAAGTAGATCAATGTAATGCAATTCATTTCTTGCCTTTTATACGAGTCGCGACGTTCTTGGTTGCATTCGCGTTTGGCTGGT	E_tarda_TCS6
1554	TCCTAATAATTAAATTCCCTGTTGGTTAGGAGATGGTAAGTTTTGGTGAATTAATGCCGGTGAAGAGCCAATGGTTAAAGTGCACATTTGTACACAAGATTTATGT	C_rodentium_TCS9
1555	TGAAAGAGCTTGGGCGCCTGGAAGAGTGGTTATAGGGTCTGGTTCAATATATCTTTCTCTCTCCTAGTGCTTGGTTGACCTTGGTGTGATCGGTCTATGAATACAC	E_tarda_TCS6
1556	ATAGGGTTTTTTGGGTTTGGAATGGTGGGGGAATCAGTAGTTGTATGCGTAACTACGATGTTCTTCATGTTTCCATGGCTATAGTGAGCTTTGTACATATGCATAT	E_tarda_TCS6
1557	CAATTTGAAGATACCGGGTTTTGGTTTACTGGCATACTTTAGACCGTGAGTCGTTAGAATTTTATTATCGGTCGTTTCTCGCGCTGAGGCTAGCCCTGTAGATTCT	K_pneumoniae_TCS10
1558	CGTATTTTCGGGGTAGGATCTGAGTTTGCATGTTAGGGTTGTGCTGCAACGGTTCGGTCGTTTTAGTGATGCCGTTATAGGGACGCACGGTGCATCTCCGATGATT	dtpA_promoter
1559	GAGGTGCAATTTATAGTCCTGTCGTCGCTCTTGTCTTGTGCTGCTGATTCCTAGGTTCGGGTAAGGTCATAGATTACTCGGATGGCGGGGCAGGTGAGTTTTTTTC	flgM_promoter
1560	ATGTATATTCGGGTTGATGTTGCCTTTGGGGCTACCTCTTATAGTCGTTCGCATCGGTTGTCCATGGTCCTTGTAGGTTCAGCGAGGGGCTGTCCGCTTGCCGAGG	Rg TCS6
1561	TTGATAACAATTCGTACGTAATTGCACGTTGTTGAATTACCCACTAGCCTATTATGCCACCAAGTCTTGAGTATGGTTGTATACTGCGGTTTTAGACCTCGACGTT	tolC_promoter
1562	GGCCGCGCATGTTACGTCTAGTATTACGGTGCGTATCACTGTGGTGTTACTTCTGCACGCAACGCAGTCGGGTTCAGGTATGTTTGTATTAGTTTGGGTATGCTGA	acrZ_promoter
1563	GATTAGGTTGTTCGGACATTGTCGCCATGGTTGGGTGCCGACCCTTCTTCATCCCGTCTTCAGCTCGGCGTGTTTAATTAGGTAATGAGGGTCTATACAGTGGTCT	tolC_promoter
1564	AAAGTTAAGTGTTCTTATATGCTATTCGATTCCTGGATGGATCTTTGTGTGTATGTATTAGTATTTGGTTGTTTTTAGTGGTTGCTATACCACCGGCGGGCACTTG	tolC_promoter
1565	CTGTGAGGATACGCGGTCGTTCCCTGTAGAACTTGTACCGCGGAGGTGTGAGGCTTTAGGTTGTGTTTTGTCGGGTGCGTCTGGCGAAACCATGGAACAGTGGGGG	aspS_promoter
1566	GTACACAGCTTTGTTTCCATTTGGTTTGATCCTTTCGTCTCTAGCTCTGTTGCTATTGCTCCCCGATGCACGCCGCTAAGTCATATTTTCTGGGTTACGTTGTTGT	tolC_promoter
1567	TATCAGTTTACATTTTCTTGGGCGTTTCGGGTGTTGTCCTTGTGAATTGGTCACTGTTTTGCGGGGTTAGTTTATAAGCGGTCAAAATAGCGATCGAGTGAGCCTT	fdoG_promoter
1568	TAGTGTTACCTTAACGCAGTGGTGTAATTGATTGAGGATTTTGGACGTTGATTATTGCTTATGACTTGCGTTCTAGCGAGTGCCTTGGACTCGGACAGTGTATCGA	aspS_promoter
1569	GATGTTAGGACATCTGGTCCTGCTGTTGTCATGATTGACGACTTTCGGGGAGTGTGATCATCAGTTAGCGGTAGTCCGTATGTCCTCAGAGATTATATGCAGGTGT	tolC_promoter
1570	TTATTAGGGGGTTATACACGTGCGACATTATGTAGTGGCGAACGGTCGGGACGTCCATGGGGATAGGGGTAGATAAGTAGCCGTTTCGTGTGCCATGGGTTGTGTC	ygdR_promoter
1571	ATTACAGGGCATGTGCTGGTTCTATGCTGTCAGTCACCAAGTTTTTGTTTACAAACTCTTTTGGACCTAGTCGTATAGGTTAGGATAGGGATAGACTAGTGTGTGT	yejG_promoter
[truncated: 8,492 more rows]
