# Supplementary material for: A discovery platform for identification of host-induced bacterial biosensors from diverse sources
Source: Mol Syst Biol. 2025 Jun 9;21(9):1237–62. doi: 10.1038/s44320-025-00123-3 (PMC12405535; doi:10.1038/s44320-025-00123-3)
Supplement: Supplementary file 6 — Source data Fig. 2 [file 44320_2025_123_MOESM6_ESM.zip]

Archive with 13 entries (12 files):
- Figure 2 Source Data/
- Figure 2 Source Data/Fig2A.xlsx
- __MACOSX/Figure 2 Source Data/._Fig2A.xlsx
- Figure 2 Source Data/.DS_Store
- __MACOSX/Figure 2 Source Data/._.DS_Store
- Figure 2 Source Data/Fig_2D_2.jpeg
- __MACOSX/Figure 2 Source Data/._Fig_2D_2.jpeg
- Figure 2 Source Data/Fig2E.xlsx
- __MACOSX/Figure 2 Source Data/._Fig2E.xlsx
- Figure 2 Source Data/Fig2B.xlsx
- __MACOSX/Figure 2 Source Data/._Fig2B.xlsx
- Figure 2 Source Data/Fig 2D_1.jpeg
- __MACOSX/Figure 2 Source Data/._Fig 2D_1.jpeg
