# Supplementary material for: A discovery platform for identification of host-induced bacterial biosensors from diverse sources
Source: Mol Syst Biol. 2025 Jun 9;21(9):1237–62. doi: 10.1038/s44320-025-00123-3 (PMC12405535; doi:10.1038/s44320-025-00123-3)
Supplement: Supplementary file 6 — Source data Fig. 2 [file 44320_2025_123_MOESM6_ESM.zip › Figure 2 Source Data/Fig2A.xlsx]

## Sheet: Fig2A
	[ttr]
	0	100	0	1	10	100
Sensor	+O2		-O2
ST TCS1*	0.00024029	0.00618018	1e-05	0.751649	0.9386	0.785319
Lg TCS1	1e-05	1e-05	5.04e-05	1e-05	1e-05	4.72e-05
Bp TCS1	0.848275	0.691926	0.894265	1	0.899725	0.961436
Bp TCS12	1	1	1	1	0.974904	1
Ef TCS3	0.848314	1	0.989167	0.907796	1	0.897236
Bc TCS5	1e-05	1e-05	1e-05	1e-05	0.00905088	1e-05
Bf TCS2	1e-05	0.00054802	1e-05	1e-05	1e-05	0.00029783
Et TCS4	1e-05	1e-05	1e-05	1e-05	1e-05	1e-05
Rg TCS3	1e-05	1e-05			1e-05
ynfE17	1e-05	0.00041511	1e-05	1e-05	1e-05	1e-05
Et TCS7	6.59e-05	0.0312587	1e-05	0.876643	0.988522	0.923267
Cr TCS1	6.63e-05	1e-05	0.00090337	1e-05	1e-05	1e-05
Cr TCS10	0.00010373	0.0008868	1.66e-05	1.3e-05	8.44e-06	2.41e-05
torC17	0.00016681	0.00036525	1e-05	1e-05	1e-05	0.0004884
ynfE15	0.00092524	0.00019135	0.0123039	0.0103927	0.0131007	0.00820636
yeaR23	0.0002729	0.0004217	1.45e-05	1e-05	1e-05	0.00027718
Kp TCS5	0.0003544	0.0017443	0.00089819	0.0009869	0.00043413	8.38e-05
torC23	0.00038926	0.00068255	1e-05	1e-05	1e-05	0.0001509
Cr TCS6	0.00044062	0.00082524	0.00032653	0.000598	0.00053208	0.00030958
torC10	0.00044659	1e-05	1e-05	1e-05	1e-05	1e-05
Et TCS5	0.00045986	0.00052101	0.00414695	0.00053221	1e-05	1e-05
ST TCS3	0.00048965	0.00029139	1e-05	1e-05	1e-05	1e-05
Rg TCS5	0.000504	0.00037605	1e-05	1e-05	1e-05	1e-05
Cr TCS2	0.00051773	0.00196538	0.0570032	0.0480306	0.0609439	0.00448631
torCWT	0.000551	1e-05	1e-05	1e-05	1e-05	0.00054582
Cr TCS3	0.00062782	1e-05	1e-05	1e-05	1e-05	1e-05
Ye TCS1	0.00160861	0.00021422	0.0006166	0.00075615	1e-05	0.00115362
Kp TCS4	0.00736721	0.0337354	0.0370001	0.0180746	0.016998	0.0618684
Cr TCS7	0.056732	0.0721034	0.0741262	0.0864639	0.0931662	0.0850495
Bp TCS6	0.0721672	0.0237351	0.0817561	0.0675929	0.0749109	0.0843487
Kp TCS3	0.0726902	0.0849931	0.0767867	0.0837257	0.0815855	0.101152
Kp TCS10	0.0866269	0.202152	0.107116	0.0952775	0.124075	0.0895612
Kp TCS9	0.132229	0.110366	0.196721	0.128684	0.165608	0.152317
Cr TCS8	0.155721	0.0205302	0.411666	0.415543	0.407561	0.225172
Ye TCS5	0.187995	0.385848	0.264449	0.293621	0.255769	0.269067
Et TCS6	0.312662	0.334577	0.590946	0.46109	0.578248	0.41519
ST TCS5	0.370478	0.0463845	0.83749	0.560841	0.671738	0.591651
Cr TCS4	0.527035	0.604785	0.57983	0.60345	0.631568	0.61144
Bp TCS16	0.591807	0.487398	0.917638	0.741539	0.858303	0.86696
Cr TCS9	0.639859	0.67334	0.900576	0.768283	0.878298	0.967375
Ye TCS3	0.697946	0.98067	0.796829	0.698588	0.82998	0.810333
Vc TCS4	0.723584	0.809263	0.92869	0.860434	1	0.873805
Ko TCS1	0.727942	0.758598	1	1	1	0.907497
ST TCS4	0.761224	0.951962	0.785458	0.748253	0.873304	0.746556
Vc TCS2	0.763249	0.828382	0.933907	0.956992	1	0.883213
Lp TCS2	0.772372	0.632089	0.781494	0.77858	0.915156	0.82136
Kp TCS7	0.806982	0.807995	0.911936	0.68794	0.859452	0.775371
Ef TCS2	0.834993	1	0.904353	0.771647	0.981506	1
Bf TCS3	0.848597	0.99309	0.950514	0.948813	1	0.95902
Cr TCS5	0.861137	0.876679	1	0.937133	1	0.890102
Et TCS2	0.908488	0.664488	0.997907	0.882154	0.986316	0.897249
Cr TCS11	0.988021	1	1	1	1	0.95741
