# Supplementary material for: A discovery platform for identification of host-induced bacterial biosensors from diverse sources
Source: Mol Syst Biol. 2025 Jun 9;21(9):1237–62. doi: 10.1038/s44320-025-00123-3 (PMC12405535; doi:10.1038/s44320-025-00123-3)
Supplement: Supplementary file 6 — Source data Fig. 2 [file 44320_2025_123_MOESM6_ESM.zip › Figure 2 Source Data/Fig2E.xlsx]

## Sheet: Fig2E
	Colonies in ON state (%)
Tetrathionate (uM)	St TCS1*						Et TCS7
0.01	0	0	0	0	0.126103	0.902935	0	0	0	0	0	0
0.1	0.398406	0	0	4.26696	1.27326	3.15457	0	0	0	0	0	0
0.5	0	0	0.621118	66.7343	77.13	77.1341	19.3548	70	11.3095	43.4457	57.9926	49.0975
1	100	100	100	100	100	100	97.3475	100	98.6047	100	100	100
10	100	100	100	100	100	100	100	100	100	100	100	100
100	100	100	100	100	100	100	100	100	100	100	100	100
