# Supplementary material for: A discovery platform for identification of host-induced bacterial biosensors from diverse sources
Source: Mol Syst Biol. 2025 Jun 9;21(9):1237–62. doi: 10.1038/s44320-025-00123-3 (PMC12405535; doi:10.1038/s44320-025-00123-3)
Supplement: Supplementary file 6 — Source data Fig. 2 [file 44320_2025_123_MOESM6_ESM.zip › Figure 2 Source Data/Fig2B.xlsx]

## Sheet: Fig2B
O2	[ttr]	St TCS1*			Et TCS7
Y	0	0.00072089	0	0	0.00026183	0.00039677	0	0	0	0	0	0	0	0
Y	1	0.0004249	0.00330861		0.0004622	0.00422425	0.0034458	0
Y	10	0.00072737	0	0	0.0156438	0.0143479	0.00998918	0.0126962	0.0255808	0	0	0	0	0	0	0
Y	100	0.00818984	0.00518321	0.00516748	0.0335945	0.0272804	0.0185918	0.0266543	0.205698	0.00471922	0.00862764	0.00553241	0	0.00646361	0.00668421
N	0	0	0	0	0	0	0	0	0	0	0	0	0
N	1	1.02334	0.905449	0.326157	0.968657	1.1108	1.20629	1.0662	0.825001	0.606295	0.775562	1.48354	0.303342	0.69498	0.602405
N	10	1.12363	0.94333	0.748841	1.02484	0.990205	1.04335	1.07861	0.904348	1.02898	0.76139	1.10316	0.961818
N	100	0.977351	0.796565	0.58204	1.15468	1.18694	0.988748	0.939588	1.03654	0.721357	0.671957	0.842674	0.766917
