# Supplementary material for: A discovery platform for identification of host-induced bacterial biosensors from diverse sources
Source: Mol Syst Biol. 2025 Jun 9;21(9):1237–62. doi: 10.1038/s44320-025-00123-3 (PMC12405535; doi:10.1038/s44320-025-00123-3)
Supplement: Supplementary file 7 — Source data Fig. 3 [file 44320_2025_123_MOESM7_ESM.zip]

Archive with 15 entries (14 files):
- Figure 3 Source Data/
- Figure 3 Source Data/.DS_Store
- __MACOSX/Figure 3 Source Data/._.DS_Store
- Figure 3 Source Data/Fig3F.xlsx
- __MACOSX/Figure 3 Source Data/._Fig3F.xlsx
- Figure 3 Source Data/Fig3C.xlsx
- __MACOSX/Figure 3 Source Data/._Fig3C.xlsx
- Figure 3 Source Data/Fig3B.xlsx
- __MACOSX/Figure 3 Source Data/._Fig3B.xlsx
- Figure 3 Source Data/Fig3E.xlsx
- __MACOSX/Figure 3 Source Data/._Fig3E.xlsx
- Figure 3 Source Data/Fig3H.xlsx
- __MACOSX/Figure 3 Source Data/._Fig3H.xlsx
- Figure 3 Source Data/Fig3D.xlsx
- __MACOSX/Figure 3 Source Data/._Fig3D.xlsx
