# Supplementary material for: A discovery platform for identification of host-induced bacterial biosensors from diverse sources
Source: Mol Syst Biol. 2025 Jun 9;21(9):1237–62. doi: 10.1038/s44320-025-00123-3 (PMC12405535; doi:10.1038/s44320-025-00123-3)
Supplement: Supplementary file 7 — Source data Fig. 3 [file 44320_2025_123_MOESM7_ESM.zip › Figure 3 Source Data/Fig3F.xlsx]

## Sheet: Fig3F
CrTCS7	CrTCS7-bc1				CrTCS7-bc2				CrTCS7-bc3				CrTCS7-bc4				CrTCS7-bc5				CrTCS7-bc6				CrTCS7-bc7
	M1	M2	M3	M4	M1	M2	M3	M4	M1	M2	M3	M4	M1	M2	M3	M4	M1	M2	M3	M4	M1	M2	M3	M4	M1	M2	M3	M4
Gavage	0.474336				0.0297597				0.00544327				0.0197353				0.0318708				0.0254229				0.0139182
Strep D1	1.51048	0.86667	1.08013		0.354233	0.290353	0.385134		0.160375	0.116235	0.192755		0.404838	0.260231	0.283029		0.487255	0.281236	0.355203		0.313132	0.220709	0.325861		0.198021		0.249485
Strep D2	0.938242	0.935406	0.938523	1.24775	0.580289	0.595326	0.609332	0.614927	0.314109	0.278767	0.412506	0.292068	0.535514	0.514034	0.581501	0.712778	0.569266	0.586444	0.668293	0.483388	0.572819	0.540463	0.529027	0.444709	0.316436	0.305232	0.37092	0.345314
