# Supplementary material for: A discovery platform for identification of host-induced bacterial biosensors from diverse sources
Source: Mol Syst Biol. 2025 Jun 9;21(9):1237–62. doi: 10.1038/s44320-025-00123-3 (PMC12405535; doi:10.1038/s44320-025-00123-3)
Supplement: Supplementary file 7 — Source data Fig. 3 [file 44320_2025_123_MOESM7_ESM.zip › Figure 3 Source Data/Fig3B.xlsx]

## Sheet: Fig3B
	5mg Strep
Day	M1	M2	M3	M4
1	1400000000	900000000	1400000000	4000000000
2	5000000000	1500000000	3000000000	5000000000
