# Supplementary material for: A discovery platform for identification of host-induced bacterial biosensors from diverse sources
Source: Mol Syst Biol. 2025 Jun 9;21(9):1237–62. doi: 10.1038/s44320-025-00123-3 (PMC12405535; doi:10.1038/s44320-025-00123-3)
Supplement: Supplementary file 7 — Source data Fig. 3 [file 44320_2025_123_MOESM7_ESM.zip › Figure 3 Source Data/Fig3E.xlsx]

## Sheet: Fig3E
ynfE15	ynfE15-bc1				ynfE15-bc2				ynfE15-bc3
	M1	M2	M3	M4	M1	M2	M3	M4	M1	M2	M3	M4
Gavage	0.00846367				0.00592212				0.00591151
Strep D1	0.0143681	0.0228397	0.029967		0.00582592	0.0154783	0.0360627		0.0059024	0.0170766	0.0269934
Strep D2	0.0785124	0.0994639	0.132696	0.0831455	0.0632081	0.0897052	0.113674	0.0949478	0.093225	0.126264	0.11063	0.0887715
