# Supplementary material for: A discovery platform for identification of host-induced bacterial biosensors from diverse sources
Source: Mol Syst Biol. 2025 Jun 9;21(9):1237–62. doi: 10.1038/s44320-025-00123-3 (PMC12405535; doi:10.1038/s44320-025-00123-3)
Supplement: Supplementary file 7 — Source data Fig. 3 [file 44320_2025_123_MOESM7_ESM.zip › Figure 3 Source Data/Fig3H.xlsx]

## Sheet: Fig3H
DTR307 (CrTCS7)
	Gavage	Day1	Day2
	0.00390567	18.9802	14.4254
		10.664	30.6554
		23.8866	14.6154
		13.9785	26.5896
