# Supplementary material for: A discovery platform for identification of host-induced bacterial biosensors from diverse sources
Source: Mol Syst Biol. 2025 Jun 9;21(9):1237–62. doi: 10.1038/s44320-025-00123-3 (PMC12405535; doi:10.1038/s44320-025-00123-3)
Supplement: Supplementary file 7 — Source data Fig. 3 [file 44320_2025_123_MOESM7_ESM.zip › Figure 3 Source Data/Fig3D.xlsx]

## Sheet: Fig3D
		d1			d2
	gavage	M1	M2	M3	M1	M2	M3	M4
Ec ynfE15	0.00676577	0.0086988	0.0184648	0.0310077	0.0783151	0.105144	0.119	0.0889549
Cr TCS7	0.0857837	0.489763	0.339239	0.410229	0.546668	0.536525	0.587157	0.591563
Cr TCS2	0.00275584	0.179934	0.175743	0.195103	0.146752	0.152248	0.127979	0.356608
Lg TCS1	0.00415457	0.00028905	0.00253527	0.00033328	0.0005493	0.0008254	0.00044108	7.78e-05
Bp TCS1	0.996289	0.927266	1	1	0.776912	0.796901	0.846559	1
Bp TCS12	0.947684	0.565623	0.644061	0.629437	0.840463	0.777025	0.820252	0.822129
Ef TCS3	1	1	1	1	1	1	1	1
