# Supplementary material for: A discovery platform for identification of host-induced bacterial biosensors from diverse sources
Source: Mol Syst Biol. 2025 Jun 9;21(9):1237–62. doi: 10.1038/s44320-025-00123-3 (PMC12405535; doi:10.1038/s44320-025-00123-3)
Supplement: Supplementary file 8 — Source data Fig. 4 [file 44320_2025_123_MOESM8_ESM.zip]

Archive with 19 entries (18 files):
- Figure 4 Source Data/
- Figure 4 Source Data/.DS_Store
- __MACOSX/Figure 4 Source Data/._.DS_Store
- Figure 4 Source Data/Fig4F.xlsx
- __MACOSX/Figure 4 Source Data/._Fig4F.xlsx
- Figure 4 Source Data/Fig4G.xlsx
- __MACOSX/Figure 4 Source Data/._Fig4G.xlsx
- Figure 4 Source Data/Fig4D.xlsx
- __MACOSX/Figure 4 Source Data/._Fig4D.xlsx
- Figure 4 Source Data/Fig4H.xlsx
- __MACOSX/Figure 4 Source Data/._Fig4H.xlsx
- Figure 4 Source Data/Fig4I.xlsx
- __MACOSX/Figure 4 Source Data/._Fig4I.xlsx
- Figure 4 Source Data/Fig4E.xlsx
- __MACOSX/Figure 4 Source Data/._Fig4E.xlsx
- Figure 4 Source Data/Fig4B.xlsx
- __MACOSX/Figure 4 Source Data/._Fig4B.xlsx
- Figure 4 Source Data/Fig4C.xlsx
- __MACOSX/Figure 4 Source Data/._Fig4C.xlsx
