# Supplementary material for: A discovery platform for identification of host-induced bacterial biosensors from diverse sources
Source: Mol Syst Biol. 2025 Jun 9;21(9):1237–62. doi: 10.1038/s44320-025-00123-3 (PMC12405535; doi:10.1038/s44320-025-00123-3)
Supplement: Supplementary file 8 — Source data Fig. 4 [file 44320_2025_123_MOESM8_ESM.zip › Figure 4 Source Data/Fig4F.xlsx]

## Sheet: Fig4F
		torCWT				torC10				torC17
		M1	M2	M3	M4	M1	M2	M3	M4	M1	M2	M3	M4
	Gavage	0				0				0
5mg Strep	D1	0.01	0.1245	0.01	0.0509	0.0475	0.0051	0.01	0.01	0.01	0.01	0.0016	0.01
	D2	0.01	0.01	0.01	0.0788	0.01	0.01	0.01	0.0689	0.01	0.01	0.01	0.01
DSS	D1	0.5465	0.0255	0.01	0.0739	0.0603	0.01	0.0751	0.01	0.0491	0.01	0.0262	0.0496
	D2	0.2565		0.593		0.1876	0.0941	0.4439		0.2559	0.01
