# Supplementary material for: A discovery platform for identification of host-induced bacterial biosensors from diverse sources
Source: Mol Syst Biol. 2025 Jun 9;21(9):1237–62. doi: 10.1038/s44320-025-00123-3 (PMC12405535; doi:10.1038/s44320-025-00123-3)
Supplement: Supplementary file 8 — Source data Fig. 4 [file 44320_2025_123_MOESM8_ESM.zip › Figure 4 Source Data/Fig4G.xlsx]

## Sheet: Fig4G
		yeaRWT
		M1	M2	M3	M4
	Gavage	0.017
5mg Strep	D1	0.0923	0	0.0979	0.0056
	D2	0	0.03	0	0.1128
DSS	D1	0.283	0.0616	0	0.0377
	D2	0.3834	0.0928	0.4421
