# Supplementary material for: A discovery platform for identification of host-induced bacterial biosensors from diverse sources
Source: Mol Syst Biol. 2025 Jun 9;21(9):1237–62. doi: 10.1038/s44320-025-00123-3 (PMC12405535; doi:10.1038/s44320-025-00123-3)
Supplement: Supplementary file 8 — Source data Fig. 4 [file 44320_2025_123_MOESM8_ESM.zip › Figure 4 Source Data/Fig4D.xlsx]

## Sheet: Fig4D
	5 mg strep				3% DSS
length(cm)	6.2	6.6	6.8	6.9	5.5	6	4.6	5
