# Supplementary material for: A discovery platform for identification of host-induced bacterial biosensors from diverse sources
Source: Mol Syst Biol. 2025 Jun 9;21(9):1237–62. doi: 10.1038/s44320-025-00123-3 (PMC12405535; doi:10.1038/s44320-025-00123-3)
Supplement: Supplementary file 8 — Source data Fig. 4 [file 44320_2025_123_MOESM8_ESM.zip › Figure 4 Source Data/Fig4H.xlsx]

## Sheet: Fig4H
		spy
		M1	M2	M3	M4
	Gavage	0
5mg Strep	D1	0.0329	0	0	0
	D2	0	0.0003	0	0
DSS	D1	0.3151	0.1767	0.0523	0.3385
	D2	0.2758	0.224
