# Supplementary material for: A discovery platform for identification of host-induced bacterial biosensors from diverse sources
Source: Mol Syst Biol. 2025 Jun 9;21(9):1237–62. doi: 10.1038/s44320-025-00123-3 (PMC12405535; doi:10.1038/s44320-025-00123-3)
Supplement: Supplementary file 8 — Source data Fig. 4 [file 44320_2025_123_MOESM8_ESM.zip › Figure 4 Source Data/Fig4I.xlsx]

## Sheet: Fig4I
		ST TCS1*
		M1	M2	M3	M4
	Gavage	0
5mg Strep	D1	0.02	0	0	0
	D2	0	0	0	0.06
DSS	D1	0.02	0	0	0
	D2	0.03	0.21	0.36
