# Supplementary material for: A discovery platform for identification of host-induced bacterial biosensors from diverse sources
Source: Mol Syst Biol. 2025 Jun 9;21(9):1237–62. doi: 10.1038/s44320-025-00123-3 (PMC12405535; doi:10.1038/s44320-025-00123-3)
Supplement: Supplementary file 8 — Source data Fig. 4 [file 44320_2025_123_MOESM8_ESM.zip › Figure 4 Source Data/Fig4E.xlsx]

## Sheet: Fig4E
	FOR (median)
	Gavage	Control D2	DSS D2
Ec ynfE15	0.0186	0.26	0.49
Ec torCWT	0	0.03	0.43
Ec yeaRWT	0.02	0.04	0.31
Ec spy	0	0	0.25
Ec torC10	0	0.02	0.24
ST TCS1*	0	0.01	0.2
Ec yhcN	0.0927	0.68	0.76
Ec gatA	0.2464	0.51	0.74
Cr TCS7	0.1831	0.63	0.51
Cr TCS12	0.0084	0.54	0.09
Ec pspA	0.0866	0.38	0.34
Cr TCS2	0	0.19	0.25
Lg TCS1	0	0	0
Bp TCS1	0.9803	0.76	0.98
Bp TCS12	0.9472	0.91	0.903933
Ef TCS3	1	0.96	0.95
