# Supplementary material for: A discovery platform for identification of host-induced bacterial biosensors from diverse sources
Source: Mol Syst Biol. 2025 Jun 9;21(9):1237–62. doi: 10.1038/s44320-025-00123-3 (PMC12405535; doi:10.1038/s44320-025-00123-3)
Supplement: Supplementary file 8 — Source data Fig. 4 [file 44320_2025_123_MOESM8_ESM.zip › Figure 4 Source Data/Fig4B.xlsx]

## Sheet: Fig4B
	Colonization (Colony Forming Units)
Day	5 mg strep				3% DSS
	M1	M2	M3	M4	M1	M2	M3	M4
1	2600000000	1400000000	900000000	1000000000	1000000000	500000000	1200000000	333000000
2	1600000000	800000000	600000000	16000000	200000000	1400000000	160000000	200000000
