# Supplementary material for: A discovery platform for identification of host-induced bacterial biosensors from diverse sources
Source: Mol Syst Biol. 2025 Jun 9;21(9):1237–62. doi: 10.1038/s44320-025-00123-3 (PMC12405535; doi:10.1038/s44320-025-00123-3)
Supplement: Supplementary file 8 — Source data Fig. 4 [file 44320_2025_123_MOESM8_ESM.zip › Figure 4 Source Data/Fig4C.xlsx]

## Sheet: Fig4C
	Mouse weight (% of Day 0)
Day	5mg Strep				3% DSS
	M1	M2	M3	M4	M1	M2	M3	M4
0	100	100	100	100	100	100	100	100
1	97.8142	99.422	100	98.7879	102.809	101.596	102.5	99.3902
2	97.8142	101.734	97.0588	100.606	101.685	104.255	103.75	98.1707
3	99.4536	103.468	98.2353	100.606	103.371	101.596	101.25	98.1707
4	103.279	101.734	97.6471	100.606	104.494	100.532	101.25	97.561
5	92.8962	103.468	101.765	103.636	101.685	97.8723	101.25	93.2927
6	92.8962	105.202	101.176	101.818	96.6292	89.8936	96.875	89.0244
