# Supplementary material for: A discovery platform for identification of host-induced bacterial biosensors from diverse sources
Source: Mol Syst Biol. 2025 Jun 9;21(9):1237–62. doi: 10.1038/s44320-025-00123-3 (PMC12405535; doi:10.1038/s44320-025-00123-3)
Supplement: Supplementary file 9 — Source data Fig. 5 [file 44320_2025_123_MOESM9_ESM.zip]

Archive with 15 entries (14 files):
- Figure 5 Source Data/
- Figure 5 Source Data/Fig5F.xlsx
- __MACOSX/Figure 5 Source Data/._Fig5F.xlsx
- Figure 5 Source Data/Fig5G.xlsx
- __MACOSX/Figure 5 Source Data/._Fig5G.xlsx
- Figure 5 Source Data/.DS_Store
- __MACOSX/Figure 5 Source Data/._.DS_Store
- Figure 5 Source Data/Fig5B.xlsx
- __MACOSX/Figure 5 Source Data/._Fig5B.xlsx
- Figure 5 Source Data/Fig5H.xlsx
- __MACOSX/Figure 5 Source Data/._Fig5H.xlsx
- Figure 5 Source Data/Fig5D.xlsx
- __MACOSX/Figure 5 Source Data/._Fig5D.xlsx
- Figure 5 Source Data/Fig5E.xlsx
- __MACOSX/Figure 5 Source Data/._Fig5E.xlsx
