# Supplementary material for: A discovery platform for identification of host-induced bacterial biosensors from diverse sources
Source: Mol Syst Biol. 2025 Jun 9;21(9):1237–62. doi: 10.1038/s44320-025-00123-3 (PMC12405535; doi:10.1038/s44320-025-00123-3)
Supplement: Supplementary file 9 — Source data Fig. 5 [file 44320_2025_123_MOESM9_ESM.zip › Figure 5 Source Data/Fig5G.xlsx]

## Sheet: Fig5G
	Control		DSS
Gavage	Day 1	Day 2	Day 1	Day 2
0.0004662	0.261438	1.64474	3.2967	23.75
	0	3.00885	15.0685	31.7623
	1.39373	0.997506	22.9607	17.1429
	1.875	1.46444	22.0447	41.0714
