# Supplementary material for: A discovery platform for identification of host-induced bacterial biosensors from diverse sources
Source: Mol Syst Biol. 2025 Jun 9;21(9):1237–62. doi: 10.1038/s44320-025-00123-3 (PMC12405535; doi:10.1038/s44320-025-00123-3)
Supplement: Supplementary file 9 — Source data Fig. 5 [file 44320_2025_123_MOESM9_ESM.zip › Figure 5 Source Data/Fig5B.xlsx]

## Sheet: Fig5B
Colonies in ON state (%)
Control	5% EtOH	3% DSS	0.6mM Cu2+	0.6mM Zn2+
0.202429	12.963	0.884956	0.829876	2.32558
0.817439	8.0292	0.845411	2.22222	5.08475
1.06007	6.70391	1.55172	0.523062	5.68603
0.421941	2.91262	1.43885	0.221435	2.1978
0.848896	6.51685	0.859107	0
0.726552	5.64872	1.3986	1.1236
0.248756	8.59692	1.05769	0
	8.19113	1.78571	0
0	6.54206	0.456621
0	5.38847	0
0	10.101	0
0	5.95745	0.628931
