# Supplementary material for: A discovery platform for identification of host-induced bacterial biosensors from diverse sources
Source: Mol Syst Biol. 2025 Jun 9;21(9):1237–62. doi: 10.1038/s44320-025-00123-3 (PMC12405535; doi:10.1038/s44320-025-00123-3)
Supplement: Supplementary file 9 — Source data Fig. 5 [file 44320_2025_123_MOESM9_ESM.zip › Figure 5 Source Data/Fig5H.xlsx]

## Sheet: Fig5H
	Control				DSS
Ileum	0.535988	1.94479	0	0.757576	23.6	41.8605	37.1795	6.27962
Cecum	0.524934	2.39521	0	0.199601	29.563	32.7778	16.565	17.1123
Prox. Colon	1.02564	0.472441	0.721154	0.653595	36.1963	40.8257	57.0213	36.0269
Distal Colon	0	1.07527	0	0.576369	30.3371	43.0769	38.674	47.7778
Faeces	1.64474	3.00885	0.997506	1.46444	23.75	31.7623	17.1429	41.0714
