# Supplementary material for: A discovery platform for identification of host-induced bacterial biosensors from diverse sources
Source: Mol Syst Biol. 2025 Jun 9;21(9):1237–62. doi: 10.1038/s44320-025-00123-3 (PMC12405535; doi:10.1038/s44320-025-00123-3)
Supplement: Supplementary file 9 — Source data Fig. 5 [file 44320_2025_123_MOESM9_ESM.zip › Figure 5 Source Data/Fig5D.xlsx]

## Sheet: Fig 5D
	5 mg strep				3% DSS
	M1	M2			M1	M2
Day 1	7650000000	2810000000	2870000000	1600000000	27300000000	1460000000	3310000000	3130000000
Day 2	304000000	11150000	401000000	47800000	1600000000	488000000	1050000000	1120000000
