# Supplementary material for: A discovery platform for identification of host-induced bacterial biosensors from diverse sources
Source: Mol Syst Biol. 2025 Jun 9;21(9):1237–62. doi: 10.1038/s44320-025-00123-3 (PMC12405535; doi:10.1038/s44320-025-00123-3)
Supplement: Supplementary file 9 — Source data Fig. 5 [file 44320_2025_123_MOESM9_ESM.zip › Figure 5 Source Data/Fig5E.xlsx]

## Sheet: Fig5E
Day	Control				3% DSS
0	100	100	100	100	100	100	100	100
1	100	100.556	102.326	102.424	99.4565	102.186	99.4595	101.149
2	98.2857	102.778	101.744	101.818	101.087	102.732	100	101.149
3	99.4286	103.333	101.163	101.818	102.174	101.639	102.703	100.575
4	98.2857	102.222	101.744	100.606	101.63	104.372	102.703	100
5	101.714	101.111	105.233	101.212	93.4783	101.093	98.9189	97.7011
6	100.571	101.111	105.233	101.212	85.8696	101.093	87.5676	89.6552
